# Supplementary material for: Histone variant H2A.J accumulates in senescent cells and promotes inflammatory gene expression
Source: Nat Commun. 2017 May 10;8:14995. doi: 10.1038/ncomms14995 (PMC5436145; doi:10.1038/ncomms14995)
Supplement: Supplementary Data 1 — Differentially expressed genes in senescent versus proliferating cells. [file ncomms14995-s2.xlsx]

## Sheet: UpSEN
Illumina Probe ID	Gene Symbol	log2 Fold Change	Average Expression	t-Statistic	p-Value	adjusted p-Value
ILMN_1779234	CXCL6	8.44288925963242	8.13859210768149	47.7458373734951	2.24115009284307e-16	1.54500405100416e-13
ILMN_1787897	CXCL1	7.53961804428935	9.78697832315193	40.3099239273244	2.14136796374008e-15	6.41019915625603e-13
ILMN_1752562	CXCL5	6.09019236635407	7.35398239837598	57.8821979346621	1.71232299846595e-17	3.52572305037553e-14
ILMN_2188862	GDF15	6.07726825976833	10.566056383677	42.9125535908016	9.30426257173565e-16	3.77304266570772e-13
ILMN_1682636	CXCL2	5.87293145174847	7.89933410616226	28.7330295635072	1.91523297256481e-13	1.76221189773636e-11
ILMN_1657234	CCL20	5.7850365385289	7.97783968706663	44.7156168459905	5.3749063979417e-16	2.64668069472361e-13
ILMN_1653282	LCE2A	5.66123238780561	6.82521379323232	28.0343855110768	2.65143457813073e-13	2.24000731552912e-11
ILMN_1753933	FAM150A	5.48352422049665	7.34939255800545	18.0150884260763	8.63866697365531e-11	1.95128579236517e-09
ILMN_2105573	CCL3L3	5.48005254103089	6.50821492857642	26.1217926221511	6.73532981143465e-13	4.37212962844333e-11
ILMN_1671509	CCL3	5.44986315822979	6.46170355599442	33.3254207560604	2.68720512894027e-14	4.191188850201e-12
ILMN_2304512	SAA1	5.43580476795455	6.63412769732842	28.0191658998265	2.67052102466105e-13	2.25061587283721e-11
ILMN_1812297	CYP26B1	5.42636919223544	8.28309101704355	44.1956946189328	6.28205090205695e-16	2.92616233166217e-13
ILMN_1721770	PAPPA	5.35858255427304	10.1874628541204	46.384150512845	3.29721695212452e-16	2.05673808774736e-13
ILMN_1753449	CST1	5.30187629778956	8.04221312165835	47.5738447529926	2.35172809588545e-16	1.55887914878992e-13
ILMN_1793006	TAC3	5.1049660381149	8.58568872044819	59.9717323998926	1.06573864894104e-17	2.62392467788205e-14
ILMN_1661861	CSF2	4.93425876296537	10.2625153237833	44.0883045265127	6.48917081042581e-16	2.98233638219423e-13
ILMN_1797875	ALOX5AP	4.88173557313922	6.71675562512337	37.336193484273	5.93770976475431e-15	1.3922919583763e-12
ILMN_2307903	VCAM1	4.78478333130731	11.3395728870903	26.7317454699778	4.96833707006474e-13	3.56778355141795e-11
ILMN_1740900	BMP4	4.62209226207125	8.5876089326263	35.6396927648867	1.10180862260836e-14	2.19527407009755e-12
ILMN_1763382	NPPB	4.42289810212306	7.91042361227273	13.2808043212314	4.2061551588406e-09	4.68189585978656e-08
ILMN_1658483	IL1A	4.41707234983127	7.80473924626928	53.4400683349129	4.97806733313114e-17	5.91696016640158e-14
ILMN_1730454	FOLR3	4.38281461057885	7.82630504558692	47.6498287707687	2.30217016871386e-16	1.55595104990977e-13
ILMN_1651496	HIST1H2BD	4.3619170998727	9.33034662575428	69.6277571737188	1.44614316013427e-18	7.15406413159052e-15
ILMN_1747355	CCL3L1	4.31822171636892	6.20017822713284	27.6739459716864	3.14555871893934e-13	2.5451705042986e-11
ILMN_1752728	FUCA1	4.24822117314095	6.91461512565302	39.6385531184835	2.6780100163073e-15	7.4442199396852e-13
ILMN_1751120	HIST1H4H	4.23784236550026	6.86543038849073	42.1761813163691	1.17182392879172e-15	4.20745822932519e-13
ILMN_1792689	HIST1H2AC	4.23121090444166	7.97748414959136	46.3378161737236	3.34147590338716e-16	2.05673808774736e-13
ILMN_1677402	C11orf96	4.19261696136278	8.87937324906781	25.0428244881159	1.17374560099324e-12	6.65424952642039e-11
ILMN_2377385	SERPINA9	4.18987028913385	5.97572002285153	19.807712373154	2.5256011672714e-11	7.30939938158505e-10
ILMN_1669046	FOXQ1	4.18326994502714	7.17358829071925	34.2451659156981	1.87223317606141e-14	3.13271870610004e-12
ILMN_1780334	KCNJ2	4.1051004332755	7.59054889158604	36.323662324816	8.5582161464177e-15	1.85530284497404e-12
ILMN_1775501	IL1B	4.0986261088098	7.8730197380775	24.3011839240271	1.74276841192336e-12	9.09000858278678e-11
ILMN_1707727	ANGPTL4	4.09811794153433	10.4306609757191	22.135641261278	5.92649619443831e-12	2.33196800600564e-10
ILMN_1667081	CCND2	4.07594861363986	9.34116519972751	60.0554587671159	1.04603983065193e-17	2.62392467788205e-14
ILMN_1762260	C3	4.01712546397811	5.91465027497064	35.5922242481044	1.12149554732126e-14	2.21020294909675e-12
ILMN_1796678	HBG1	4.0096155850261	7.93393982931565	26.6224552247124	5.24413264394114e-13	3.67398390455299e-11
ILMN_3242900	HIST2H2AA3	3.99374845895019	9.81474915103427	56.9090268810791	2.14797381111801e-17	4.1132505164126e-14
ILMN_1763011	SUGCT	3.96172511567492	9.61729542838784	55.3036644733515	3.14870932199012e-17	5.14758489867498e-14
ILMN_1663640	MAOA	3.94431031970971	7.61577103447983	45.5662782063217	4.18036737669636e-16	2.32408198560237e-13
ILMN_1798360	ACKR3	3.88091359019889	7.02383668940311	42.1378427605895	1.18611089202989e-15	4.2148511688019e-13
ILMN_2084825	HBG2	3.86259096792903	8.2115094590665	40.5657473032392	1.96834956132454e-15	6.00416292294653e-13
ILMN_1720048	CCL2	3.84217982329935	10.9617946048457	26.2455805912133	6.32850101145102e-13	4.22746320472297e-11
ILMN_1672295	ZC3H12A	3.81513635981671	6.82926715710267	40.1263288173808	2.27557499611938e-15	6.70399953343922e-13
ILMN_1717990	CALD1	3.77773289276094	7.87765786388997	27.6274207125981	3.21622014005699e-13	2.5901843927015e-11
ILMN_1718866	C5orf46	3.6949418198578	6.98745238146988	17.1854763975685	1.5868091814018e-10	3.19484378935389e-09
ILMN_1813314	HIST1H2BK	3.64009750876411	9.35861168577582	49.939972187551	1.23024804667184e-16	1.17792833113143e-13
ILMN_1707652	KRTAP1-5	3.57596549650967	7.83578957896528	35.2451041947339	1.27746620195123e-14	2.40457373356608e-12
ILMN_1736670	PPP1R3C	3.55701197070536	11.6023752361267	53.8872569570938	4.45354428761818e-17	5.91696016640158e-14
ILMN_2413779	SEZ6L2	3.53041963067895	7.09769301142935	28.2003807526067	2.45251507118158e-13	2.11240873973675e-11
ILMN_1683179	RRAD	3.52367132641326	7.16201482905396	29.4181771645326	1.40246091269872e-13	1.39222066271204e-11
ILMN_1805410	C15orf48	3.4994979152871	9.02436983948861	45.4278538474684	4.35350605429843e-16	2.38192063786687e-13
ILMN_1753342	SAT1	3.47157557335265	11.7962291990773	64.6709649566824	3.88520960843874e-18	1.2773547611764e-14
ILMN_1788874	SERPINA3	3.43089146142588	6.6617651974034	31.7215502807682	5.16879125847381e-14	6.55011271648286e-12
ILMN_1728262	SAA2	3.41662228067883	6.01361065290167	18.5493303218364	5.91945779198734e-11	1.44298296062243e-09
ILMN_1674228	NA	3.41435698074062	5.0081151867782	19.7005154381553	2.71023610726557e-11	7.74619638319542e-10
ILMN_2184373	CXCL8	3.41064611785491	13.6404008934388	31.8411992599728	4.91719248951744e-14	6.2841941692124e-12
ILMN_2309615	PSG6	3.34378474266061	9.01563808558762	37.8849685861219	4.8902302418316e-15	1.17175165771746e-12
ILMN_2387385	IGFBP1	3.29774843806812	7.75647421241483	20.087071942261	2.10491707238505e-11	6.34692783503836e-10
ILMN_1784459	MMP3	3.29257857063121	9.15761716428435	25.7717201064198	8.04550351321022e-13	4.98494849232665e-11
ILMN_2158003	KIAA1683	3.27704424711482	5.36747055326011	28.0942531060577	2.57776512735577e-13	2.19933134096104e-11
ILMN_1720498	TMEM120B	3.27456063687773	5.26976588020142	20.1970362021447	1.96051629402137e-11	5.98026868483386e-10
ILMN_1674633	UBE2H	3.25529964294268	7.48268745829927	19.8475840956839	2.46040768739672e-11	7.15677574488418e-10
ILMN_1680937	HIST1H2BC	3.25360021310505	6.62261863754432	33.2741016727943	2.74272326713546e-14	4.25545290855351e-12
ILMN_1797557	PLEKHA6	3.2512900449342	6.17161290272116	34.4594737415929	1.72339285417722e-14	2.96752815260413e-12
ILMN_1799139	PLOD2	3.2446450857398	8.90251100951322	33.264633659907	2.7530998828148e-14	4.25545290855351e-12
ILMN_3247132	KRTAP1-3	3.23902953028181	6.90397318302899	44.2805468192123	6.1234216337209e-16	2.891345483462e-13
ILMN_1670844	OPN3	3.2176065260084	7.2620119029448	35.7613424502794	1.05303030011427e-14	2.11028496596736e-12
ILMN_1780894	ANTXR1	3.20397797514165	8.67296057614575	40.885202848239	1.77308659179584e-15	5.60702034244136e-13
ILMN_1671353	IL12A	3.1968003130241	9.19148490868549	34.046012734939	2.02297116569197e-14	3.32046633858269e-12
ILMN_1657962	KRTAP1-1	3.19171027691629	7.88834667429439	21.083962357613	1.11959981384303e-11	3.86688236306167e-10
ILMN_1656369	C8orf4	3.18584623994827	4.96085812807895	21.1364712623896	1.08383431266063e-11	3.76979666227036e-10
ILMN_1706015	FAM43A	3.18172346284957	8.79224613416777	37.0990798165979	6.46272726730192e-15	1.49505869917201e-12
ILMN_1667948	SPATA18	3.17533264081065	7.110783168613	50.9810837646754	9.33973432006626e-17	9.46856771406953e-14
ILMN_2379226	CCNL2	3.16588176080989	7.06060404734321	34.9280206859101	1.44041255871994e-14	2.62696193050358e-12
ILMN_1711838	SLC25A24	3.15093599690847	9.55485269629961	29.2590657671424	1.50675856275999e-13	1.46713166383542e-11
ILMN_1791759	CXCL10	3.14547244939397	9.85142443688531	20.0292515335805	2.18538354734134e-11	6.52755506874426e-10
ILMN_1678403	TMEM178A	3.13395812835675	6.23860288386324	24.1557313275551	1.88580091568728e-12	9.65849506134099e-11
ILMN_2361768	CHRNA1	3.08205331695104	6.89531667849734	31.5471117790178	5.56068093454907e-14	6.77283078208382e-12
ILMN_1764483	PSG2	3.0811972115068	7.73896757108755	25.3872967544136	9.80605275010755e-13	5.85796936297153e-11
ILMN_1700413	MAFF	3.06257649265003	7.37968550863317	16.5042293588415	2.66863619729386e-10	4.91374044254926e-09
ILMN_1751607	FOSB	3.05514583256626	8.33796546771566	8.30348300961657	1.19093596895119e-06	5.50937752164524e-06
ILMN_1793831	TRADD	3.04410962580529	6.36500972433609	24.7478726216053	1.3716829771689e-12	7.57700970192864e-11
ILMN_1757406	HIST1H1C	3.03764420237023	10.6681179349092	42.4067184789656	1.08971883550853e-15	4.03887296141329e-13
ILMN_2379520	HAGH	3.00873393942318	7.72612895125656	41.4465754067009	1.47855610262189e-15	4.85374764774036e-13
ILMN_1791270	CDH10	3.00674890689901	5.49484347262952	26.2096396954125	6.44383251876327e-13	4.27245366156116e-11
ILMN_1757165	LMBR1L	3.00434549553603	5.10656168581679	26.1682485643691	6.57945467509567e-13	4.31154416722191e-11
ILMN_1693009	FGL2	2.99655078902033	7.46141064043513	25.2205853659443	1.06943353711436e-12	6.23057713415325e-11
ILMN_1660086	MYH11	2.99451488051915	5.34463290449877	17.0698517723436	1.73084425607712e-10	3.42876268176564e-09
ILMN_1772627	NSG1	2.99128124460965	7.26198607092078	24.1903165781886	1.85068560291536e-12	9.53531869161279e-11
ILMN_1669404	KISS1	2.9902738814026	9.99714965097366	19.7988727828648	2.54030395155312e-11	7.32734200050915e-10
ILMN_2388701	ST3GAL5	2.96916727530862	8.26385957235191	29.9825377593207	1.09068157675054e-13	1.13923343239438e-11
ILMN_2322498	RORA	2.95922606363972	6.98958422047191	31.6062525945887	5.42435624630503e-14	6.72561638323339e-12
ILMN_2406084	ITGA11	2.95396496192033	7.78571156839309	31.2967944540769	6.17978449962894e-14	7.34520661785206e-12
ILMN_1719695	NFKBIZ	2.94651789215177	10.0654815282212	48.1101368884673	2.02494476836415e-16	1.51734393958139e-13
ILMN_2337789	MARCH2	2.93728576294568	5.94002591463385	24.2510054983015	1.79075083608361e-12	9.28201361939339e-11
ILMN_1711988	KCNK12	2.93088751802722	6.27108339006612	29.4068413514231	1.40962897469175e-13	1.39222066271204e-11
ILMN_2347798	IFI6	2.92374741404885	12.1508007724312	35.3536112584713	1.22634679877654e-14	2.3444050232069e-12
ILMN_1655876	TMEM159	2.91531123441934	8.24019683510067	48.2547671875352	1.94541961770129e-16	1.51734393958139e-13
ILMN_1801776	PSG9	2.91420428052511	9.03095127579984	31.1002197986864	6.71779931364402e-14	7.71852748473319e-12
ILMN_1787691	CITED4	2.89194031938296	7.43974915468556	25.3772696922625	9.85717745572262e-13	5.87832265953811e-11
ILMN_1762531	FGF9	2.8911427842448	8.59259282156424	28.2028354614655	2.44969650887405e-13	2.11240873973675e-11
ILMN_1712112	RCAN1	2.88626407247715	8.44959539821005	24.185382023201	1.85565258486096e-12	9.54664014142875e-11
ILMN_1764709	MAFB	2.88159242373614	5.5898827192025	14.9510974432688	9.42858328107537e-10	1.37884529959859e-08
ILMN_1808713	HSD17B2	2.87250626080457	9.62449122263826	19.4848438494655	3.12704075916572e-11	8.62330452303492e-10
ILMN_1731964	WNT16	2.86075203533498	6.62191051046881	22.9199099996034	3.75645300870517e-12	1.65154564741146e-10
ILMN_1768260	GAS6	2.85174110132807	9.64399851555976	28.1960461632697	2.45750066620569e-13	2.11240873973675e-11
ILMN_1768973	HIST2H2AC	2.85149543586206	9.36593443758195	47.8286420157302	2.18991653262867e-16	1.54500405100416e-13
ILMN_1673880	EFEMP1	2.85033768607973	6.75489234559758	29.8970145620534	1.13270271701183e-13	1.17246636494537e-11
ILMN_2112638	SVEP1	2.82706223154474	11.7918447631576	50.5628554271528	1.04258005236858e-16	1.02676262357407e-13
ILMN_1690040	TM7SF2	2.81984465486304	7.13265019798758	31.5365291007428	5.58546058096059e-14	6.7790577734201e-12
ILMN_1666845	KRT17	2.81914644012003	5.93869871440399	27.2823527592416	3.79662114281659e-13	2.90167924992783e-11
ILMN_2298818	RPS29	2.80423672701653	7.98420200341223	22.6213613351177	4.46053489626829e-12	1.86576920005248e-10
ILMN_1685312	PSG1	2.77931295415226	9.77523227907377	41.3636610593564	1.51853081837475e-15	4.93794705458106e-13
ILMN_1790778	PNMA2	2.77279025569328	6.52811059919228	22.1222774755979	5.97351193352392e-12	2.34244576605957e-10
ILMN_2199313	NPDC1	2.77112763013718	7.48767396961878	28.1343794927603	2.52961959978216e-13	2.1636093792777e-11
ILMN_2334765	ARMCX3	2.77092271529391	7.41838517110144	29.1635537018112	1.57334290864061e-13	1.5064321310537e-11
ILMN_3281684	POM121C	2.76376916120263	5.62589750040261	22.8815561238028	3.83981926874611e-12	1.67749975125995e-10
ILMN_1657870	ABL2	2.76288423862235	6.72283299703382	20.1361252287924	2.03914092838038e-11	6.16553935617046e-10
ILMN_1712469	GOLGA8A	2.75559706687386	6.08077041758216	23.2129555590861	3.18009418109958e-12	1.45088849690394e-10
ILMN_1669881	TSPAN13	2.75222354266382	7.48251181668306	31.5799206688571	5.48460520147587e-14	6.7479700605427e-12
ILMN_2244009	LBH	2.75166445358524	7.74009054517226	16.5514373122384	2.57260027137146e-10	4.76747090074746e-09
ILMN_2173291	CYP4B1	2.74831773083521	7.42837205626325	23.8244923114501	2.26073935513078e-12	1.12122913427342e-10
ILMN_1740555	SNAP25	2.73483499505487	7.23338158839824	21.3990540670356	9.22457520851221e-12	3.3086564293674e-10
ILMN_1683798	HOXB-AS3	2.73115354564268	9.35767096867474	38.0446206057553	4.62415731926958e-15	1.13850056169931e-12
ILMN_2340259	PDE4B	2.72558138905611	7.09011924242771	26.9633232042139	4.43404529068772e-13	3.27976624731148e-11
ILMN_1737561	N4BP2L2	2.71246901522302	8.64184423440709	34.6237876003387	1.61789054176592e-14	2.85984969662202e-12
ILMN_1699931	HCST	2.71052901209921	6.99115178691206	29.2490723348498	1.51358146365141e-13	1.46962364705917e-11
ILMN_1688722	IL13RA2	2.70659161488384	6.09130043552276	20.394644079938	1.72703625085202e-11	5.44142710517534e-10
ILMN_1678812	HAPLN1	2.70331309378532	5.62694071053888	13.7969078930451	2.6054614094864e-09	3.17269660286364e-08
ILMN_1680624	CREG1	2.69935769874199	6.76469656110929	21.2672312924368	9.99986370499453e-12	3.52438959148729e-10
ILMN_1773546	MRGPRX3	2.69897053254407	5.37619145800268	25.1818346350765	1.09129394705414e-12	6.32198505227047e-11
ILMN_1811370	HSD11B1	2.69375055494619	6.66671564026668	14.4183795558553	1.49380992600589e-09	2.00272790118619e-08
ILMN_1729691	SLC16A6	2.68894812486224	7.75647056098028	20.4904324333244	1.62475491415855e-11	5.17594058559436e-10
ILMN_1752478	DHRS3	2.66618996440764	7.86314137612739	19.8641864923942	2.43379558013912e-11	7.0853462712682e-10
ILMN_1804673	SLC16A4	2.66057048653329	7.36202281316829	49.2677885498981	1.47423953092455e-16	1.30296313824201e-13
ILMN_1781010	ARHGEF3	2.65810623837259	6.348941276597	26.8288000973679	4.73644737593467e-13	3.4662548747578e-11
ILMN_1676663	TNFRSF11B	2.65669485493758	11.6489068257204	26.5485873176281	5.43981929095236e-13	3.77273905713958e-11
ILMN_1778595	SLN	2.65427326621642	7.30476248301445	12.8449418404988	6.38395014067265e-09	6.65200657191189e-08
ILMN_1771482	KIAA1324	2.64604980511337	6.93838775376609	31.1545232170211	6.56431976276296e-14	7.6183682795514e-12
ILMN_1771622	CALY	2.64184962328686	6.15499308130115	26.3989083847495	5.8607882657241e-13	3.96522421124971e-11
ILMN_1805665	FLRT3	2.63974964479871	7.41133447314314	29.4098076968818	1.40774945149208e-13	1.39222066271204e-11
ILMN_1733811	JUP	2.62861095782415	7.97358510736432	30.1965139955307	9.92703313707779e-14	1.0528458621598e-11
ILMN_1677466	DUSP6	2.62667181972788	6.32477824403718	18.0784169710203	8.25567647999378e-11	1.88328863394378e-09
ILMN_2278152	TPM1	2.62552514700953	7.72385663272237	14.1672021399403	1.86556081365512e-09	2.40658741339366e-08
ILMN_1748840	CALB2	2.62550661384114	5.57524034489073	14.528623001398	1.35645212412881e-09	1.86351328284559e-08
ILMN_1724686	CLDN1	2.62322806231325	11.6707396441285	34.7330987930669	1.55155867247837e-14	2.80003538647419e-12
ILMN_1723480	BST2	2.61757908453303	6.84609389055163	22.7680444894493	4.09839216957720e-12	1.75997191113991e-10
ILMN_1727992	FEZ1	2.60792949671589	6.73441646798422	45.1404908508155	4.7380243977449e-16	2.5125378917826e-13
ILMN_1772706	C10orf32	2.60588319237972	8.91981473738533	24.30076922005	1.74315926578144e-12	9.09000858278678e-11
ILMN_1676213	SRPX2	2.60539131042296	9.00518702750787	41.8071709048623	1.31739279077748e-15	4.49596159458506e-13
ILMN_2108735	EEF1A2	2.60455567706914	8.12564353799757	38.7679447824817	3.5991026077737e-15	9.39829301419332e-13
ILMN_1797861	IL6ST	2.60137908759336	7.08916446282996	22.2371568657547	5.58204869973619e-12	2.2217971897368e-10
ILMN_2396444	CD14	2.58942764834256	8.02923526899285	20.917216960499	1.24182124946182e-11	4.20888265955746e-10
ILMN_2237428	SCD5	2.58502090072246	8.05683165329473	38.3440044125104	4.16619612231329e-15	1.04997617602322e-12
ILMN_1682717	IER3	2.57784505543801	12.712894089399	26.2798472988769	6.22060264759877e-13	4.1634553914579e-11
ILMN_1694075	GADD45A	2.5776309679007	10.479147454886	35.5326418808357	1.1467427689708e-14	2.23316816404827e-12
ILMN_2339955	NR4A2	2.57461937910044	5.61258307497044	9.69719108588171	1.96271250129043e-07	1.18584990722138e-06
ILMN_1666022	TNFRSF10D	2.57388327588039	9.05475605959672	36.373653645364	8.40317232010991e-15	1.8332211816574e-12
ILMN_2374865	ATF3	2.57366578029912	9.38206133867108	26.4925137948666	5.59359478509962e-13	3.84841554186824e-11
ILMN_1665307	AMPD3	2.5712429855712	5.12938699947412	27.5794507816773	3.2908629548886e-13	2.61966813760652e-11
ILMN_1788356	AKIP1	2.56844393972139	8.98233559071701	27.0435114181131	4.26369525232911e-13	3.17041311487813e-11
ILMN_1672403	ADAMTS8	2.56662246039097	8.19102538901025	22.7801246387973	4.07000638033788e-12	1.75142384424303e-10
ILMN_1683146	FTH1	2.56580747339986	10.9741074168808	36.7296901439712	7.38248882369983e-15	1.64172262751038e-12
ILMN_1685433	COL8A1	2.55764697019375	12.4782027537071	34.6649964514841	1.59253349649734e-14	2.82953799436943e-12
ILMN_1794190	CCPG1	2.54130364483925	8.91071178625446	44.4345593730627	5.84638293368076e-16	2.7988746297367e-13
ILMN_1653793	PDPK1	2.53637731971525	7.22157545596875	32.8302860181978	3.27756379432621e-14	4.70936396074312e-12
ILMN_1714335	RDH10	2.53420911530224	8.86744096359926	26.3958185820081	5.86983829845665e-13	3.96522421124971e-11
ILMN_2394250	PLEKHA1	2.53138636415268	8.11937037734836	28.388012376443	2.24677531219505e-13	2.00664463464834e-11
ILMN_2352921	BPGM	2.53089175376384	8.31158305765505	37.8820829449387	4.89518810268107e-15	1.17175165771746e-12
ILMN_3236160	MGARP	2.52880388964121	8.48807408125875	27.3761957321042	3.6284038188151e-13	2.79792955773463e-11
ILMN_1675947	MT3	2.52319104528192	5.03713314117872	13.0253961643471	5.36331337820272e-09	5.74302730143739e-08
ILMN_1672966	CRCP	2.51880978689047	5.74890284965313	22.4541160110239	4.91579044571729e-12	2.01477266199083e-10
ILMN_1660357	LINC-PINT	2.51447131448724	6.70964878005762	21.9488531533987	6.62130155478954e-12	2.53790434545310e-10
ILMN_1800739	SPINT2	2.51174761006624	6.74632780073807	31.9090142939856	4.78045521586605e-14	6.21801927681837e-12
ILMN_2058782	IFI27	2.50810404802643	12.0119767619099	24.2339882203927	1.8073436585896e-12	9.35395323842719e-11
ILMN_1815527	HBD	2.50764851591268	10.1285756108407	38.5613764804094	3.86430549551714e-15	9.86657378703559e-13
ILMN_2406501	SOD2	2.50278588156669	9.99311928822951	23.9274164067501	2.13632743900459e-12	1.07186419934569e-10
ILMN_1740426	RASD1	2.50266188890324	6.0305326064618	17.1100529474423	1.67923730994735e-10	3.34963141415367e-09
ILMN_3236239	LOC100129550	2.50059809835451	8.23115750264141	29.5904984013372	1.29818195550422e-13	1.30078586698474e-11
ILMN_1795711	LCE2B	2.49722724239575	5.44211734123156	10.1230731607229	1.17643944117765e-07	7.66843628932534e-07
ILMN_2077680	CLDND2	2.49628875293882	6.14313050986792	18.6240737437888	5.61908292353411e-11	1.38742241612677e-09
ILMN_1758323	ACPP	2.49493191773978	6.56946442768251	11.4377567998396	2.68075305870272e-08	2.18808612788122e-07
ILMN_1784294	CPA4	2.49194821226197	9.76391016169587	25.0016422986794	1.19943723461595e-12	6.76651424549545e-11
ILMN_1810604	ELMOD1	2.49101077220953	6.44719464592498	22.6421604607063	4.40715992849331e-12	1.85030932491152e-10
ILMN_1760315	VWCE	2.48999379943008	5.81849092737987	24.4112826468648	1.64225383062523e-12	8.72216445112807e-11
ILMN_3308728	MIR635	2.48077249235332	5.58861640527124	11.9117756396049	1.62726947013798e-08	1.44191134617445e-07
ILMN_1720360	BAD	2.47366062353837	5.45926258958425	27.9239868410303	2.79327760494402e-13	2.32003580156182e-11
ILMN_1726666	GPX3	2.47209817835492	5.81574529671904	20.5757428522946	1.5391204853215e-11	4.96741048769163e-10
ILMN_1740938	APOE	2.46879536941649	6.58909050875902	21.9670746643676	6.54982368526346e-12	2.5225237162832e-10
ILMN_1656042	KIAA0319L	2.46301745458104	7.02278492177606	25.9866621880595	7.21169962051121e-13	4.59859162979553e-11
ILMN_1792356	DPYSL4	2.46106542034207	7.08481492340127	33.6916142453149	2.32441484705437e-14	3.7439371665008e-12
ILMN_2201596	CYTL1	2.44968687364551	7.57118392901967	19.966825407191	2.27597682803269e-11	6.74472173296581e-10
ILMN_1659029	DENND6B	2.44713007071462	6.49361664953766	22.3997438713031	5.07433697856677e-12	2.06746242688201e-10
ILMN_1690064	SNX29P2	2.44467664734379	6.14609732564207	17.3408059572383	1.41318678282501e-10	2.89774748466361e-09
ILMN_1699651	IL6	2.43918693581649	13.0329954736654	27.5869984446983	3.27899632432691e-13	2.61966813760652e-11
ILMN_1688295	ZNF219	2.43433147611231	7.15900578707438	28.2203910365317	2.42963979622683e-13	2.10420236522972e-11
ILMN_1697377	ANKRD36B	2.4322139997505	6.4274784398127	22.2854873417079	5.42566332484781e-12	2.17715004824423e-10
ILMN_1803211	FBXO2	2.42782905524932	5.91673687938526	14.3197916858107	1.62929079031433e-09	2.15254979882501e-08
ILMN_2408572	RNASE4	2.42673064917087	5.88128031570879	17.8687625143925	9.59837596701813e-11	2.11403464030127e-09
ILMN_1753111	NAMPT	2.42381286685686	6.95562531881751	17.0502361489976	1.75663966006183e-10	3.47188144740086e-09
ILMN_2281810	PSG4	2.42356358285442	9.50981121422338	33.1282402329647	2.9073530195266e-14	4.36454765790067e-12
ILMN_1744604	CYBA	2.42053270431413	9.95181389705444	33.4515226813321	2.55584528238046e-14	4.02271374604439e-12
ILMN_1782618	C9orf16	2.42044034121321	6.54309537328727	30.9079329326214	7.29300682996228e-14	8.21511936019509e-12
ILMN_1670490	PDPN	2.41705050946319	6.6013120229496	29.2931526155088	1.48373340622608e-13	1.45292064713656e-11
ILMN_1695301	C7orf69	2.41653205737191	5.96005079172939	17.2378334492716	1.52586112738818e-10	3.08836800939184e-09
ILMN_1814797	SLC35F3	2.41351316357767	6.35141463762943	15.5315677315644	5.80508253594855e-10	9.26367545979679e-09
ILMN_1729433	LIPH	2.40531270561417	5.2294544310405	21.1654827502104	1.06460083355157e-11	3.71790538314986e-10
ILMN_1778237	FN1	2.40446557156616	6.90561791218753	18.5616577861705	5.86875461055006e-11	1.43468157922731e-09
ILMN_1696419	STOM	2.40318900263274	9.49553804523032	24.3027824678583	1.74126268181837e-12	9.09000858278678e-11
ILMN_1713829	PTGES	2.3972558984	6.62503475423012	20.5276689346453	1.58676474974769e-11	5.0831035463804e-10
ILMN_1673639	ABI3BP	2.39448963288618	6.45159560965902	19.0385506153266	4.22438046585428e-11	1.10060597337514e-09
ILMN_1653814	HBBP1	2.38782202118167	6.28435517804202	18.4112221582996	6.52072204940709e-11	1.56193723642122e-09
ILMN_1777190	CFD	2.38718237389593	5.48896021346056	18.8954181533351	4.65869082195427e-11	1.1903663005333e-09
ILMN_1674629	C9orf3	2.38506098985936	5.55740777639874	17.3023914137815	1.45414183348643e-10	2.95884385232844e-09
ILMN_1663145	NOMO3	2.38455754000136	6.59990629075148	25.591716870709	8.82347618654413e-13	5.3882417228478e-11
ILMN_2396875	IGFBP3	2.38049293723622	12.5047096421538	35.0494186229105	1.37553318260535e-14	2.56287855520129e-12
ILMN_1676385	PAK2	2.38045087201499	9.21237892346158	20.2183900043297	1.93372736864324e-11	5.93003991723876e-10
ILMN_1770228	KRT34	2.37423514478379	8.11193110801484	31.9822825980141	4.63729690716189e-14	6.1478071958832e-12
ILMN_3308265	MIR302C	2.36937448321561	7.60796263595802	22.3795774333068	5.13452837761418e-12	2.08459433036494e-10
ILMN_1737514	KYNU	2.36160421665168	6.71043493579112	25.7081278200123	8.31159299060121e-13	5.11593390701845e-11
ILMN_1747546	TSPAN1	2.36105013519904	6.56091779912027	23.4511695970181	2.78148389183242e-12	1.31763842044206e-10
ILMN_1680154	MAP1B	2.35960998002974	7.70019441451194	20.4030667158678	1.71777162599272e-11	5.417188488229e-10
ILMN_1698231	RRM2B	2.35837609461943	7.56174127035635	17.0129159148577	1.80686167306499e-10	3.55280747341e-09
ILMN_1692058	NDN	2.35778544881915	10.0481636959541	19.6923574547537	2.72486815438658e-11	7.77957415836884e-10
ILMN_1799208	CSGALNACT2	2.356681955037	5.89423138388822	20.0775714224952	2.11791743641181e-11	6.37576385289769e-10
ILMN_1719938	FGF11	2.35333683108345	5.07793287100211	18.2235600538284	7.44484693591645e-11	1.73272403129037e-09
ILMN_2280135	P4HA2	2.35187533020798	7.29284260927141	25.6067353101887	8.7555769407922e-13	5.36049700838661e-11
ILMN_1660000	SNRPN	2.34903172180177	10.0651294502459	26.7715407549775	4.87181432537929e-13	3.51310811676775e-11
ILMN_1708130	EHF	2.34764951096756	5.6191615684059	26.1399798164378	6.67383873533129e-13	4.35682854863891e-11
ILMN_2391458	ACSL4	2.34691514641722	6.70186444924704	16.1724125256628	3.46220845766852e-10	6.04247409252537e-09
ILMN_1682775	EDN1	2.34689527182293	10.0996418597767	16.3711033991508	2.96073840915361e-10	5.35179978131244e-09
ILMN_1701461	TIMP3	2.34456532713513	12.3727496056267	44.0177711917384	6.62918934708987e-16	2.99886950389575e-13
ILMN_1660067	KRTAP2-3	2.33517782308218	8.75080040904734	19.9109304630165	2.36051330345125e-11	6.92063348675285e-10
ILMN_1658917	SLC1A1	2.3333172514225	8.0408954723595	24.6272614610257	1.46269097517404e-12	7.91483441495668e-11
ILMN_1712859	FAM89A	2.32397720206123	5.10885061635902	15.0343609301767	8.78589833614281e-10	1.30647596957941e-08
ILMN_1658494	RGCC	2.3166479559165	12.3447814155318	45.0164535602128	4.91513034038972e-16	2.52865115974467e-13
ILMN_1652609	ARHGEF28	2.31455158207231	5.635842335914	16.8618339652316	2.02645772344103e-10	3.91535713392875e-09
ILMN_3191393	CCDC80	2.30229154999733	6.80503711149204	18.9642066189154	4.44427499056847e-11	1.1449156550815e-09
ILMN_1652331	KCTD5	2.2929415664168	6.57437177687082	24.6449014211322	1.44898559500713e-12	7.85300070350641e-11
ILMN_1717677	ZFHX2	2.28433321370521	4.9712452360159	10.698971994481	6.04493765679289e-08	4.33367213169705e-07
ILMN_1688670	CDCP1	2.27764755601483	5.62487773979763	21.6256659457755	8.03844772762756e-12	2.92893503936146e-10
ILMN_1720908	TSPAN4	2.27221140241599	6.85430710237383	37.9428037801262	4.7919914190102e-15	1.16320529733706e-12
ILMN_1755047	LRRC2	2.27212745701479	5.63718775085097	18.2187548451447	7.47027941981314e-11	1.7374700494031e-09
ILMN_1708778	ASS1	2.26288484583266	6.03405214470405	22.626549417968	4.44715658068903e-12	1.86483017250329e-10
ILMN_2289381	DKK3	2.26002625962326	6.78217795081908	21.6365162141449	7.98592251166785e-12	2.91905369092979e-10
ILMN_1662362	LGR6	2.25501938932954	7.122979085605	25.2674076656465	1.04364470163226e-12	6.12834569345186e-11
ILMN_3235647	SIK1	2.25205568463389	5.08150396533914	18.6773055261981	5.41513835878789e-11	1.3418720639041e-09
ILMN_1774132	MAP6	2.25186338801091	5.04068929548181	17.2637290994215	1.49664779034273e-10	3.0351500748619e-09
ILMN_1679782	BLOC1S2	2.25065061294776	6.84919664912626	26.7814373147645	4.84812418041234e-13	3.51310811676775e-11
ILMN_3246005	KDM5B	2.24963488917377	5.80276140503698	13.6826156960679	2.89303399570800e-09	3.46009676606728e-08
ILMN_2280911	VPS41	2.24462989517173	6.00303016411901	20.5283957452246	1.58603277369162e-11	5.0831035463804e-10
ILMN_1676984	DDIT3	2.23944225380454	8.52366127604957	18.8402809493114	4.83856005184338e-11	1.22722830336269e-09
ILMN_3241904	MAN1C1	2.23879022180302	6.00360257262963	9.25514066288371	3.4013713092016e-07	1.88405679070603e-06
ILMN_1801996	MASP1	2.23511301699292	7.45170035194606	32.5533505193957	3.66731364930954e-14	5.05634536712202e-12
ILMN_1658175	GGA1	2.23219699188303	4.77049115442699	19.8301936390024	2.4886178617895e-11	7.22663597961436e-10
ILMN_1770085	BTG2	2.23082241121411	6.69647644418941	23.1152168056458	3.36100660640577e-12	1.52034825086877e-10
ILMN_3244390	ASAP1-IT1	2.22801015967591	4.74424314233258	21.9674223970445	6.54846770174839e-12	2.5225237162832e-10
ILMN_1764769	VWA5A	2.22651739476614	8.92698650247314	28.2579532844517	2.38731561713285e-13	2.07798944462e-11
ILMN_2410826	OAS1	2.22561454047666	6.97271705722007	10.1506635597286	1.13873367692635e-07	7.45508283190398e-07
ILMN_2351638	BEX4	2.22473846907807	6.9098113108198	18.7222842465151	5.24899484986177e-11	1.31106959043395e-09
ILMN_1652280	FBXO32	2.22234701654196	5.9079115265582	20.2521227332488	1.89220528331533e-11	5.83384829253991e-10
ILMN_1680132	CADM1	2.22218932375507	10.1525810277662	27.9032671153299	2.82079531046192e-13	2.33725946048827e-11
ILMN_1694011	WNT2	2.21752613810397	6.58144372807569	20.4284736714551	1.69014619026596e-11	5.34964637578304e-10
ILMN_2263466	ACADVL	2.21117518026137	6.48263168075275	14.8414036812923	1.03531645789522e-09	1.49127969022943e-08
ILMN_1692535	DPP4	2.20291056279325	8.15077902125257	19.1534634704591	3.90712027642089e-11	1.03825485437361e-09
ILMN_1787265	ZNF503	2.20017213915485	6.50965406786038	22.0010591005281	6.41871392480934e-12	2.48871372636955e-10
ILMN_1675507	AKAP2	2.19973399351194	6.94117928660816	21.1286561805092	1.08907888247391e-11	3.78421975806382e-10
ILMN_1796229	FGFR1	2.19952309251994	5.99499688842523	26.0677135852875	6.92179084644991e-13	4.45957399413611e-11
ILMN_1738335	TNFSF18	2.19555430318711	5.82051424150672	19.9054052924826	2.36905069168262e-11	6.92610757350367e-10
ILMN_1722688	ALG2	2.19166259450712	5.23844821079269	17.7481121883951	1.04756814748663e-10	2.26812980375105e-09
ILMN_1658448	KRTAP2-1	2.19159261578695	6.88600316663521	10.9839014970064	4.39449950351447e-08	3.29936840310695e-07
ILMN_1814629	ZC3H12B	2.18761452892516	6.19794022490793	32.6569184648575	3.51602342431079e-14	4.92657769969791e-12
ILMN_2173835	FTH1P3	2.18637489850445	10.4633957514839	20.0353639289099	2.1767233002971e-11	6.51863383474723e-10
ILMN_2404688	NUPR1	2.18031097392776	9.31559956441042	33.0562965819231	2.99243337666025e-14	4.441875797445e-12
ILMN_1675429	SMURF2	2.17515466127787	5.95114563575376	17.5427473010138	1.21727711290328e-10	2.5678289354139e-09
ILMN_1843198	AK4	2.17417957516742	9.99034391509254	34.5395132379089	1.67110712565937e-14	2.92392850326664e-12
ILMN_1698323	PLEKHB2	2.16912093291543	8.59373095248599	25.9764195740597	7.24925337829495e-13	4.61023089845846e-11
ILMN_1779648	HIST3H2A	2.16896046166739	6.52686361400959	18.3375614050979	6.86789805598577e-11	1.63036899512241e-09
ILMN_1708728	H2AFJ	2.16519562151027	11.0011630863738	38.2326695952208	4.33054438516055e-15	1.0816632928413e-12
ILMN_1672350	JAM2	2.16390723266335	5.8616815787169	18.7976600037097	4.98269688789554e-11	1.2554720689245e-09
ILMN_1787951	IFT22	2.16216554145236	5.03501911775245	18.2575769195477	7.26743837177569e-11	1.69831412363889e-09
ILMN_1674967	TSGA10	2.16211092982274	5.91891723558388	14.0598518705544	2.05362156534465e-09	2.60722952986611e-08
ILMN_3238554	SNORA80A	2.16141745437905	5.20972264085634	11.9673980364695	1.53636692362523e-08	1.37622223207999e-07
ILMN_1780170	APOD	2.16057047715019	5.93409669540905	18.7009764573401	5.32701055996621e-11	1.3247960100395e-09
ILMN_1804148	TMED4	2.15813181208024	9.58600909998297	30.648790935241	8.15333023960347e-14	9.06309464297814e-12
ILMN_1736911	TMOD1	2.15809190640815	8.98217784960468	23.590983281556	2.5727720778089e-12	1.2385597870111e-10
ILMN_1721127	HIST1H3D	2.15219095601493	5.91821835392031	17.8013249126539	1.00785932161302e-10	2.19872803523286e-09
ILMN_1726549	GDPD2	2.14711325677487	5.17901963054417	20.1668203312009	1.99910501518419e-11	6.07111460514394e-10
ILMN_1761084	FNDC5	2.14611224104253	4.95512835198631	20.3621658269427	1.76326607343453e-11	5.53756696045185e-10
ILMN_2316173	AP1S1	2.14322363924224	8.88246428697183	25.8426683014785	7.75938293454209e-13	4.86287582492239e-11
ILMN_1779333	MSRB3	2.14238544145358	5.99928212394116	14.6038333252515	1.27053726417971e-09	1.77017578654044e-08
ILMN_2391512	NAAA	2.1411022411149	7.71695279293472	29.6923128342077	1.24050612896631e-13	1.25026332629649e-11
ILMN_1660341	LRPAP1	2.13367977337488	10.2162431742783	43.5311660525376	7.68819468689983e-16	3.23176076417988e-13
ILMN_1737935	MACF1	2.13363833343035	5.50741302946222	13.7652533422085	2.68191265304013e-09	3.24930921749175e-08
ILMN_2387471	PRR36	2.12944910035712	5.09046371086832	26.7030509749434	5.03920767931559e-13	3.59369817018801e-11
ILMN_1761968	PPP1R14A	2.12655177385981	7.95821348258716	24.4129748605163	1.64075833390132e-12	8.72216445112807e-11
ILMN_2412294	GNB5	2.1265109629163	7.81122716764959	25.1099760498581	1.13311085185994e-12	6.48790663667115e-11
ILMN_3309839	MIR1275	2.1262598943295	6.33544955680691	16.6338334284415	2.41373691485832e-10	4.51923398795499e-09
ILMN_1813837	C9orf9	2.12508225315231	6.28186692343159	21.1623060201349	1.06668892289731e-11	3.71885725587976e-10
ILMN_2050911	SLC22A4	2.12319439571756	9.21787893046307	24.7500855122466	1.37007108428909e-12	7.57700970192864e-11
ILMN_1796925	CXADR	2.12146393905625	4.98666602473113	12.3315508587191	1.06030162906976e-08	1.01577367572e-07
ILMN_1723058	CLIP1	2.1196985568332	5.57163659467788	14.1767501220086	1.84975010401671e-09	2.38887359817729e-08
ILMN_2086077	JUNB	2.11770098944148	6.88552934752588	12.8130950175382	6.58470460925123e-09	6.83227523107407e-08
ILMN_1763364	WHAMM	2.11379303968546	6.6719069619713	17.6614846240191	1.11584220803872e-10	2.39042666680464e-09
ILMN_1763834	APLP1	2.11204854318018	6.0184900444435	28.8517081601035	1.81366615236577e-13	1.68960158394313e-11
ILMN_2073758	MMP12	2.11064822509842	5.64414293434351	20.556175316987	1.55832538625144e-11	5.01530511098982e-10
ILMN_2220403	GINM1	2.11016533083041	8.69017605769704	30.1829698744773	9.98616195438354e-14	1.05586814848358e-11
ILMN_2299221	RABGGTA	2.1053243810136	6.32413792925424	30.3759487543919	9.17817875367351e-14	9.97989411546915e-12
ILMN_1692133	ZNF226	2.1040793384711	6.55530324390921	25.1016081195761	1.13809108641155e-12	6.50561553192697e-11
ILMN_1654262	ZMAT3	2.10403970662007	10.76545061295	28.7492598643091	1.90098955480553e-13	1.75670801513651e-11
ILMN_1735432	ISCU	2.10363319989723	9.05523062573025	44.7231503430497	5.36284492673904e-16	2.64668069472361e-13
ILMN_2268381	RRBP1	2.10280378829052	8.66822971201602	25.2832595724831	1.03506563878226e-12	6.08834087085083e-11
ILMN_1697460	REEP6	2.1026697021292	6.38574739240325	26.7769013141782	4.85896696565092e-13	3.51310811676775e-11
ILMN_1772218	HLA-DPA1	2.10117947327695	4.84144182416735	14.8691888679167	1.01101398166846e-09	1.46299919958566e-08
ILMN_2087656	SLCO2B1	2.09888390915802	5.04363775042447	31.354999446924	6.02950046311096e-14	7.19137894335542e-12
ILMN_1669323	BACE2	2.098718566479	4.86078911819268	24.9535807357762	1.23018591121005e-12	6.91733738556265e-11
ILMN_1699049	PMS2P3	2.0982024901818	6.47247064596621	31.9306359137151	4.73772174039346e-14	6.20783915933882e-12
ILMN_2378257	SDF4	2.09738356745528	10.3211375928417	29.9295701291084	1.11650544073266e-13	1.16268356606084e-11
ILMN_1662587	PNPLA7	2.09657995051913	6.1660492749072	15.9901941708241	4.00260892564398e-10	6.81570203026567e-09
ILMN_1687526	SBDSP1	2.09227168450473	8.02603639993237	18.940906863113	4.51569180517173e-11	1.16157746889899e-09
ILMN_1810420	DYSF	2.09083249356488	5.38417255056241	15.6472125948543	5.28070438276781e-10	8.56970806824971e-09
ILMN_1716195	HIST1H2BG	2.08953000576455	5.75487933066738	22.1233208502126	5.96982683037779e-12	2.34244576605957e-10
ILMN_1779341	ZNF630	2.07878655090292	4.43010747252961	28.9283664646933	1.75114456439085e-13	1.64469215231575e-11
ILMN_1770977	TMEM134	2.07848840315746	8.9635865435125	23.4984424185645	2.70895221741018e-12	1.29149203294483e-10
ILMN_1656706	LCE2D	2.07787974375377	5.11882630583651	13.1875012970947	4.59449179583487e-09	5.03233357834865e-08
ILMN_1806728	TRAF3IP1	2.07780733303812	5.42834000450906	17.4832553926197	1.27177648447778e-10	2.66161892188613e-09
ILMN_1768534	BHLHE40	2.07560497301041	9.07745749436913	17.1574326186721	1.62052273559142e-10	3.25132701822471e-09
ILMN_1814333	SERPINI1	2.07463078125744	6.06989195543817	20.7330777810936	1.39362001472403e-11	4.60121535321099e-10
ILMN_2173294	THNSL2	2.07453939826833	5.90547139406025	22.5451719608105	4.66205404205108e-12	1.93937552109572e-10
ILMN_1697054	LRRN4CL	2.07265850478768	7.13149449200561	27.5801286099222	3.28979537432933e-13	2.61966813760652e-11
ILMN_1784985	PRRT3	2.07213729764871	8.43722062865716	25.5898054917329	8.8321580939656e-13	5.3882417228478e-11
ILMN_1732923	SIPA1L2	2.06593475945814	6.10688980547871	25.2317944362344	1.06319814574485e-12	6.22196551539547e-11
ILMN_1722718	BMP2	2.06423889139149	8.20589007206451	13.5258389661262	3.34401149230063e-09	3.89539479986855e-08
ILMN_1696254	CYB5D2	2.06246282474332	8.42145086327734	27.1405392172751	4.0669075868797e-13	3.05407925080951e-11
ILMN_1729374	ETFB	2.06226180529009	9.8768509071003	35.9217271471896	9.9223346628592e-15	2.04798175744966e-12
ILMN_1800091	RARRES1	2.06185361325343	6.29664998744647	20.6626828603309	1.45680880783306e-11	4.75518397700738e-10
ILMN_3306730	RBM47	2.0595473476456	4.91867311599623	18.6072660853868	5.68517547926943e-11	1.39973081139241e-09
ILMN_1778377	ERGIC1	2.05904079566047	7.43792272961654	22.3207377356363	5.31456825143368e-12	2.14254798899026e-10
ILMN_1752299	RAB6B	2.05870214990924	5.5272169444714	14.5519278051827	1.32918414602321e-09	1.8318931759006e-08
ILMN_1661804	CTF1	2.05228732889432	5.87751596874076	18.4759216421893	6.23127874208248e-11	1.5041032700339e-09
ILMN_1773154	NFKBIA	2.05049784064897	11.9991488280533	24.3306773728486	1.71521086560724e-12	8.99872196752143e-11
ILMN_1762439	TMEM259	2.04907673538036	6.31421714759213	22.0983309209513	6.0587630989826e-12	2.37317619612308e-10
ILMN_2259119	PRMT2	2.04810940703842	6.2273527573879	16.1671648604492	3.47662789810954e-10	6.06150161962254e-09
ILMN_2274531	ZNF586	2.04751299987035	4.78864806938655	13.8494905509245	2.48357065149186e-09	3.05374793614441e-08
ILMN_1752579	ATP6V0A1	2.04595056454979	10.4207682766939	35.8133248910693	1.03289847028417e-14	2.08204546036403e-12
ILMN_1656560	PARM1	2.04459583215202	5.79450528386443	13.0295834540022	5.34180940603599e-09	5.72533670449797e-08
ILMN_3200140	WFDC21P	2.04321509456429	11.05434078061	36.2365097297115	8.83590681598156e-15	1.90353045025043e-12
ILMN_1703041	IDUA	2.04062015995775	7.53998827739295	39.184410683384	3.12198689531618e-15	8.34199738718243e-13
ILMN_1684086	BDKRB2	2.04054026153184	6.77305121763246	14.322965206896	1.62473062198551e-09	2.1489961553806e-08
ILMN_1688381	BPTF	2.0404479438561	5.25681571281265	14.992348318036	9.10411025427571e-10	1.34357049095144e-08
ILMN_1775703	TRAPPC6A	2.04006166789007	6.04508691758529	23.9863711830653	2.06839009205233e-12	1.04385560882799e-10
ILMN_1752526	RNF144B	2.03814705440707	5.50680549417863	18.139343242133	7.90434505435562e-11	1.82244059985675e-09
ILMN_1703178	SCG2	2.03773447703088	6.88979563192688	29.7677035728899	1.19957336940618e-13	1.21612042559005e-11
ILMN_1701424	LAMC2	2.03547739416178	5.67726526029372	17.392894520376	1.35961593800358e-10	2.80962840330008e-09
ILMN_1657868	SIRT4	2.03154190869348	5.32501243581681	27.0415338892349	4.26781074386682e-13	3.17041311487813e-11
ILMN_2406169	PKIG	2.03007565501427	8.00520954831503	20.5166576736854	1.59789869669952e-11	5.1045384778995e-10
ILMN_3243069	CDK11B	2.02805374508567	6.55080307625335	13.108836984786	4.9517142372779e-09	5.36731566178403e-08
ILMN_1702114	NOMO1	2.02753092935497	7.09455098066569	21.64334559419	7.95305091869331e-12	2.91012433244628e-10
ILMN_1670532	GMCL1	2.02259512132781	6.83861949891262	23.0559549405199	3.47605265196004e-12	1.56010493307826e-10
ILMN_1712719	MAP7	2.02067147048894	5.39636933181741	28.3348834289389	2.30308249365093e-13	2.01484645872218e-11
ILMN_1795835	LINC00936	2.02004304155572	8.24563025449809	20.2790980577102	1.85968896911759e-11	5.77788688522253e-10
ILMN_2347298	TSPYL2	2.01867219724617	6.49546153467188	13.5846650138874	3.16655209919984e-09	3.73282778068807e-08
ILMN_1810864	PMP22	2.01665801381885	7.19452020460491	18.4045265536366	6.55148856471037e-11	1.56712879484387e-09
ILMN_1804955	CTSF	2.01354077769687	6.60786005951089	26.6669180095471	5.12999713062405e-13	3.64084585435322e-11
ILMN_1726913	RBPJ	2.01096186334011	5.95732124297615	12.2836689069209	1.11269495181811e-08	1.05831904785371e-07
ILMN_1658337	AKIRIN1	2.01062809480257	7.9890817349793	21.980282252677	6.4985315653243e-12	2.51118704624622e-10
ILMN_1677603	C1S	2.01040156048984	5.9298249403758	14.0246769935496	2.11957472948896e-09	2.66937537152182e-08
ILMN_1806304	ENTPD4	2.00985905578539	7.23833901570967	25.7623026163146	8.08432564684383e-13	4.98494849232665e-11
ILMN_1794863	CAMK2N1	2.00870999332852	12.2738543392597	35.9222875059472	9.92027779789209e-15	2.04798175744966e-12
ILMN_1677200	CYFIP2	2.0073843158624	7.71613389356326	17.0685039519532	1.73260365039296e-10	3.43027657813871e-09
ILMN_1764109	C1R	2.00662663894786	7.65492196462456	12.6126877863828	8.01344481032739e-09	8.02485267772152e-08
ILMN_2155719	NBPF10	2.00476298276012	11.2490271186349	16.0095258227971	3.94121122419859e-10	6.72824910954588e-09
ILMN_1660345	NGRN	2.00378576182658	8.56392901265468	32.8291824094758	3.27902564791073e-14	4.70936396074312e-12
ILMN_1712577	FAM174A	1.99986810771213	8.83534027360182	28.4379046359719	2.19524213459327e-13	1.97051565461707e-11
ILMN_1736939	UGCG	1.99798108973186	10.5665748672562	23.9668526908551	2.09062220028573e-12	1.05199498717735e-10
ILMN_1679949	SLC25A23	1.99749317368765	8.58883110901058	30.7914629545688	7.66696345058704e-14	8.55251013521957e-12
ILMN_1669631	GLRB	1.99730880302225	8.38788413256329	21.8380110136046	7.07453033915384e-12	2.66325310401643e-10
ILMN_1695506	DKK2	1.99536212889005	5.74864188747053	16.0629463181342	3.77673180488136e-10	6.51878660903633e-09
ILMN_1665526	TCEA2	1.99439981250707	9.40458853747521	43.7239617215904	7.24833879501312e-16	3.15699178671196e-13
ILMN_1667594	KLF10	1.99299915340895	4.88491021799496	12.9575773221505	5.7247953048801e-09	6.05858057611029e-08
ILMN_1699852	CES4A	1.98945015796841	5.49848865211156	34.3833712092215	1.77473863226351e-14	3.01347122736409e-12
ILMN_1804945	ZNF667	1.98856445876694	5.39055899700054	15.1453471800386	8.00116271372788e-10	1.2053849544558e-08
ILMN_3227023	SNHG7	1.98816279560703	10.3014739815585	22.970125012992	3.65022830707193e-12	1.61514402460157e-10
ILMN_2343278	PPAP2A	1.98807815436085	8.27275074094	27.3311076667928	3.70820520888725e-13	2.84672884955756e-11
ILMN_1670878	YTHDC1	1.98283438516257	5.87746924355725	8.24273519710218	1.29453244594978e-06	5.91950635174358e-06
ILMN_1680072	ZNF32	1.98023819185415	5.37810447035551	13.6128220113015	3.08520045996915e-09	3.65316986103321e-08
ILMN_1677446	TMEM189	1.97653032301408	7.88673397997348	31.6782429079634	5.26323584353692e-14	6.59703550148633e-12
ILMN_1716264	ANKRD1	1.9743134753972	9.13380083013674	12.8741322434715	6.20568122696462e-09	6.48585889060775e-08
ILMN_1812526	TGFB2	1.96773460987721	6.98208043310878	14.4755457432441	1.42081548786675e-09	1.9342057287235e-08
ILMN_2198185	TMEM187	1.96541832542809	8.35304762795173	42.0552364344168	1.21753416225395e-15	4.27312452569098e-13
ILMN_1792404	TM4SF4	1.9642211068629	5.81489920704837	17.5724746409535	1.1909869790206e-10	2.52628493414529e-09
ILMN_2406410	RHBDD2	1.95953326272103	10.1706476504259	32.7411092770711	3.39797625679509e-14	4.80019850801107e-12
ILMN_1771629	SDR39U1	1.9565712972638	6.01449205582568	19.3659828054741	3.38570006737411e-11	9.20360375570332e-10
ILMN_1681644	BIRC3	1.95506501842007	5.4698611625479	17.8935347938901	9.42818315241196e-11	2.08320541718261e-09
ILMN_1734276	PMEPA1	1.95388561960654	6.24444108648215	13.5592808816069	3.24186045537752e-09	3.80209894645825e-08
ILMN_1775170	MT1X	1.94619890706383	9.81445289916925	14.9153877433172	9.71947298842477e-10	1.41717645701359e-08
ILMN_1748881	MRAS	1.93897153979335	6.12085357771288	12.98241706762	5.58946198345359e-09	5.93540249869568e-08
ILMN_1761910	BDNF	1.93500333557175	7.37209327028193	16.4581775232343	2.76602884028535e-10	5.05794419606343e-09
ILMN_1743319	PAFAH1B2	1.93335579993896	6.32541121345174	26.0686267077555	6.91859687695174e-13	4.45957399413611e-11
ILMN_1769752	FER1L5	1.92978490176767	5.02035248991126	16.4904431065493	2.69740096277101e-10	4.96004016065634e-09
ILMN_1751492	TVP23B	1.92611321425563	8.93377112120355	23.6784132120423	2.45084277619799e-12	1.19997300643137e-10
ILMN_1689318	NUAK1	1.92198076029357	9.25655120736127	14.73672777077	1.13264065411278e-09	1.60464408987314e-08
ILMN_1658094	ZNF365	1.92144431090998	5.92006894353045	12.2260706693879	1.17941124423402e-08	1.10952855287943e-07
ILMN_1668619	KIAA1467	1.92058833062047	6.60364587781405	18.9068514105092	4.62229812332707e-11	1.18369980693136e-09
ILMN_1741727	QPCT	1.92037156893187	8.32335936848041	19.965805218122	2.27749036200383e-11	6.74472173296581e-10
ILMN_2259633	KMT2E	1.91849678906078	6.31990054635719	23.0476634598766	3.49248302050171e-12	1.56491121883677e-10
ILMN_1815238	MAP2K3	1.9184746932912	5.60145148389611	15.1283491899313	8.11631466685037e-10	1.22059882308755e-08
ILMN_3200362	NBPF14	1.91837972167041	6.29646016055202	9.27473262061067	3.31810322663567e-07	1.84619370651985e-06
ILMN_1687947	HIST1H2BE	1.91647472425795	5.98265265303275	19.8155711572828	2.51260634616751e-11	7.2840225522328e-10
ILMN_2382942	CA12	1.91025726406516	5.09913258074569	12.0432377150648	1.42106246931057e-08	1.29378241560132e-07
ILMN_1819608	ARRB1	1.90904771445123	7.25977916682711	14.7073941408235	1.16163822910444e-09	1.6407659311486e-08
ILMN_2181125	NAPB	1.90570719679234	7.88398961951548	28.4566837542445	2.17617527767489e-13	1.96362789649675e-11
ILMN_1806320	PPFIBP1	1.90435719503408	7.72592144816799	22.1295377814897	5.9479196914496e-12	2.33772912023462e-10
ILMN_1737252	NRG1	1.90362123701611	7.07105752793745	24.7030964739973	1.40473937771721e-12	7.71018496983036e-11
ILMN_2375360	COL4A5	1.90330227502975	6.41844858822932	22.4986670043122	4.78984219492561e-12	1.97253369912653e-10
ILMN_1798636	RPL32	1.9014027479517	5.47155002658353	14.6044080592133	1.26990359996627e-09	1.77000837797159e-08
ILMN_1724017	ANKRD36	1.90011763628083	5.81160572061723	23.045973729435	3.4958415924579e-12	1.56491121883677e-10
ILMN_1709708	LCE2C	1.89966597559093	5.15010112141827	7.66548326403129	2.92277452772151e-06	1.18971557860218e-05
ILMN_1810910	CFH	1.89934081295832	6.93329659220924	20.9147639566069	1.24372268660491e-11	4.21056529957461e-10
ILMN_1669851	STAG3L4	1.89822945894887	6.0675717095049	25.8499051409824	7.73081782340953e-13	4.85379889900005e-11
ILMN_1744693	FGF2	1.89750698002523	6.38462121104088	23.3233469675042	2.98824209193213e-12	1.38816329739634e-10
ILMN_1811588	PML	1.8965224513958	4.73909908405297	12.1918312610527	1.22108615346186e-08	1.14373963651296e-07
ILMN_1703229	HIATL2	1.89533149650442	7.50672184926176	16.732800495364	2.23668802614779e-10	4.23839469891634e-09
ILMN_1807277	IFI30	1.89144471272566	5.82814030700995	12.4882848436048	9.06449819663022e-09	8.89394216736826e-08
ILMN_1721008	DUT	1.88915676159592	6.86177214799798	23.6902917053752	2.43476140923318e-12	1.19600604562304e-10
ILMN_1779015	ZNF467	1.8877748849131	4.88648509527452	20.9827521627845	1.19215882358568e-11	4.06454228389463e-10
ILMN_1674344	PARD6G	1.88750408956044	5.50425987144638	18.2350049796814	7.38464543488049e-11	1.72103680523932e-09
ILMN_2152429	C12orf76	1.88519644495122	7.15247426383011	28.2952993950982	2.34601855177732e-13	2.04721299901803e-11
ILMN_2144573	CTBS	1.88256763761601	9.05880308561445	32.9375407776041	3.1387771422211e-14	4.57119411388018e-12
ILMN_2319913	DGKA	1.88102261132453	8.37569327052477	16.8097490580916	2.10865282474346e-10	4.03459077791505e-09
ILMN_1666893	TRIML2	1.87946770152276	5.56059494449803	13.3861174511563	3.80957396638609e-09	4.32659654192297e-08
ILMN_1765132	LACTB	1.87943986751248	7.86774058334583	20.0202736255009	2.1981707973728e-11	6.56006486706867e-10
ILMN_1807031	C14orf28	1.87779094389856	6.65935508328189	19.8115827543562	2.51919235166799e-11	7.29697824954991e-10
ILMN_1738742	PLAT	1.87677401806335	11.7802003466534	25.6301377186209	8.65088839522977e-13	5.31528470757887e-11
ILMN_1685854	IGIP	1.87628743670307	8.13306365286556	21.144312726416	1.07859925107569e-11	3.75537753387151e-10
ILMN_1739558	CRELD1	1.87614758927814	10.4053627304905	33.2465652191329	2.77301942983761e-14	4.26710744317288e-12
ILMN_2356632	NCK2	1.87396515440635	5.26748813689282	11.2395354712053	3.31994133038901e-08	2.6019794842469e-07
ILMN_1677363	TMEM253	1.87309666034306	5.12032139519081	13.1036302937268	4.97638370205152e-09	5.39235994423181e-08
ILMN_1707464	MST1	1.87223954021546	6.67670461296525	19.6816649291453	2.74417450289819e-11	7.80436888947177e-10
ILMN_1683932	ZNF425	1.86729693011948	5.31143482265723	14.9592244200954	9.36369179245163e-10	1.3723131502017e-08
ILMN_2119692	CSAD	1.86630886981644	7.58285374294295	14.2928287034099	1.668592083679e-09	2.19354311717512e-08
ILMN_1805720	SDHAF1	1.86498506557397	4.99212130214826	10.9426097456903	4.60040895984124e-08	3.42523889727797e-07
ILMN_1746677	DIEXF	1.86400773880197	4.50134406768205	17.4568186018709	1.29682857039582e-10	2.70256251469007e-09
ILMN_1703244	MAP1LC3B	1.86298236844694	10.2600850549635	35.4386012213628	1.18784128382184e-14	2.30020793326152e-12
ILMN_1814106	CYSRT1	1.86165155126577	6.1040873681384	16.0921424281218	3.68995832117546e-10	6.39141574736668e-09
ILMN_2054019	ISG15	1.86122834175744	12.4735023888037	19.9872745413492	2.24586521699398e-11	6.67351104866945e-10
ILMN_3205924	EIF3F	1.86100983454852	5.36286565605707	11.1355284878837	3.71878591100043e-08	2.86058539536429e-07
ILMN_1738725	LIF	1.85612390999023	7.37505210629079	19.1419870004762	3.93762616941836e-11	1.04324393876773e-09
ILMN_2324672	USF2	1.85540208003485	7.25012271585489	20.9788208736267	1.19507708097172e-11	4.07046560316348e-10
ILMN_1664362	SGIP1	1.85511979881811	9.20381920414568	32.7574045843056	3.37562342053418e-14	4.80019850801107e-12
ILMN_1711465	HGSNAT	1.85238624024552	5.06180600416229	13.4877939262845	3.46442492734876e-09	4.01101263808639e-08
ILMN_2368617	FKRP	1.85082636941536	7.72655223876127	36.1545151526321	9.10601074016202e-15	1.93693663424781e-12
ILMN_1725079	TSPAN31	1.84731984770023	9.55346747052598	35.2324137693008	1.28359269771725e-14	2.40457373356608e-12
ILMN_1775211	ERO1LB	1.84558360578863	4.96031948037246	19.5114291610347	3.0721375721939e-11	8.50550280931337e-10
ILMN_1812067	RER1	1.84506778442772	8.62078730328784	18.7952944694854	4.99083039288792e-11	1.2566028693386e-09
ILMN_1792014	TMEM255B	1.84221563315018	7.09687296289566	20.0531613659944	2.15171618096175e-11	6.46058406285459e-10
ILMN_2094061	IMPA2	1.84115673909463	8.80439093770108	17.9490600795757	9.05834304829134e-11	2.0209192655764e-09
ILMN_2194229	TMEM128	1.83840924055246	5.40789202130685	19.360334248898	3.39854983713404e-11	9.23125408480482e-10
ILMN_1669032	PPIC	1.83695600748529	9.61495613472643	23.8582086554376	2.21914875306588e-12	1.11018633337341e-10
ILMN_1662174	ORMDL3	1.83674262178312	8.19697999912065	32.098582558698	4.41942651127387e-14	5.90438807818213e-12
ILMN_1705397	PDK2	1.83614909463187	5.85489774742837	22.6936319819478	4.2779963894708e-12	1.81375470539568e-10
ILMN_1795275	USP53	1.83561855349753	6.18433074574105	22.7333928136131	4.18100104118733e-12	1.79024751414517e-10
ILMN_2370241	TEX11	1.83450727943262	5.89822080424564	14.5111165018937	1.37732930245276e-09	1.88618052150354e-08
ILMN_1717063	FBXO9	1.83332863131321	6.10676308486968	10.3899585228	8.60943699016221e-08	5.86016357847357e-07
ILMN_2391345	RPP25L	1.83271307472928	5.24210518817717	15.475644283874	6.07841915609343e-10	9.62853997662612e-09
ILMN_3298511	LINC01125	1.83250122243657	6.22973806462902	20.777242466409	1.35548137657576e-11	4.49683229732336e-10
ILMN_1657254	SGCD	1.82950520532911	6.37687959269506	14.7095743053281	1.15945594305578e-09	1.63926525435561e-08
ILMN_2098418	GATSL3	1.82917128671322	7.25475349335574	26.5688425071026	5.38539237705852e-13	3.75008262312788e-11
ILMN_3217577	LOC100131655	1.82577856816706	5.15024198155276	16.3649889717251	2.97495208674195e-10	5.36538460647057e-09
ILMN_1787127	SLC43A2	1.8251139701531	5.75018816078006	15.4364821408142	6.27801879182035e-10	9.88565690887418e-09
ILMN_1745583	EXOC1	1.82317231812755	5.47306199910698	10.3009149415996	9.54784664951813e-08	6.41279669061263e-07
ILMN_2264681	LETMD1	1.82246502114456	5.57371117083715	11.6014810321152	2.25187467355641e-08	1.89547907503824e-07
ILMN_1748904	WTAP	1.81589835258313	8.55761513245728	14.4719583068547	1.4252820947091e-09	1.9367503491079e-08
ILMN_1695135	GCM1	1.81531872195479	5.12457774251355	14.0153756901921	2.13739105423849e-09	2.68980402513861e-08
ILMN_2062468	IGFBP7	1.81425708213392	13.6613124607489	33.2184481999658	2.80432542751146e-14	4.2770926177386e-12
ILMN_1772910	GAS1	1.81316876631657	6.02767405340184	7.78573520565076	2.45854030421302e-06	1.02570111045653e-05
ILMN_2397294	PLCB4	1.81268841587639	7.00484919618058	13.6783101478431	2.90451021409261e-09	3.47021014105921e-08
ILMN_1787576	CLCNKA	1.81122219364733	4.94729679697357	23.8498244637938	2.22941376300805e-12	1.112455409642e-10
ILMN_1736863	TMEM140	1.81083261809152	7.82106817704983	20.2502819065916	1.89444634430077e-11	5.83553807343194e-10
ILMN_1804988	MOAP1	1.8052235403733	8.35233439814813	30.1759839088687	1.001680789521e-13	1.05586957596328e-11
ILMN_1764329	C21orf59	1.80452831576345	6.08610496043726	11.0996783270639	3.86786822826517e-08	2.95678753515352e-07
ILMN_1669674	CNPY3	1.80364128945947	6.74290747684464	24.405922253533	1.64700074953138e-12	8.72327172112068e-11
ILMN_1718972	MFSD3	1.80327041860661	9.67678476486383	34.7092029103957	1.56580559296647e-14	2.81102880124798e-12
ILMN_1724250	GRN	1.80208902644352	10.0878794152002	24.5839524827183	1.49693340713935e-12	8.07477270902756e-11
ILMN_1687768	NCOA7	1.80120032927426	9.34344805315314	14.2709388687546	1.70124476533054e-09	2.23051372446475e-08
ILMN_1774380	HPS1	1.80102826848516	5.60347816279383	16.0364294904166	3.8574375216825e-10	6.62531350462346e-09
ILMN_1764034	XCR1	1.80097256807339	5.12012199435374	13.6175818274616	3.07167060969634e-09	3.64340723488036e-08
ILMN_1716265	PGM2L1	1.79730872645784	6.75405176154138	20.6913947839421	1.43067265188062e-11	4.70552057611386e-10
ILMN_1739885	SLC41A3	1.79722084198188	9.86504497424889	26.0051480790397	7.14444988987004e-13	4.56886907706736e-11
ILMN_1657632	ZMYM6NB	1.79699396474808	10.6399238070955	30.380568479977	9.15971824603653e-14	9.97989411546915e-12
ILMN_1762606	AQP11	1.79458773760327	6.87151861441856	22.5312540452678	4.69991037931585e-12	1.95182181764624e-10
ILMN_1724837	ZC3HAV1	1.79345223950313	6.40496844128023	19.7095560042724	2.69411941342535e-11	7.70652299264386e-10
ILMN_3245564	ARHGAP44	1.79329363095994	5.07816105010272	14.2308292154144	1.76286319463721e-09	2.29558486799962e-08
ILMN_1729237	CYB5R1	1.79299889777847	11.0408793680805	35.2622296095331	1.26924837360189e-14	2.40383088954305e-12
ILMN_1813685	RAB29	1.79013455062421	8.15678313603857	31.0359657027512	6.90439550421331e-14	7.85437652259831e-12
ILMN_2324994	IKBIP	1.79007321529864	8.7512089783022	19.2138750020616	3.75066130586007e-11	1.00296000427999e-09
ILMN_2158705	ACYP2	1.78996181733364	8.2926437611467	16.3217148931426	3.0776606711161e-10	5.51658271828918e-09
ILMN_1692664	PRR5	1.78407495082259	6.5636871033853	18.8311035070125	4.86921469868487e-11	1.23228312370755e-09
ILMN_1698728	FGD4	1.78188584273211	4.70727882461967	21.4178045846115	9.11964200108834e-12	3.28469111949336e-10
ILMN_1717799	PRKCE	1.78119075097375	5.75617961980432	16.9894297291019	1.83925420223963e-10	3.60789104582283e-09
ILMN_1780141	SARAF	1.78085529510276	12.484839737138	31.9715158929701	4.65804219314557e-14	6.15164966879443e-12
ILMN_1762718	CMTM4	1.77846693977031	6.58574356259576	15.3505698595703	6.74090156694116e-10	1.04334142842791e-08
ILMN_1708987	HSD11B1L	1.77753229181085	6.11696968446689	12.6788911498817	7.5079068955316e-09	7.61147184653173e-08
ILMN_1692177	TSC22D1	1.77718462557613	8.66628320142927	18.8814925573553	4.70343214435603e-11	1.19950838826976e-09
ILMN_1732278	AIDA	1.77648253291248	6.53603106180492	15.1901449936758	7.70597878676961e-10	1.16780546136275e-08
ILMN_2191967	SPRR2D	1.77545110007611	5.05120853669453	9.56257284122359	2.3157220525827e-07	1.36422190105065e-06
ILMN_1696946	NUS1	1.77080899372536	6.33170667130051	15.3832279269005	6.56077814818777e-10	1.01842592454716e-08
ILMN_2361186	PHF20L1	1.76943088837717	6.11946263998899	17.7834305062982	1.02102957609254e-10	2.22323868972419e-09
ILMN_1667429	SLC25A20	1.76709274919756	5.92645168519092	11.2322503373197	3.34633453660948e-08	2.62028180696029e-07
ILMN_2072401	OR11H2	1.76535584246214	5.67752229774854	11.1102404248113	3.8232942064873e-08	2.92855840007579e-07
ILMN_1722045	ARSB	1.7643125413058	5.37021775826716	14.0142540330194	2.13955035083973e-09	2.69153872420053e-08
ILMN_3243924	P2RX6	1.76398621212229	5.4002064250019	14.0246590021444	2.11960903764403e-09	2.66937537152182e-08
ILMN_1756723	DPP7	1.76014689727637	6.58343244087327	13.5970033130443	3.13062518544687e-09	3.69679751686085e-08
ILMN_2309926	ZDHHC14	1.75920013288516	6.27069541041431	13.5086562688568	3.39783139287177e-09	3.94475750356676e-08
ILMN_1717477	PSD3	1.75901399312248	7.47796453280077	14.1293775599469	1.92963092663495e-09	2.47442144383111e-08
ILMN_1787251	DAAM1	1.75780221524884	6.8864007857624	17.9750317936954	8.89071656844037e-11	1.99514394139044e-09
ILMN_1753613	HOXA5	1.75696165329041	8.16498689142338	24.353877374057	1.69386225627111e-12	8.91385314677999e-11
ILMN_1794595	GAMT	1.75497311284186	8.7136948821206	30.5640815598157	8.45769486090663e-14	9.31400268883676e-12
ILMN_1676602	SLC7A14	1.7544771621586	5.99870409927795	12.9149166602792	5.96546324457578e-09	6.27476815870118e-08
ILMN_3263225	LOC100288911	1.75297506827283	9.24018530882242	23.57285459189	2.59885973641382e-12	1.24456783294825e-10
ILMN_2054297	PTGS2	1.75180309331428	8.92332410250165	15.9767879989178	4.04578822373018e-10	6.86290719900372e-09
ILMN_2280960	DEPDC7	1.75164046839622	7.34439178120596	16.0371711173378	3.85515539604455e-10	6.62531350462346e-09
ILMN_1777998	ARHGAP25	1.74813656604077	5.36925572234983	17.727601535617	1.06331857884348e-10	2.29790144790945e-09
ILMN_2319544	CAMK2D	1.74370936648924	6.50657374639687	13.5693077676143	3.21188678896453e-09	3.77593880384783e-08
ILMN_2278850	RAB24	1.74289286134876	5.40519991456379	9.72653976554029	1.89364422832292e-07	1.15199475654893e-06
ILMN_2353978	ACOT11	1.74219308009577	4.66431413723456	10.5187661283402	7.42195031164944e-08	5.15468880298699e-07
ILMN_1749799	HMGN5	1.7412834452654	5.63936074616249	14.6283785931994	1.24377414207709e-09	1.73850976898845e-08
ILMN_1740258	KRTAP20-2	1.74075546109045	5.75013295451868	10.80374817072	5.3718655892413e-08	3.91382022818767e-07
ILMN_1670640	ZNF664	1.73999439137022	5.71304185236601	24.0877864701381	1.9568863328383e-12	9.96335524469769e-11
ILMN_2376408	DPM3	1.73974633912546	8.85983345898031	16.5659587093131	2.54380887795314e-10	4.72427522705639e-09
ILMN_1658861	FAM86B1	1.73924750947409	5.55843730535859	15.8749046992637	4.39070311948975e-10	7.33251675512075e-09
ILMN_2197365	RGS2	1.73802367095162	8.09994942311364	14.9177330126987	9.70007679707085e-10	1.41494687735182e-08
ILMN_2189859	TMEM192	1.73755242020978	6.5442408695456	23.4891692685683	2.7230186006902e-12	1.29461693996125e-10
ILMN_1687757	AKR1C4	1.73747238152186	6.09788519178262	13.0009051667368	5.49095569060253e-09	5.85770231915866e-08
ILMN_1653283	APP	1.73690011298156	7.07249553862654	19.152467012198	3.9097589166409e-11	1.03825485437361e-09
ILMN_2137789	KLF4	1.73641428030906	6.50588702964056	11.3827507288681	2.84377468754958e-08	2.29184170458608e-07
ILMN_1810374	TMEM156	1.73572410103334	6.18822190554125	9.39925757797627	2.83707035260983e-07	1.61664701577299e-06
ILMN_1791593	DENND5B	1.73403853975308	6.69942790243104	17.464783515368	1.28922564770377e-10	2.69323144549705e-09
ILMN_1695316	SLC39A8	1.73365130562387	5.33313313084455	12.0402252978859	1.42546170143901e-08	1.29607595322873e-07
ILMN_1721316	TNFRSF10A	1.73183693108231	6.15677334579063	20.8756838048789	1.27444036847194e-11	4.27737926590645e-10
ILMN_3310416	SNORD114-3	1.72932150586253	6.48154816625554	13.1497306047937	4.76244563990479e-09	5.19319009053711e-08
ILMN_1693192	PI3	1.72888642583001	4.56846097567549	16.7582175354576	2.19349890277864e-10	4.17126732238956e-09
ILMN_1737599	TRIM5	1.72765154514032	4.99102220696385	8.00184766926642	1.80966954097018e-06	7.85709779666218e-06
ILMN_3241979	TMEM179B	1.72560630705456	9.59664626043241	33.0519977255357	2.99760113129747e-14	4.441875797445e-12
ILMN_3238854	RGPD8	1.72510356501216	5.36318028121388	11.9340736781947	1.59015663361009e-08	1.41630772619913e-07
ILMN_3242586	RHOU	1.7248030372974	5.09476085769015	13.4754541318889	3.50446997034227e-09	4.03998579958955e-08
ILMN_1712095	FOXO4	1.7227969189015	7.51489570535534	29.2345353633104	1.52356568887939e-13	1.47257217385795e-11
ILMN_1708341	PDZK1	1.71759477077384	5.31126292753726	13.447959970532	3.5954851382085e-09	4.12053675899076e-08
ILMN_1766528	SLC25A36	1.71707271301449	8.12705227042514	12.890799188466	6.10628729814558e-09	6.40723339055646e-08
ILMN_2327090	MAEA	1.71611443538115	8.37031520705641	27.8715676148363	2.86345979955439e-13	2.36195754296511e-11
ILMN_1810191	PLA2G4C	1.7130148966288	6.74925526551743	22.8026290680894	4.01768658859576e-12	1.7354090103046e-10
ILMN_1725379	DPP6	1.71269177126213	4.63983668152598	15.5183285819645	5.86858054206445e-10	9.35201584393988e-09
ILMN_1751963	ZCWPW1	1.70843199912101	6.85932834700513	19.7376185449678	2.64474318674932e-11	7.59680440867185e-10
ILMN_1701958	DLG1	1.70437583980559	4.91923698448045	10.3874542256484	8.6344408216454e-08	5.87486262695016e-07
ILMN_1757742	ZRANB1	1.70418772936119	7.67212133513544	17.6367803869863	1.13617505522243e-10	2.42194297949671e-09
ILMN_1767556	C10orf10	1.70358162543298	7.56695055911009	13.9796343638243	2.20735745074926e-09	2.76272345569631e-08
ILMN_3187680	ACCS	1.7028171825099	7.3713872147225	26.5545498904857	5.42373644808551e-13	3.76916878284394e-11
ILMN_1689353	APLN	1.70078100316309	5.73304101777924	15.7675046440165	4.78865140992739e-10	7.90896144939085e-09
ILMN_1671891	PID1	1.69960876291581	5.99983925917376	19.1214516541942	3.99285072894113e-11	1.05463273391473e-09
ILMN_1753340	GGT1	1.69930119032721	5.04906669331188	11.9873578448956	1.50508256000105e-08	1.35488876366352e-07
ILMN_1804448	MSI2	1.69837015471733	6.36675909496404	22.3556053130181	5.20707672073122e-12	2.10660478270991e-10
ILMN_2376723	CDKN2B	1.6981977889343	7.07040424437518	15.5569501827295	5.68539026420214e-10	9.097944151197e-09
ILMN_1666057	REEP2	1.697276642498	8.93397116104834	19.0894210223464	4.08065305076575e-11	1.07125689266447e-09
ILMN_3268403	ZNF667-AS1	1.69570645040095	7.94076443011619	18.4529803524324	6.3323026054072e-11	1.52528398676297e-09
ILMN_1667432	HYAL3	1.69341183175228	6.94885515296275	26.3305174882465	6.06465554926924e-13	4.07490471983940e-11
ILMN_3215367	PPP4R2	1.69145292438044	6.76595032874398	15.9464015428606	4.14551623729278e-10	6.99421435062382e-09
ILMN_1792495	AHNAK	1.68960153138815	6.73425543142821	21.361291138827	9.4398581468959e-12	3.36834855554197e-10
ILMN_1760245	TMEM42	1.68914831774732	9.08598845529061	34.4525077001091	1.72802579926722e-14	2.96752815260413e-12
ILMN_3184599	FLJ37786	1.68787595743342	5.07702726422986	13.4056732073455	3.74043781087756e-09	4.25649227148031e-08
ILMN_1778173	AK3	1.68755849196131	11.1435146262044	34.9490585494833	1.42893786504422e-14	2.61989676969198e-12
ILMN_1665243	FKBP14	1.68433003046018	10.3308834506625	28.8262687951235	1.83494030812924e-13	1.70023003980933e-11
ILMN_1684873	ARSD	1.68403411281279	7.74437226024699	22.431432665114	4.9812783565008e-12	2.03676967580339e-10
ILMN_1696675	CES2	1.6837080007271	9.58820662065172	30.2419996033046	9.73119383132088e-14	1.03846600672384e-11
ILMN_1674034	H2AFY	1.68239484673047	8.88330984078862	21.6619336801072	7.86431441774524e-12	2.88377716665171e-10
ILMN_1704236	MAX	1.68209966991315	5.0448458319208	15.6681630542144	5.19125620918015e-10	8.46039764889979e-09
ILMN_1688041	TMEM53	1.68182359380096	5.66411535414366	23.1665455330328	3.26466009145564e-12	1.48455895372539e-10
ILMN_3248247	LINC00265	1.68152787989107	5.23221562067176	10.8626264921782	5.0291217384604e-08	3.69771325091705e-07
ILMN_1798303	ULBP2	1.67989841584466	5.84959245482202	9.90822735341854	1.519777274693e-07	9.52458234207147e-07
ILMN_1692588	HEATR5A	1.6798829905335	5.18154905644075	11.7324426486905	1.96163802679696e-08	1.68870382481679e-07
ILMN_1815346	TMEM136	1.6798300982332	9.49892576906663	25.2452492243984	1.05576497820849e-12	6.18897330507964e-11
ILMN_1691410	BAMBI	1.6785245800949	11.8570906682446	22.3488083321027	5.22784636912533e-12	2.11252797769497e-10
ILMN_1651209	SLC35E2	1.67845612809623	4.70610513848968	13.2791946163034	4.21254907548478e-09	4.68545834407502e-08
ILMN_1683239	RASSF1	1.67761716274278	7.14977383627786	15.0030604991299	9.0218192298382e-10	1.3340758774487e-08
ILMN_1794468	QPCTL	1.676053224475	6.11161218634255	14.3137459613808	1.63801609111521e-09	2.16241963403486e-08
ILMN_1727045	RASGRP3	1.67595990242581	6.34017549589238	13.2885269616303	4.17562400853832e-09	4.65791533819765e-08
ILMN_1810628	PRUNE2	1.67587301559193	5.59003141194574	16.3001698656386	3.13020691634807e-10	5.57021694370684e-09
ILMN_1689474	PMS2P5	1.67468137802029	4.8870539868744	13.8624440482304	2.454489514817e-09	3.02372405597667e-08
ILMN_1692223	LCN2	1.67097287110897	5.03704346794369	10.5159867676867	7.44564289988925e-08	5.16801983721874e-07
ILMN_1806631	TMEM203	1.67073154664824	6.99904548561957	15.4388835648975	6.26557954993607e-10	9.87509197561711e-09
ILMN_1701052	TUBG2	1.6701935873262	8.71782761520269	25.2981295614808	1.02708675134625e-12	6.06209815619075e-11
ILMN_1727704	LRRC29	1.66832330271394	6.93630083951059	19.0292282097468	4.25130312270237e-11	1.10594843272776e-09
ILMN_1730660	LGALS3	1.66804228788329	5.17069485194444	14.5502603514805	1.33111554645669e-09	1.83308916383603e-08
ILMN_1756426	HDLBP	1.66791412509255	5.0240093268765	15.7561025113165	4.83311421135064e-10	7.97475412881978e-09
ILMN_1821280	GDF11	1.6660383836901	8.42746448587716	26.4026450131674	5.84986368034125e-13	3.96522421124971e-11
ILMN_2165753	HLA-A	1.66534739632681	10.4512377507023	20.0419219668106	2.16747255442013e-11	6.49657491115718e-10
ILMN_1674152	NFKBIB	1.6647814764943	5.37650743035573	11.453943143895	2.63470350981782e-08	2.15673770963353e-07
ILMN_1801441	RFTN2	1.66455822526533	6.74776891374849	11.0211841064517	4.2170183063449e-08	3.18345168640828e-07
ILMN_1788223	RSPH3	1.66307979431675	6.69684951522112	18.5763335730471	5.80899891451736e-11	1.42310151801349e-09
ILMN_1663976	PDLIM4	1.66287774107657	7.02652608133662	22.713123937662	4.23014816259167e-12	1.8023359334533e-10
ILMN_3205030	NF1	1.66247840809748	6.09382729060556	24.159812651706	1.8816200849853e-12	9.65142302222593e-11
ILMN_1810254	MEI1	1.66150098729016	4.69712666905081	15.6970020217299	5.07077197438524e-10	8.29148193477633e-09
ILMN_1756238	TMEM217	1.66066948569405	7.86871523833454	21.3001275082342	9.80006047294793e-12	3.46815487106819e-10
ILMN_1763603	FAM177A1	1.65998079292487	7.61030366997917	24.3464529416215	1.70066302109595e-12	8.93599903569458e-11
ILMN_1727805	SYNGR1	1.65854067424384	6.58047470638132	21.6833965174425	7.76317332132647e-12	2.8497660265612e-10
ILMN_2251279	WDR45	1.65822369743261	6.59145796997891	16.1400216041008	3.55224547992378e-10	6.17771692469691e-09
ILMN_2076600	ITM2A	1.65818820961126	5.44893213820567	21.867146035354	6.95226184804993e-12	2.62865001326326e-10
ILMN_1740487	CMTM7	1.65402963742264	6.26676306394564	20.6322258246793	1.48509412925465e-11	4.82012330897161e-10
ILMN_1795300	ARHGEF37	1.65385943401449	5.43261451295179	11.8977702395419	1.65105226418487e-08	1.45923385882534e-07
ILMN_1752793	SAP18	1.65254565116208	7.15575799053199	16.0501874160702	3.81533629340549e-10	6.57493263203566e-09
ILMN_1763670	TM2D1	1.65002959862003	8.92914673486369	20.15546562076	2.01381597006678e-11	6.1069995135983e-10
ILMN_1759732	RFNG	1.64965356710389	5.81392273941973	14.5073079217639	1.38191656381084e-09	1.89171096258919e-08
ILMN_1686846	AKAP12	1.64949781369478	5.17235276843881	9.66515111392936	2.04118815345623e-07	1.22595773586832e-06
ILMN_1715963	FBXO7	1.6493690347977	5.54569636152436	11.2534555465595	3.27012630514074e-08	2.5699494667555e-07
ILMN_1781791	PRRG1	1.64932163620504	8.7243963997844	27.4501968386237	3.50139698500772e-13	2.74294665173252e-11
ILMN_1803256	STOX2	1.64909456860089	5.81626077281488	10.1456836366088	1.14544294851576e-07	7.49047106666475e-07
ILMN_1678729	SIL1	1.64900051913893	11.3048369055985	29.7805570403883	1.1927405366782e-13	1.2133724900751e-11
ILMN_2406299	SEMA3B	1.64845077951479	5.54369899674352	11.3260705662235	3.02288098343353e-08	2.40803523498892e-07
ILMN_1788180	RAB13	1.64798251457856	10.0696327439783	25.1107953652929	1.13262448874315e-12	6.48790663667115e-11
ILMN_1707372	RNF187	1.64590700329512	5.79255030106783	13.4538058484659	3.57592378189611e-09	4.10520259182364e-08
ILMN_1743619	NEDD9	1.64493776580901	6.00428835756944	28.3735670992338	2.26193696603763e-13	2.00664463464834e-11
ILMN_1734290	MAPRE3	1.64458982877882	6.84514764418872	14.907338256536	9.78636142306224e-10	1.42572312718315e-08
ILMN_1729408	CCZ1B	1.64373245551007	5.20744986108857	17.9515707342876	9.04199187514937e-11	2.01857783642826e-09
ILMN_1701457	FAHD1	1.64291155676726	8.54346396519033	26.5037034723156	5.56253972825296e-13	3.84163485083538e-11
ILMN_2411963	RBM39	1.6427617013122	8.72676281069418	18.5367853374412	5.97153797747716e-11	1.45362247560494e-09
ILMN_1798816	GOSR1	1.63897733050956	5.90495765559242	12.158676181261	1.26294351092121e-08	1.17496355945866e-07
ILMN_2257607	STARD13	1.63556443410917	6.84455843524088	12.2838474600042	1.11249451486461e-08	1.05831904785371e-07
ILMN_1665135	RBBP6	1.63474852059046	4.87792971915056	9.16455612913006	3.81632463081791e-07	2.0771339602031e-06
ILMN_1754076	CACNA2D3	1.6329046827795	5.57798753301772	19.5536172752024	2.98712215733114e-11	8.31689124725745e-10
ILMN_1794213	ABHD14A	1.63287055454117	7.68447342398325	28.0713634160256	2.60566904796521e-13	2.21218735010623e-11
ILMN_1684694	ANK1	1.63264072246439	6.47101627315368	13.831284166675	2.5250694615219e-09	3.09738858609247e-08
ILMN_1893532	PACRG-AS1	1.63256832410706	4.56232854353702	10.4613694223872	7.92796715325873e-08	5.45992207403946e-07
ILMN_1748797	GRB2	1.63211197635687	8.64762817695527	20.5715364312898	1.54322743180059e-11	4.97600620642981e-10
ILMN_1763842	PTRH1	1.63149583415968	8.03857157023596	27.5108521378242	3.40085312305299e-13	2.68862399767233e-11
ILMN_1800626	SESN1	1.62999040710559	7.2578101688048	20.3615366722617	1.76397589793035e-11	5.53756696045185e-10
ILMN_1779147	ENC1	1.62986598380498	8.93529191409945	31.4710838411483	5.74136028786753e-14	6.89543371994794e-12
ILMN_1785821	TDP2	1.62798743891308	5.6608795999869	11.6625971692919	2.11110088619084e-08	1.7962857676157e-07
ILMN_1813243	ANAPC2	1.62697780543684	4.93370026650746	9.27655397608543	3.31047319157217e-07	1.8426317773769e-06
ILMN_1757910	HIP1R	1.6255634163203	4.51042173203548	23.0866260505283	3.41599185218706e-12	1.53715173829028e-10
ILMN_1778144	SLC48A1	1.62508787202402	6.15031108502742	14.3205790666916	1.62815809303271e-09	2.15187811766658e-08
ILMN_1695763	PDIA5	1.62496963327	7.90255478772049	35.5463593919529	1.14087655675474e-14	2.23316816404827e-12
ILMN_2096759	PSMC6	1.62384084939942	5.2379457544561	18.0935127197881	8.16709458141498e-11	1.86926682023103e-09
ILMN_2410783	GAA	1.62324455651136	7.16731786903613	22.906251158908	3.78591717637011e-12	1.66237935225862e-10
ILMN_1775467	OR2T12	1.62284388665764	4.75289010608316	22.2714822709316	5.47049087020258e-12	2.19258546284898e-10
ILMN_2405400	GRK4	1.62272497748486	6.83073534504134	25.6221559803961	8.68644223732934e-13	5.32763305121895e-11
ILMN_1731639	CASP3	1.61962509878385	5.57031696647076	18.6932637438733	5.35555524619939e-11	1.32901824176564e-09
ILMN_1793559	CEP85L	1.61888156038059	5.56966636082915	16.4884385839089	2.70161094153415e-10	4.96385008228894e-09
ILMN_2205350	NDUFAF4	1.61852954388764	6.47681333258645	14.6615842785493	1.20852412261531e-09	1.69473628895147e-08
ILMN_1737426	PCMTD1	1.6177578065488	8.62228556101488	27.2164638750788	3.91972197380753e-13	2.96291440164851e-11
ILMN_1693771	ASPH	1.61505682076709	7.64413930576825	12.5399595072021	8.61104099833562e-09	8.52179076002384e-08
ILMN_1661888	MEF2A	1.61381657097417	6.73223690534989	13.3630326035451	3.89294979688858e-09	4.39810182068018e-08
ILMN_1731064	ADCK3	1.61123728664416	5.79533840534391	14.5175104801964	1.36966464925013e-09	1.87720113620106e-08
ILMN_2069399	PGM5P2	1.610950007309	4.98029076412935	13.285427980553	4.1878471436059e-09	4.66936737562109e-08
ILMN_2382829	PRDX2	1.61039611635736	9.57762466883924	25.7983744727006	7.93670545496875e-13	4.94702170573812e-11
ILMN_3244060	LINC00636	1.6094214403031	4.80401511883368	21.0005984452249	1.17900700384255e-11	4.03166591423105e-10
ILMN_2185911	CST4	1.60880497249102	5.23686751883823	15.6526465620845	5.25734660934205e-10	8.54790001308544e-09
ILMN_1651604	MARK4	1.6086751488863	4.55634208066509	6.76138617551198	1.1378965167178e-05	3.86810129628285e-05
ILMN_2401641	ALDH3A2	1.60608331353771	6.35365025507572	16.8797185058495	1.99903137625885e-10	3.86887212286729e-09
ILMN_1678422	DHX58	1.60420129148221	6.29653426879125	12.5001800292208	8.95790027100654e-09	8.80187754963866e-08
ILMN_2192072	MMP7	1.60397292260451	4.33376736772046	17.8454013719638	9.76189284885878e-11	2.13639799750675e-09
ILMN_2103547	GOLGA8B	1.60343830846444	8.04373661965259	13.9555042571299	2.25597707921007e-09	2.81030986423173e-08
ILMN_1718771	CCDC24	1.60342907924211	7.63088616145552	18.1918577556256	7.61436742833576e-11	1.76265702409204e-09
ILMN_3244611	MXRA7	1.60161890401167	8.02502691738103	21.6860851311242	7.75060220546139e-12	2.8497660265612e-10
ILMN_1693338	CYP1B1	1.60153638901967	7.56425729773561	12.039551884732	1.42644711930639e-08	1.29662989861213e-07
ILMN_1699334	AATK	1.59967791092613	6.38195739923345	11.3835459034615	2.8413440512982e-08	2.29095410770053e-07
ILMN_2396672	ABLIM1	1.59891165390672	5.6597813028422	9.96989771823346	1.41145368820996e-07	8.95154800114345e-07
ILMN_1747067	NPAS1	1.59701021115135	7.4392806963752	6.7950372272944	1.07968760996518e-05	3.69387118887243e-05
ILMN_2101278	RGS18	1.59678131634224	6.76607058416729	13.8130030980368	2.56748570333361e-09	3.13819829022278e-08
ILMN_1758626	IDS	1.59650837546021	9.82405481879864	27.826671073922	2.92507556168115e-13	2.40631096743646e-11
ILMN_2360415	PRNP	1.59573810252665	10.9412656070638	16.4599019210628	2.76231418846614e-10	5.05794419606343e-09
ILMN_1744403	KCNIP3	1.59546164517922	4.85864463305084	14.0558711986349	2.06097395297965e-09	2.61175408769322e-08
ILMN_2395240	CHEK2	1.59529990923764	6.08614554230069	15.2841223282459	7.12394239704404e-10	1.0894195673634e-08
ILMN_1728742	FAXDC2	1.59249750364784	6.08541324136332	20.4456362156504	1.6717548688694e-11	5.31094180415292e-10
ILMN_1658271	LSS	1.5921691223235	4.9331142101072	13.2070887260088	4.50989675854876e-09	4.96016692311478e-08
ILMN_2400250	EEF2KMT	1.59212025936856	6.94701236603176	8.37078992310022	1.08634576563596e-06	5.09320622901332e-06
ILMN_1780291	NFAT5	1.5913777913424	6.78019635228846	22.1480193777868	5.88330214476817e-12	2.31907400910857e-10
ILMN_1733847	GALR2	1.59124785703126	5.14996298382998	10.2846798971383	9.73039892205063e-08	6.51447284740371e-07
ILMN_2380967	DNASE1L1	1.58991600458853	8.91678629255096	18.7986004643748	4.97946721493587e-11	1.2554720689245e-09
ILMN_1773849	ATP6V0C	1.58987497919371	9.24927450749242	18.6463575402689	5.53272347155392e-11	1.36851922415044e-09
ILMN_1703891	TBC1D9	1.58938855351568	7.74103613002702	21.8664806915711	6.95502861149465e-12	2.62865001326326e-10
ILMN_1749368	HIST1H3H	1.58652199258887	5.18194859469088	15.4469244473578	6.22411996892208e-10	9.82322304069484e-09
ILMN_1712608	BFSP1	1.58327156269906	4.78844241209695	8.29532764073037	1.20431691640398e-06	5.56157553477073e-06
ILMN_1719986	PIK3IP1	1.58255492045143	9.85121182728812	23.5160154851488	2.68250912660692e-12	1.28243283058272e-10
ILMN_1790014	METRNL	1.58198532603134	7.50066380553443	20.2896952983145	1.8470793264546e-11	5.74611708515918e-10
ILMN_1706911	PSG11	1.58183031698153	6.13396126142594	15.6406659111713	5.30899281383919e-10	8.60346371886334e-09
ILMN_1664773	C11orf49	1.58132485344242	5.07750434748912	8.91152728548241	5.28755030708899e-07	2.75187334342519e-06
ILMN_1652490	MANSC1	1.5809368182079	6.24494470817817	21.1248759699856	1.09162547847335e-11	3.78924860196354e-10
ILMN_1805395	LTBP3	1.58045434320071	7.73852016001416	18.0760539572909	8.26963560278018e-11	1.88522532799094e-09
ILMN_1715672	HPCAL1	1.57999518387786	5.20623597869651	9.48549252469951	2.54778692062468e-07	1.47944183569764e-06
ILMN_3305273	PSAT1	1.57997877751465	7.52706254412366	14.740339634796	1.12912409246398e-09	1.60031983318836e-08
ILMN_1758895	CTSK	1.57997799484777	12.3725323023391	17.6059335653184	1.16212260320302e-10	2.46961800307058e-09
ILMN_2340565	ATP2C1	1.5791067332925	8.70240584024257	23.0267961596084	3.53420341058236e-12	1.57594382094907e-10
ILMN_2337058	PORCN	1.57744482628004	6.28138452476261	14.7236175844731	1.14550373400635e-09	1.62220083021631e-08
ILMN_1784454	ITGB1	1.57693280261787	6.44305400749919	9.53323043656232	2.40129433925259e-07	1.40574413348671e-06
ILMN_1786379	SYNGR3	1.57679671657849	5.04195290717605	15.5511486557152	5.71251278908982e-10	9.12017616151631e-09
ILMN_1728009	TMEM171	1.57551669433656	6.79073951316022	14.4705537444333	1.42703496333715e-09	1.937193237903e-08
ILMN_1779677	ZCCHC6	1.57543291485218	6.56325073750782	24.5494769039536	1.52480648069715e-12	8.18669074503896e-11
ILMN_2380801	FYN	1.57399209946337	6.43252719921664	12.5456142148854	8.56291139749281e-09	8.4887832315266e-08
ILMN_2190598	FGD6	1.57249149503266	4.62231534316764	14.2993046768678	1.65906101842693e-09	2.1835118077189e-08
ILMN_1796335	LPCAT2	1.57182349195384	6.15786591392748	14.7041434260551	1.16490027490937e-09	1.64359179598244e-08
ILMN_1771697	VRK3	1.57072263369119	8.81835184904539	21.3881428105844	9.28623310880923e-12	3.32730944935078e-10
ILMN_1775822	PDGFB	1.5689974670092	5.44640161307392	10.0824501698705	1.23439690230154e-07	7.99331708161408e-07
ILMN_1661595	C1orf53	1.56889136645503	8.72142892837167	17.8772592442764	9.53963290878941e-11	2.1064805043758e-09
ILMN_1774427	CALCOCO1	1.56817715624784	7.28944443984502	14.8599839121398	1.01899681548771e-09	1.47146213795751e-08
ILMN_1684054	ASAH1	1.56753080477683	7.0410563638725	18.1148749738746	8.04347714020213e-11	1.85204150665082e-09
ILMN_1740181	RPL13P5	1.56566051489622	5.11988131169895	10.0956392630454	1.21525320635465e-07	7.88861822407501e-07
ILMN_1666885	ATRX	1.56551036929928	5.66129369104449	16.458364048568	2.76562677443263e-10	5.05794419606343e-09
ILMN_1656254	NOTCH2	1.56514883821592	7.66751087131292	14.5051458238919	1.38452798519676e-09	1.89453335139925e-08
ILMN_1803811	TRIB1	1.56511285667097	9.38199893422136	20.5206674327774	1.59383459312379e-11	5.10101063977565e-10
ILMN_1698621	COG5	1.56427505894126	5.92657056644931	9.16495639384809	3.8143769181338e-07	2.07640173706813e-06
ILMN_1658498	SLC44A3	1.56418494926947	5.97823169098056	26.1737466665972	6.56126449290463e-13	4.30781382487485e-11
ILMN_2077952	GALNT16	1.56398055144725	5.6236642142168	13.1192769319212	4.90264248475177e-09	5.32584884358363e-08
ILMN_1733654	CXorf40B	1.56374252623207	5.2300288036494	11.0576505079118	4.05080369810842e-08	3.07752154882299e-07
ILMN_1806415	TTLL1	1.56310760846926	6.55654208649277	20.663859241672	1.45572796047585e-11	4.75518397700738e-10
ILMN_1667418	TMEM114	1.56269721736863	8.02594592708397	19.9513407858257	2.29906604314445e-11	6.79644146150481e-10
ILMN_2303955	FKBP1B	1.56207370692178	5.40584862561568	7.66743336596671	2.91454636569321e-06	1.18686846930988e-05
ILMN_1809034	GATC	1.56191243297419	5.43327891305241	10.6694758048182	6.25024689095469e-08	4.45482475052943e-07
ILMN_1664099	GLIS3	1.56173689012583	5.99495921499622	11.7320341708031	1.96247853015155e-08	1.68895110037309e-07
ILMN_2225144	EIF4E3	1.56012387828918	5.25872114507705	16.916964763062	1.94318146905102e-10	3.77562131097629e-09
ILMN_1782043	GRIA3	1.55943204795301	4.45136060147354	20.9104066663081	1.24710792750073e-11	4.21436893657086e-10
ILMN_1744937	PTPRM	1.55934236320179	8.85472568435606	23.6433501562878	2.49898015856818e-12	1.21320207162939e-10
ILMN_1722025	CPEB4	1.55929349925186	6.10940543092567	14.9023905856543	9.82771921388912e-10	1.43053907763321e-08
ILMN_1758229	QSOX1	1.55793833203648	8.23941884649471	15.9803680058517	4.03420894773022e-10	6.85000730144399e-09
ILMN_3246590	EXOC3L1	1.55755838885011	4.85975812505475	13.2820307865193	4.20129047585148e-09	4.68189585978656e-08
ILMN_2396292	ZNF655	1.55674565941427	5.34430606031052	11.7995959904801	1.82855065012706e-08	1.59363621641541e-07
ILMN_2219246	ITPRIPL2	1.55555937544456	5.8529256998979	7.16111813739568	6.15793326443581e-06	2.27086553644846e-05
ILMN_1717935	SPTA1	1.5523629664775	5.09416039749727	12.8464524568323	6.37459158656202e-09	6.64627336349686e-08
ILMN_1654609	EPB41L4A-AS1	1.55229487666677	9.80928943185392	23.018239388663	3.55146541206711e-12	1.5815951070871e-10
ILMN_1656184	PI4KA	1.55143138116063	7.18722332060023	27.108672940465	4.13044027054356e-13	3.08833287820751e-11
ILMN_2400352	PIDD1	1.55080304375167	6.6395643576388	11.5734559769054	2.3197488770973e-08	1.94264878631358e-07
ILMN_1704629	SLC1A7	1.54824786820888	5.02081371156978	11.5428489628138	2.39637939633697e-08	1.99567048592266e-07
ILMN_1668582	CRBN	1.5481721811811	7.56127839993003	22.8347641706506	3.94422365729692e-12	1.71010622947632e-10
ILMN_1727080	MYO6	1.54816760838393	6.55569108839734	19.0703201839952	4.13399560606032e-11	1.08196427141453e-09
ILMN_1768226	ARMCX6	1.5477780496264	4.91532626431563	9.88694525236104	1.55918670477382e-07	9.73439712494994e-07
ILMN_1665865	IGFBP4	1.54402483370261	11.7533687375845	21.4656353950085	8.85772157791714e-12	3.19703460805472e-10
ILMN_2349124	OSBPL2	1.54270706432945	5.66932348153754	11.1736926109623	3.5667955270278e-08	2.76092241233149e-07
ILMN_2392274	CD82	1.54233180056655	9.2715318113729	28.5865041399155	2.0491305072485e-13	1.86548230022879e-11
ILMN_1739238	L1CAM	1.54212546219719	5.97557849528374	17.550028299207	1.21078098094715e-10	2.55854566807684e-09
ILMN_1711748	PLTP	1.54183161107632	5.36081079891125	8.82576823509337	5.91452748409195e-07	3.03149216132588e-06
ILMN_1778401	HLA-B	1.54107698604243	12.1934180153887	33.1239824186696	2.91231530162509e-14	4.36454765790067e-12
ILMN_1756878	SLC39A9	1.53942000851897	6.97700556001371	11.7253874102037	1.97620939413092e-08	1.69827877353026e-07
ILMN_1651354	SPP1	1.53935485437303	4.60484177115974	12.3838223933448	1.00609998606627e-08	9.7168003417535e-08
ILMN_3307916	BMPER	1.53924560126503	8.6095328479507	29.2286091245163	1.52765618912998e-13	1.47257217385795e-11
ILMN_2074044	PLS1	1.53923873178173	5.11483335080399	11.0480756553166	4.093758138506e-08	3.10536420061979e-07
ILMN_2388547	EPSTI1	1.5377562842058	8.99096394509813	16.3418527469152	3.02939993080259e-10	5.44139584235719e-09
ILMN_1715698	RNASEK	1.53619584951801	11.4614862656072	25.287631219199	1.03271303548276e-12	6.08488643077869e-11
ILMN_1671742	UPF3A	1.53496591403395	7.9549616062924	15.0543000412412	8.63906062143404e-10	1.28575034784201e-08
ILMN_1810532	CAV3	1.53490349421436	4.62476791026293	7.26516993958667	5.26639380096782e-06	1.98412206717193e-05
ILMN_2234697	BEX1	1.53225627022257	4.80733762387861	12.7682834515782	6.87869374442669e-09	7.08824199332268e-08
ILMN_1809099	IL33	1.53196369269577	5.05751251365039	7.63301904855849	3.06342733618654e-06	1.24095988777781e-05
ILMN_2151281	GABARAPL1	1.53088305027788	10.3365584340687	24.0068445887042	2.04534261937909e-12	1.03677815804967e-10
ILMN_2046315	GABARAPL2	1.52895606434648	6.95804532634948	8.84595907622142	5.76011904860212e-07	2.96322207863221e-06
ILMN_2411915	ATG4B	1.52861702823743	8.10180871881698	18.5810173765867	5.79006531852399e-11	1.41947198765436e-09
ILMN_2400922	OPRL1	1.52583785356092	6.45740790868197	15.5929924450643	5.51994944076281e-10	8.87854117002581e-09
ILMN_2406815	LRRC17	1.52532626188315	11.0186319588173	18.782637505802	5.03459177174547e-11	1.26577201882053e-09
ILMN_1699695	TNFRSF21	1.52529203240718	9.50864050111362	12.3709685972964	1.01914808350154e-08	9.81805905260331e-08
ILMN_1681886	ADAMTS5	1.52524822283932	6.32990807783096	12.3996395931306	9.90288172085285e-09	9.57750926027151e-08
ILMN_1655348	GPR1	1.52344107192636	5.83959314993052	11.8081455270492	1.81231147024451e-08	1.58148263462932e-07
ILMN_1787212	CDKN1A	1.52147575146429	5.29030398035807	9.33911218868811	3.05941481064028e-07	1.72312041026078e-06
ILMN_1723706	GRAMD4	1.52147433404728	5.96612643157837	12.4248730075898	9.65610497562281e-09	9.37831170483918e-08
ILMN_1698666	CST6	1.52143722406096	5.11311190379713	12.7765843890929	6.82319374713395e-09	7.04384079432936e-08
ILMN_1703989	ARFRP1	1.52098542002566	5.23377753408876	8.40418304162597	1.0381158910824e-06	4.90646053060734e-06
ILMN_1719498	EPHX4	1.52060398427865	8.64524991846682	14.7986508510254	1.07393975790698e-09	1.53472759184476e-08
ILMN_3235096	SNORA28	1.51972806801107	5.18556718072779	8.97628007373451	4.86111449758115e-07	2.55779179202245e-06
ILMN_1703053	ZFP91	1.51944134237451	6.43776543482408	11.7117289145684	2.00474813700675e-08	1.71897036147895e-07
ILMN_1672124	FAM198B	1.51890084309163	5.70818186300226	11.4788790900668	2.56540646222854e-08	2.11042948321135e-07
ILMN_1752197	PDDC1	1.51514564486547	7.34320394256162	16.8044977198176	2.11713600456662e-10	4.04520847790503e-09
ILMN_1663444	LIN7B	1.51351521667003	5.97444474580388	22.7586921714359	4.12051397168684e-12	1.76654223992629e-10
ILMN_1669831	SLC18B1	1.51309803085855	7.64107074652686	16.8980726581463	1.97129785744439e-10	3.81734077799162e-09
ILMN_1657361	CBX7	1.51078871423667	7.06416334680581	27.9782871827811	2.72251953208092e-13	2.28107842285214e-11
ILMN_1783681	MRPL34	1.51045667075061	9.88714110255866	21.2103128091881	1.03559650769681e-11	3.63502810833009e-10
ILMN_1696510	GPR89B	1.51021839222769	7.16765156937607	13.3838111038548	3.81781732439043e-09	4.33310323853848e-08
ILMN_1737650	DIO2	1.51015252936029	8.0594485126803	16.5077274683316	2.66138983529613e-10	4.9030169018077e-09
ILMN_1810996	COL24A1	1.50995050420177	6.00265580035276	11.5510382961898	2.37561455119308e-08	1.98268905484441e-07
ILMN_1717579	C17orf64	1.50975195834094	4.68554550098315	12.1806414368652	1.23504485185788e-08	1.15399189478691e-07
ILMN_1745034	SLC11A2	1.509057822504	9.65553526433439	23.2788939643225	3.06396155169156e-12	1.41293334432809e-10
ILMN_2210713	COMMD8	1.50856697850925	5.51913324089361	11.2422429175902	3.31018926386922e-08	2.59551669099882e-07
ILMN_1662557	MAP7D3	1.50825068377114	6.09203960452723	10.1127025830848	1.19095425600147e-07	7.74547212266314e-07
ILMN_2163723	KRT7	1.50780435413002	5.43406199258462	9.45890300449922	2.63348130189881e-07	1.52176809715256e-06
ILMN_1661695	IRAK3	1.50566012630224	6.51878968852985	16.8706729801459	2.01285285492221e-10	3.89343574951254e-09
ILMN_1719831	ZNF436-AS1	1.50546961111852	4.59547523091188	13.0099219415991	5.44358827678299e-09	5.81814090891264e-08
ILMN_1695880	LOX	1.50300359738835	11.6198174448311	22.654739487563	4.3752122635185e-12	1.84588973697943e-10
ILMN_2328835	IP6K2	1.5027330366638	6.3690395674248	11.3800841956701	2.8519417810829e-08	2.29681264607819e-07
ILMN_1652456	TMEM98	1.50163224618684	6.90917230673146	15.5001802597443	5.95683526853848e-10	9.45954052112479e-09
ILMN_1773313	USMG5	1.50155008101724	5.75156494260911	16.0370873731537	3.85541302023124e-10	6.62531350462346e-09
ILMN_1735155	GLB1	1.50055280904173	10.5729528442331	24.2861202442995	1.75702627916862e-12	9.14848018378597e-11
ILMN_1717877	IVNS1ABP	1.49998575157777	8.84183196642432	20.649561360037	1.46892321418604e-11	4.78566297445923e-10
ILMN_1659359	SCUBE3	1.49976237507123	5.44457088486698	13.685526628823	2.88530253887752e-09	3.45204766444184e-08
ILMN_1664071	TNNT2	1.49854393426958	4.63742047630691	14.1362180333512	1.91787186930692e-09	2.46349771192928e-08
ILMN_2229379	KIT	1.49770806455563	6.52912126534473	15.5692395598219	5.62839091615114e-10	9.03104593837506e-09
ILMN_1690754	SVIL	1.49405548309959	5.52490882859588	9.89301363918399	1.5478397303186e-07	9.67582293513817e-07
ILMN_1760708	CRYBB2	1.49189494655956	8.18277831689181	21.1065914497131	1.10403359384747e-11	3.82461647701794e-10
ILMN_1667315	STAG3	1.48898711719247	6.20889331217961	12.6548384689152	7.6875184503435e-09	7.75069338308131e-08
ILMN_1809511	POLR2M	1.48839931861474	5.34243972525764	10.1604483948078	1.12567259481253e-07	7.38359822466089e-07
ILMN_1846517	LOC100505715	1.48779413042653	7.52995526763188	27.3595685244425	3.65761569214866e-13	2.81415971635429e-11
ILMN_1701696	SRP14	1.48632504820439	12.5121979780275	23.2776218969067	3.06615840772118e-12	1.41293334432809e-10
ILMN_1730562	KRTAP7-1	1.48525775202791	4.76371765846693	12.7482347687739	7.01473895867463e-09	7.20259270677855e-08
ILMN_1803686	ADA	1.48476926364443	7.73445705221031	24.6531805845372	1.4426006629435e-12	7.83580163413439e-11
ILMN_1814924	NXPE3	1.48337358872364	6.19064312053375	23.2797582909946	3.06246982601774e-12	1.41293334432809e-10
ILMN_1752755	VWF	1.48281695875166	5.35981675985141	14.6868376372955	1.18243220548209e-09	1.66317434096957e-08
ILMN_3297392	UBE2K	1.48274276136051	5.44836112548078	7.41206526410961	4.23306070939909e-06	1.64441980832049e-05
ILMN_1681081	AGPAT2	1.48180325718361	7.74246512857902	20.6639408745344	1.4556529889356e-11	4.75518397700738e-10
ILMN_1712197	KCNMB3	1.48130625662989	5.82596417971772	7.92431098466515	2.01866214678736e-06	8.64470934744857e-06
ILMN_1788131	CYP26A1	1.48070133708316	4.63602923887119	14.958476240692	9.36964575562485e-10	1.37255554420158e-08
ILMN_1801866	BRWD1	1.48068541084046	4.76396717265111	14.4654513217081	1.43342213251371e-09	1.94139990120295e-08
ILMN_1789793	NUAK2	1.48050831892793	5.72875786595514	16.3446933139548	3.02265795228586e-10	5.43450078177042e-09
ILMN_1654322	ATP1B3	1.47946603542071	9.61400946530502	15.5602185524815	5.67017116348069e-10	9.07780445118514e-09
ILMN_1688630	RECK	1.47940030278028	8.96844626774906	22.0145835578976	6.36732295993537e-12	2.47156818813077e-10
ILMN_2290998	CCS	1.47876866396819	7.31726832617625	13.5433303257665	3.29016007843297e-09	3.84259678938265e-08
ILMN_1687035	ADAMTSL4	1.47813255505702	8.70369615322299	14.8797711639678	1.00191930051999e-09	1.45411184714204e-08
ILMN_1666280	COX11	1.47713227940381	5.0843648309353	19.2649058468845	3.62372765353816e-11	9.76593186003181e-10
ILMN_1670305	SERPING1	1.47679269237443	7.64048262092308	13.1531959167568	4.74676642139926e-09	5.18100987267926e-08
ILMN_1763265	CHMP1B	1.47533524357429	9.96011946767666	26.3928963746334	5.8784112447376e-13	3.96522421124971e-11
ILMN_1736700	ALDOA	1.47508287617246	13.0175981671721	16.7869687846812	2.14571852529605e-10	4.09301449078194e-09
ILMN_1682176	CLEC3B	1.4732664179881	6.96648483627126	18.23792752743	7.36935629700296e-11	1.71863560352771e-09
ILMN_2333107	AES	1.47294824102724	8.6607540199479	17.7674506196266	1.03294669128804e-10	2.24351855715232e-09
ILMN_1664543	IFIT3	1.47155566442828	6.6364905433959	7.93529446000758	1.98756360007825e-06	8.53167244471946e-06
ILMN_1741455	USP30	1.47083487602875	5.94695810205948	17.1516258813954	1.6275988891708e-10	3.25793879853823e-09
ILMN_1759330	KIF1A	1.46982338704198	4.52733707699852	13.7511912568919	2.71664162012932e-09	3.27870868362176e-08
ILMN_1675857	COL4A6	1.46963842080808	6.57691699561061	14.5566966424086	1.32367696851415e-09	1.82503285710857e-08
ILMN_2225698	NDUFA10	1.46962826444002	7.71941999478118	22.4240110957573	5.00290746972698e-12	2.04141912957397e-10
ILMN_2397521	KDM6B	1.46901420440727	4.71428616210936	14.4235538020495	1.48704070498775e-09	1.9959815444012e-08
ILMN_1699170	C5orf45	1.46718408218244	4.90360456275479	12.2613097805028	1.13810199630893e-08	1.07743031339667e-07
ILMN_1671142	GPR68	1.46661121742174	7.62116363508737	19.6912779953394	2.72681059382291e-11	7.77957415836884e-10
ILMN_1770800	PODN	1.46651627943178	7.12382629371518	16.3541666064844	3.00028936960428e-10	5.40601015582279e-09
ILMN_1669113	ATF5	1.46607926457795	9.61539040475686	21.1617859381779	1.06703119500568e-11	3.71885725587976e-10
ILMN_1666924	PINK1	1.46579807676224	9.53095591247435	25.0209865213291	1.18729492427895e-12	6.70899487622479e-11
ILMN_1744118	ASTN2	1.46500310770939	5.6542719928303	17.6959922286898	1.08809078552922e-10	2.34262344074996e-09
ILMN_1795839	SCCPDH	1.4644480690978	8.49845390935972	16.3307733430899	3.05585080601478e-10	5.48033930450173e-09
ILMN_2368597	SMG7	1.46391838673195	6.29411753879576	12.5652869633775	8.39769560299534e-09	8.36106787231792e-08
ILMN_1789418	GSTT2	1.46333826521258	5.22496782827334	8.5230554488776	8.84065664191895e-07	4.25955540662992e-06
ILMN_1672004	TOB1	1.46331343138773	9.77632327412599	24.4970970279562	1.56822611642953e-12	8.39366242347971e-11
ILMN_1737308	GLRX	1.46310934829266	11.8102565539202	23.628275685846	2.51998651577357e-12	1.22099312012655e-10
ILMN_1687576	EIF4E1B	1.46295923790855	4.73926487161692	10.0612158822233	1.26589629060244e-07	8.15439716702961e-07
ILMN_1681542	HIST1H4E	1.46275446584441	5.54439300126559	16.1339345634427	3.56944381036761e-10	6.20449615227237e-09
ILMN_1661366	PGAM1	1.46240586392111	9.80979962701073	14.4171100142187	1.49547583987353e-09	2.00340290418192e-08
ILMN_1693244	SMARCD3	1.4612924648892	4.63396509096374	18.0580070874656	8.37708252930176e-11	1.90593833466998e-09
ILMN_3279561	FAM21A	1.4611721177932	4.68637617703846	12.9385356576475	5.83090994814134e-09	6.15764813120355e-08
ILMN_1749078	TIMP2	1.46103320593334	8.1902936836709	19.9656929052008	2.27765705334422e-11	6.74472173296581e-10
ILMN_3234888	A1BG-AS1	1.46096546615347	4.76505535263978	11.6540870943238	2.13012650488992e-08	1.80979370217034e-07
ILMN_2313946	CPNE7	1.46091077571732	5.04133221421318	8.94584059433588	5.0568336419909e-07	2.64618185525709e-06
ILMN_2396786	ZNF266	1.46066583657876	5.65058888039405	10.8816192114827	4.92359866970288e-08	3.63252402709736e-07
ILMN_2205999	OSMR	1.45717794499651	8.13807048648468	22.8238993741402	3.96889874781245e-12	1.71864285098426e-10
ILMN_1739103	MPZL1	1.45628709604634	8.06528999479008	20.2070351525268	1.94792313009624e-11	5.96784262015287e-10
ILMN_2055523	CSGALNACT1	1.45568600940576	6.3099538657758	11.7047556885509	2.01948775145642e-08	1.72986389922842e-07
ILMN_1759023	WFS1	1.45312958686457	10.988825574106	31.572758892482	5.5011157475195e-14	6.7479700605427e-12
ILMN_2368773	FAM3C	1.45186569786045	9.08342000719196	17.9380238135757	9.1305957943793e-11	2.03499446425463e-09
ILMN_1709634	CMBL	1.45084883074217	8.82834314995234	19.916376183772	2.35213095050871e-11	6.91181600452555e-10
ILMN_1808047	PHC2	1.45071912428936	7.4582452149647	16.3469851188802	3.01723015337346e-10	5.43085671836186e-09
ILMN_1812073	ATP6V1B1	1.4498209799977	5.77668950220129	10.491358944691	7.65913960675929e-08	5.29662213130736e-07
ILMN_1719857	GRIPAP1	1.44965696555457	5.04431680476305	11.6064501161775	2.24006289924467e-08	1.88922750364728e-07
ILMN_3239775	TENM4	1.44888717729923	4.86332259427441	11.6744399547668	2.0849258286737e-08	1.77708477716503e-07
ILMN_1699265	TNFRSF10B	1.44812997835173	11.715650675049	22.9505517055721	3.69124535782963e-12	1.63119918255166e-10
ILMN_3241670	ARIH2OS	1.44692137154723	4.82320671169087	12.6984484925158	7.36517017658988e-09	7.49542517912242e-08
ILMN_1660323	PDXDC1	1.4453842803201	4.58547260289821	13.8866233078179	2.40117609595785e-09	2.96546538343142e-08
ILMN_1724295	RPL36A	1.44526861627913	6.09844316875224	9.82293857501375	1.68441312186876e-07	1.04012962912387e-06
ILMN_1772489	NEMF	1.44279139470112	7.29706988099234	20.5988050068179	1.51681100246835e-11	4.90919797597009e-10
ILMN_1749398	WFDC11	1.44175857459804	4.39815978725373	13.3105592217709	4.08981549758152e-09	4.57700812942005e-08
ILMN_1736311	POU2F2	1.4416535033498	4.88665065373713	12.7765618199321	6.82334399381060e-09	7.04384079432936e-08
ILMN_1788377	COL27A1	1.44108559869038	4.94735775233189	12.0081028962557	1.4732873119632e-08	1.33296365390478e-07
ILMN_2135756	HSF2BP	1.44092798885611	5.23214418593732	14.2835633926533	1.68233038842836e-09	2.20907604414237e-08
ILMN_2328094	DACT1	1.44000638966255	5.11637670959684	8.65592055049949	7.40160016616986e-07	3.67140244823297e-06
ILMN_1789407	TVP23C	1.4398833026706	7.71555685773288	12.2344710608106	1.16942049475575e-08	1.10193425461279e-07
ILMN_1667298	LYRM9	1.43901728721949	5.34655036861624	9.39416938494707	2.85519719592163e-07	1.62536403214241e-06
ILMN_1747251	LTB4R	1.43762258650712	4.75431117345777	11.7982076707039	1.83120228852574e-08	1.59514055302486e-07
ILMN_2251184	ERP29	1.43757956650447	8.59133844613291	15.0281166021182	8.83243104327867e-10	1.31272904435736e-08
ILMN_1656297	YBEY	1.43671680125341	7.46366176360152	26.3995409057464	5.85893745875986e-13	3.96522421124971e-11
ILMN_2415898	DNAJB14	1.4346584579171	7.91308339937139	17.3366255293906	1.41758315000857e-10	2.90330799748338e-09
ILMN_1745282	MOK	1.43381397333545	10.334497245075	12.4723729175005	9.20921625329609e-09	9.01796804076315e-08
ILMN_1774063	EDEM3	1.43328145317609	4.68483833987027	9.96619680199805	1.41771660847505e-07	8.98460632056015e-07
ILMN_2412571	TUBGCP6	1.4325896176084	5.10884450690723	11.3594369439657	2.916034337493e-08	2.33587700625253e-07
ILMN_1747227	ADORA1	1.43245010819254	5.60670921773725	6.61608904132096	1.42997482766404e-05	4.72169770425825e-05
ILMN_1783593	CCL13	1.43086208681742	5.21450262457259	11.7484683945752	1.92896419272488e-08	1.66515068267052e-07
ILMN_1732873	IPPK	1.42968239690222	5.38311866409675	9.12049599936618	4.0373289788199e-07	2.18020824958395e-06
ILMN_1758545	DNAJB12	1.42896383062777	6.73825957403583	19.2503938831987	3.65934923504985e-11	9.83118540786696e-10
ILMN_1660462	MCOLN2	1.42873872956508	7.28015593444531	12.1332693571134	1.2960555545882e-08	1.199021643058e-07
ILMN_1769071	XKRX	1.42700938407062	5.55516558822475	13.2443473763489	4.35354466232945e-09	4.81431924818203e-08
ILMN_2170080	CIDECP	1.42696016478536	6.54131336614553	9.64655926775414	2.08825139679291e-07	1.24856786463234e-06
ILMN_1656621	CHMP2A	1.42666667051298	7.58387383317524	22.6663236933488	4.34601086801448e-12	1.83806930809314e-10
ILMN_1774860	UTP23	1.42644965468698	7.44567697443342	14.1270721176151	1.93361143796675e-09	2.47768225484297e-08
ILMN_1722680	DSEL	1.42608320200926	6.97524428962679	12.7138238225375	7.25499218168762e-09	7.40735561346536e-08
ILMN_1662129	RCN2	1.42592227940464	11.4203470654468	22.652571837499	4.3806998021942e-12	1.84594549488792e-10
ILMN_2206554	SLC35F5	1.42539687520948	9.2859874592532	17.00401656084	1.81906330957458e-10	3.57476016064574e-09
ILMN_1713124	AKR1C3	1.42455603242484	4.63759002143981	18.6207846746988	5.63195138846657e-11	1.38960438374413e-09
ILMN_2410516	PPM1A	1.42453552233013	6.00155267211925	15.6172145633436	5.41166604269089e-10	8.72881220521816e-09
ILMN_1679428	CHIC2	1.42298222502673	11.277059504411	14.9679378562244	9.29464827745774e-10	1.36649591857615e-08
ILMN_1659688	LGALS3BP	1.42298062142847	8.86333558480707	13.4028784530296	3.75023548289566e-09	4.26623322970068e-08
ILMN_1680344	MYOM1	1.42214703481848	4.98736414530674	9.45514275786205	2.64584553551557e-07	1.52764415601678e-06
ILMN_1701681	SEC11C	1.4218147157667	10.6771641586258	23.6755741552945	2.45470320267256e-12	1.20015836443859e-10
ILMN_3247325	TPT1-AS1	1.42094769931047	6.14519706485596	14.7070876093123	1.16194541121986e-09	1.6407659311486e-08
ILMN_1765212	LARP1B	1.4208722878265	5.19666864657572	14.470176529237	1.42750611397883e-09	1.937193237903e-08
ILMN_2166093	PIK3C2A	1.42029447614488	5.65997881398408	11.5677654730021	2.3337956997856e-08	1.95251465960947e-07
ILMN_1669898	EGFL7	1.42016272214618	5.05280751713526	11.6913988052248	2.04804487890079e-08	1.75041058593681e-07
ILMN_2096012	UHMK1	1.41758397001779	7.34875392375283	18.6917916066005	5.36102222296709e-11	1.32941780578023e-09
ILMN_1684726	C2orf27A	1.41726128280956	4.94315226107268	8.72339647461528	6.76807354046538e-07	3.40269438253065e-06
ILMN_1666174	CECR1	1.41721657265812	4.9848588201732	8.28778780445234	1.21682993824995e-06	5.61109179151003e-06
ILMN_1765258	HLA-E	1.41716382686666	11.931388855236	27.4369103054832	3.52384426368715e-13	2.74932011134646e-11
ILMN_1653601	TLK2	1.41673853403611	5.34042544314701	11.5353586141825	2.41554162259143e-08	2.00629648648443e-07
ILMN_1754207	PLAC1	1.41660006542177	4.89221659431704	13.8126325021841	2.56835341225984e-09	3.13819829022278e-08
ILMN_1815568	PLXDC1	1.41614821399918	4.7486138138829	16.4334558796944	2.81987583719502e-10	5.15094330854664e-09
ILMN_1857768	SRCIN1	1.41403186033851	4.83131883385272	17.4918488722717	1.26374519200495e-10	2.6506090330138e-09
ILMN_2112524	RNF149	1.41362912207727	5.69843968961572	9.52391785775177	2.4291516953557e-07	1.41940040324149e-06
ILMN_1663407	SURF1	1.41240362394722	8.36379163829424	19.7389109031985	2.64249276922239e-11	7.5966708308863e-10
ILMN_1756126	STUB1	1.41134222976315	10.0599477579825	23.9825445797148	2.07272862824717e-12	1.04451583460602e-10
ILMN_1803647	FAM162A	1.41130648158487	7.7587555371239	12.5983712738572	8.12748033395727e-09	8.12253173763912e-08
ILMN_1665554	BRF2	1.40911746792609	7.69047594123518	16.92297529731	1.93432654866155e-10	3.76578870962424e-09
ILMN_1653771	WDR63	1.40908603370651	5.9021244963623	14.0317018230941	2.10622424067001e-09	2.65640114715165e-08
ILMN_3276909	TMEM178B	1.40875130484823	5.89496600204125	9.70404906386742	1.94633640407045e-07	1.1777746419862e-06
ILMN_1660602	C1orf43	1.40807992861953	7.10771126433004	9.39019913537306	2.86942692815412e-07	1.63265560888981e-06
ILMN_2148913	TMEM45A	1.40804008912752	9.05161712390013	20.1994826187527	1.95742711270258e-11	5.98026868483386e-10
ILMN_2207504	LEP	1.40777900059915	4.55294098634011	14.4447037854744	1.45971056959846e-09	1.96849622940099e-08
ILMN_3240187	EMC3	1.40671270386707	11.4391536523842	25.5556659037605	8.988781742717e-13	5.46445005096494e-11
ILMN_1680774	LOC728392	1.40614666823603	10.0419246298443	23.3672367442722	2.9154481998771e-12	1.3672460408376e-10
ILMN_1664242	DZANK1	1.40575588322439	5.06952891628926	8.11960184702512	1.53500633845197e-06	6.84566353734001e-06
ILMN_1810941	COMT	1.40505792571152	8.25231258981972	17.3715302542875	1.38132021376125e-10	2.84424889176442e-09
ILMN_1764230	GNPTG	1.40393103823137	10.0495585408502	20.1389129632029	2.03546960809493e-11	6.15984213533136e-10
ILMN_2192032	SRP19	1.40193702463698	10.1434899261809	17.5873942836444	1.17802230039595e-10	2.50186387383536e-09
ILMN_2094313	ZDHHC1	1.40114457305625	7.446645658627	23.6669544972654	2.46646386512936e-12	1.20249707167106e-10
ILMN_1741729	SPANXN2	1.40112742426129	4.68723752737712	6.39043465583327	2.05069748210585e-05	6.46474222706299e-05
ILMN_1737805	TPCN1	1.40073557078401	4.6229925356961	18.9167226566761	4.59112248764051e-11	1.17746578144703e-09
ILMN_1671209	SYTL2	1.40019517511688	5.78397169511665	9.60770924564646	2.19036654006796e-07	1.30127101464327e-06
ILMN_1691409	SEC31A	1.39871008701313	6.68357594671871	22.4234679404688	5.00449437027475e-12	2.04141912957397e-10
ILMN_1704472	EID2	1.3980899967368	8.1603569070897	23.8273725028597	2.2571540505862e-12	1.12106401973567e-10
ILMN_2183885	MPLKIP	1.39760178288511	6.0265556106737	9.02758785153937	4.54922069615855e-07	2.41668467426888e-06
ILMN_1684620	SPAG4	1.39704846366821	5.2574454399312	10.2647214668933	9.9599309236799e-08	6.64297327802482e-07
ILMN_1743065	HACD3	1.39683099064578	9.147251607542	20.6670357649336	1.45281369651723e-11	4.75518397700738e-10
ILMN_3307729	CXXC5	1.39635131704975	9.5629486145953	12.069259259864	1.38365970552612e-08	1.26440525953817e-07
ILMN_1769478	SPATA24	1.3953132777957	5.29612463566265	12.4334879938679	9.57336403536628e-09	9.30844245232836e-08
ILMN_1688997	C17orf58	1.39446357873476	4.82023687804922	9.25604197084516	3.39749226021642e-07	1.88276785719292e-06
ILMN_1800341	WDR66	1.39390496493257	5.51406056521284	11.4166151296727	2.74219846018743e-08	2.22272106064167e-07
ILMN_1722642	REEP3	1.39324826551744	5.7267556028043	7.67988838195572	2.86256972012493e-06	1.16962915698182e-05
ILMN_1788149	NEK11	1.3921547509889	5.29292824571516	15.9105246705298	4.26666436163507e-10	7.16006104582274e-09
ILMN_2139035	CASD1	1.39104163249613	5.47791511130214	14.2376646195464	1.7521957595025e-09	2.2842827395723e-08
ILMN_1725366	SLC27A5	1.39039474180695	4.60701826158822	16.3495943261662	3.01106333937766e-10	5.42258841405479e-09
ILMN_1787366	ZNF335	1.38971911093662	4.97156351568662	8.6135404255547	7.83149227994216e-07	3.85138689395529e-06
ILMN_2089167	RHOD	1.38951852661206	7.74436359360475	16.6805792330401	2.3283085340093e-10	4.37592512861322e-09
ILMN_1807633	HRSP12	1.38935570114456	8.12739965270033	16.2883191241699	3.15951865244996e-10	5.60213212095153e-09
ILMN_1704261	RANGRF	1.38871732599652	5.30586480821385	13.8501343286796	2.48211667382719e-09	3.05339327730726e-08
ILMN_1810844	RARRES2	1.38866792943186	5.37202461872475	5.69434099598026	6.51836582729382e-05	0.000179286268513398
ILMN_1702501	RPS6KA2	1.38847419774381	9.28783020713093	11.95805585607	1.55124752157581e-08	1.38774852896955e-07
ILMN_1663893	UMODL1-AS1	1.38795327123656	5.10418154126061	6.71316561630092	1.22714566544889e-05	4.13030797210798e-05
ILMN_1736729	OAS2	1.3878369366935	5.37343396604921	7.84613263608181	2.25547897898861e-06	9.50533132739436e-06
ILMN_1815148	MAN2A2	1.38702792200385	5.92238376900756	11.9228632059351	1.6087010250587e-08	1.42913184620485e-07
ILMN_1787813	SLC5A3	1.38596477603713	5.05214742131692	12.181580842905	1.23386646447656e-08	1.15351622359758e-07
ILMN_2363489	BRE	1.38539582753112	8.35564995059912	22.4825574304851	4.83498072004182e-12	1.98637604814209e-10
ILMN_1653115	ECH1	1.38476850684626	10.1632187095895	21.6186357379978	8.07267809218443e-12	2.93830138500005e-10
ILMN_1753005	RELN	1.3826476255357	5.72097394259779	15.651199804888	5.26355463385045e-10	8.54992764722862e-09
ILMN_1756522	LCE3A	1.38249955606051	4.63451536402973	9.42481385638524	2.74785928342963e-07	1.5749245367565e-06
ILMN_2227266	TMEM35	1.37947877263384	7.8417181013919	16.7472826943205	2.21196908959422e-10	4.19616744904915e-09
ILMN_1789639	FMOD	1.37930798360228	5.42246415685731	9.10277321863962	4.13002988395083e-07	2.22122016024187e-06
ILMN_2359456	ERGIC3	1.3788767441619	10.3554291785412	26.5000734199954	5.57259399871679e-13	3.84163485083538e-11
ILMN_3234093	SNX18	1.37818221926831	4.70916627854655	7.65972262579387	2.94722468637967e-06	1.19839433425529e-05
ILMN_1669788	NUDT14	1.37812795841627	8.58345470063414	25.8855864801042	7.59161748219116e-13	4.78626574035462e-11
ILMN_2121816	GPR137B	1.37801089121873	7.94793995794606	19.8701289729451	2.4243454729531e-11	7.06380085437197e-10
ILMN_1662618	SQSTM1	1.3772666402485	13.6803238494932	27.4106862417205	3.56860375809083e-13	2.7615673995954e-11
ILMN_1725139	CA9	1.37609275465189	5.16975581776912	9.13049328037554	3.98601559893247e-07	2.15519955575848e-06
ILMN_1684576	CLN8	1.37596443793455	5.23293335659663	14.0590512900407	2.05509799758735e-09	2.60736205194241e-08
ILMN_2148452	BCAS2	1.37575695654544	6.32190181275837	9.60866911344002	2.18778051054658e-07	1.30018286927638e-06
ILMN_2362982	ARID4B	1.37467135353547	7.39444322464182	10.5364285014254	7.27325401520395e-08	5.07068518224963e-07
ILMN_3272441	PTPRQ	1.37420204897266	5.43704592553815	9.50494554796415	2.48697480102264e-07	1.45023742880138e-06
ILMN_1675406	PPAPDC1B	1.37416707443502	8.25031751318858	23.7564192860567	2.34728130213161e-12	1.15914669345522e-10
ILMN_1784655	TLCD1	1.37358834460838	6.5065107337787	15.3283974202317	6.86620537865178e-10	1.05854758339438e-08
ILMN_1658356	PAMR1	1.37275190448254	12.2643449675218	16.9616390291859	1.87838922679389e-10	3.66934822644739e-09
ILMN_1791792	C12orf5	1.37196362921568	8.91906478805213	20.2782984281316	1.8606441853831e-11	5.77788688522253e-10
ILMN_1800354	CST3	1.37146751278805	13.0874726802478	22.1570556686477	5.85198284099592e-12	2.31579246174075e-10
ILMN_1755897	UGT2B7	1.37140355300768	4.80921185510751	12.6630199862874	7.62591356769901e-09	7.70617457534498e-08
ILMN_1717714	CDKN2A	1.37115552696961	7.4818724178479	15.401238249779	6.46365379235676e-10	1.01132856363479e-08
ILMN_1754279	FBXW7	1.36948748949181	7.14313339191354	10.301695969487	9.53915705418743e-08	6.40945817740325e-07
ILMN_1738589	MGLL	1.36724294448185	9.88771768260346	18.793377039731	4.99743360626413e-11	1.25734699981254e-09
ILMN_1805863	WDR81	1.366779653974	5.97084699640854	8.92387104597474	5.2032898956367e-07	2.7141676666571e-06
ILMN_2382127	PPFIA1	1.36659413745534	6.48469312392656	18.3835205973369	6.64902555437678e-11	1.58715555286574e-09
ILMN_1770172	ZNF669	1.36383372086766	5.77508208243489	7.85364911410869	2.23148011759187e-06	9.41886797025712e-06
ILMN_2284998	SP100	1.36377436541315	6.81880364626333	22.9245588224976	3.7464809880505e-12	1.64926504696185e-10
ILMN_1882000	TXLNG	1.36348291752487	6.16014996579114	9.38877749544067	2.874540547708e-07	1.63529523252925e-06
ILMN_1804451	LEO1	1.36305398464339	5.54628171567917	10.5900891175247	6.84065740197293e-08	4.81107161780463e-07
ILMN_1713031	CPQ	1.36297439946043	8.14720723756294	16.1700912893902	3.46857879366596e-10	6.05052846350566e-09
ILMN_1773742	DNAJB9	1.36168912275674	9.76198713196943	20.8793438891198	1.27152923836464e-11	4.2759357382625e-10
ILMN_1720829	ZFP36	1.35822763417934	9.75234141329203	9.55656801051087	2.33296623343962e-07	1.37250406384076e-06
ILMN_1659782	STK19	1.35637425629331	8.67865244907291	28.3786477240163	2.25659189788974e-13	2.00664463464834e-11
ILMN_2361862	VLDLR	1.35568110561687	7.82555119190522	15.9989782007656	3.97458465132317e-10	6.77882030412956e-09
ILMN_1697409	TNFRSF14	1.3555014148198	8.54040770114175	16.7117967050942	2.27306555103758e-10	4.29081579839618e-09
ILMN_2167805	LUM	1.35352671202921	6.9770792995133	6.59462740117035	1.47941511079484e-05	4.86676459763192e-05
ILMN_1778064	FICD	1.35313225418895	8.69965161575437	22.5126993292494	4.7508923360453e-12	1.96269457038332e-10
ILMN_1727078	MIEN1	1.35168235021132	6.15675419070971	7.93200173713752	1.99683293404011e-06	8.57039402358717e-06
ILMN_1786139	VKORC1	1.35074301514932	9.38486549331998	25.1159800925494	1.12955191337516e-12	6.48790663667115e-11
ILMN_1753472	SUMF1	1.35073056007207	9.63524367161709	22.2382002785153	5.57862187218363e-12	2.2217971897368e-10
ILMN_1751500	ADAM15	1.35054365547981	6.75047170337586	15.1062079299753	8.26897697285349e-10	1.23869346926244e-08
ILMN_2228044	TBC1D23	1.34936790469151	7.33250534394729	12.3327552766074	1.05901821079322e-08	1.0148262081688e-07
ILMN_1720235	ADSSL1	1.34690970343298	5.8001398470692	12.2423360450652	1.16014844135322e-08	1.09439399630553e-07
ILMN_1654497	ATAD1	1.34334336699829	8.70097496352776	19.087359040087	4.08637582217914e-11	1.07194283268411e-09
ILMN_1742782	GPANK1	1.34323049187223	5.14432156742978	9.64297369451634	2.0974600569329e-07	1.25276989607382e-06
ILMN_1679238	LENG1	1.34198483748393	5.70149768517153	14.5002689134793	1.3904378170691e-09	1.9003569039078e-08
ILMN_1679021	PCBP4	1.34130330862187	4.98284596689176	9.4543656092541	2.64840860799839e-07	1.528600072155e-06
ILMN_1762466	BBS4	1.34015137843834	7.86960598699426	18.8245192109485	4.89133589983529e-11	1.23606640125676e-09
ILMN_1696532	RBBP5	1.3392551892623	7.12700494286825	19.6748262761196	2.75659918428e-11	7.82678890304344e-10
ILMN_1741134	WDR89	1.33745358577915	5.34536395878129	5.39446567720913	0.000109523701697875	0.000283272489969539
ILMN_1657144	IBA57	1.33695757776707	4.98560953322832	11.2267831945168	3.36628841948037e-08	2.63231841041445e-07
ILMN_1689842	MSMO1	1.33373150196644	5.99959597741525	8.2260863010857	1.32456488473441e-06	6.03681436095602e-06
ILMN_3244592	SNORA68	1.33320509749059	5.08965014585156	9.29666204551157	3.22746613012705e-07	1.80567326796542e-06
ILMN_1742032	CCDC144A	1.3294656975247	4.67129549842397	12.6180077297482	7.97150659841016e-09	7.99214255208261e-08
ILMN_1774735	DDB1	1.32944708052714	5.11315313552641	9.30431558034527	3.19645630670286e-07	1.79006746443121e-06
ILMN_2146418	CRIM1	1.32912230685663	10.1571942448035	18.8520245056931	4.7996354039675e-11	1.21914983595693e-09
ILMN_1738955	ANAPC16	1.3287003341716	6.28188095958115	16.6285762401286	2.42355248577243e-10	4.53268750038469e-09
ILMN_1766499	HSPA2	1.32828487095612	8.94299657711616	11.6043695738359	2.24500038785137e-08	1.89155856086298e-07
ILMN_1807563	FKBP2	1.32771300487223	5.39628910723603	8.32924271242294	1.14969710768508e-06	5.34514561704842e-06
ILMN_3234879	LOC653786	1.32693087452985	4.94602934500862	16.3899583647568	2.91736399648654e-10	5.28421542800287e-09
ILMN_1773567	LAMA5	1.32617076341658	8.41823357939826	10.6494958048624	6.39353530886014e-08	4.54389213528041e-07
ILMN_1769082	TXNDC5	1.32555650536415	6.28920128727151	9.78928607908969	1.75451135993723e-07	1.07647298087711e-06
ILMN_1740345	THYN1	1.32499854589375	4.71445420980982	9.87344235139117	1.58475425971895e-07	9.87256363243315e-07
ILMN_1671149	MEG3	1.32434714217463	9.34886313248523	10.0088222062127	1.34734002862187e-07	8.59867866072343e-07
ILMN_1730765	DUSP22	1.32433039210926	6.34099107334466	12.8323375831113	6.46261079818632e-09	6.72583730684433e-08
ILMN_2325112	CDPF1	1.32426933975419	5.90938172602192	10.0136603141726	1.33959049101964e-07	8.57143950899498e-07
ILMN_2369403	PALM2	1.32382523290499	4.95475029158313	9.38104855401082	2.90251165146924e-07	1.64804210439624e-06
ILMN_1737255	LRRC75B	1.32375294118574	6.51980372558722	10.2790387381297	9.7946979398525e-08	6.54670241009843e-07
ILMN_1917290	LAMP2	1.3230120529544	7.60711000755658	23.6267572681519	2.52211291749137e-12	1.22099312012655e-10
ILMN_1702775	LRP5	1.32299444384073	8.27497713825062	13.2753309198511	4.22793853246627e-09	4.69651347971575e-08
ILMN_1730906	FILIP1L	1.3228959458695	10.1731587077295	22.8777985996117	3.84809275906128e-12	1.67898619382384e-10
ILMN_1694979	TTC29	1.32179451380259	4.82741580290977	18.3572868340198	6.77302776277433e-11	1.6100654755522e-09
ILMN_1793290	WDR60	1.32065970247558	7.83749916822044	20.8041460277188	1.33279840604152e-11	4.43964088028186e-10
ILMN_1727524	ADAM9	1.31982949119073	7.68806385899299	17.8538911387764	9.70212583354553e-11	2.12861144947234e-09
ILMN_1805652	PPP2R2D	1.31929327947226	6.6669886523071	11.420415897712	2.73104214866973e-08	2.21601440260115e-07
ILMN_1662954	CCT7	1.31891318693011	9.11619565394391	20.1973519624749	1.9601172780499e-11	5.98026868483386e-10
ILMN_2183856	TSPAN6	1.31874444836527	5.50926338578394	12.1633175063245	1.25699282881338e-08	1.17037508958316e-07
ILMN_1671260	WLS	1.31817994914799	10.4202119756499	23.4476071070879	2.78703368945581e-12	1.31778140249455e-10
ILMN_1767612	BBS2	1.31815929124763	8.56816472211635	20.6375356173436	1.48012086799449e-11	4.81304586782096e-10
ILMN_1815024	PRDX5	1.31740091563797	11.0747481935142	16.3180057870936	3.08663907374889e-10	5.52405826755195e-09
ILMN_1746618	PAQR7	1.3170453770891	8.18146473720011	21.8917523253548	6.8507637397475e-12	2.60351681747913e-10
ILMN_1801391	SKP2	1.31668889433546	4.78274026634191	9.39760545275215	2.84294263517224e-07	1.61945777048012e-06
ILMN_1813911	HEXA	1.31633555770673	6.25175390810265	8.97826055001897	4.84866268919361e-07	2.55314015022631e-06
ILMN_1716859	TDO2	1.31611601968555	5.64421284718961	6.7312404490702	1.19285605679236e-05	4.02905981593099e-05
ILMN_1699778	NKIRAS2	1.31533573199623	5.04876978767799	9.69303218748124	1.97271490784497e-07	1.19022422822525e-06
ILMN_1702633	RETSAT	1.31463952313961	8.50161844292956	20.5174159490753	1.59712929317161e-11	5.1045384778995e-10
ILMN_2324162	SLC45A1	1.31389654870095	7.40835747160471	11.6650808664363	2.10558245501082e-08	1.79291802474724e-07
ILMN_1692413	NMNAT1	1.31372620386026	5.86529017382932	10.0772386741706	1.24204962451919e-07	8.02929641927079e-07
ILMN_1798308	AHSA2	1.31326648815856	8.32436690941785	23.6164505004493	2.5365975584486e-12	1.22498555190369e-10
ILMN_1753890	IFT20	1.31307382174159	9.64571091516033	11.7117158935271	2.00477555285775e-08	1.71897036147895e-07
ILMN_1763704	RGS11	1.31212471681665	5.80369897257079	12.0663624180219	1.3877710518457e-08	1.26726014094539e-07
ILMN_1728677	CREB5	1.30992135246386	4.66111438388099	12.695640991329	7.38548081912074e-09	7.50944360927059e-08
ILMN_2113490	NTN4	1.30991694415648	9.92301256900319	21.3775997212003	9.3462305994569e-12	3.34185915490332e-10
ILMN_3203098	SDAD1	1.30975846712085	5.65060328791153	6.80175645073904	1.06844589256718e-05	3.65940594901609e-05
ILMN_1697510	ACSS2	1.30968080008847	5.49670973230774	11.6110306414985	2.22923333148209e-08	1.88147511515318e-07
ILMN_1654112	PARD6A	1.3095792556644	5.67784549286774	10.3423392627541	9.09839744056111e-08	6.15047384543442e-07
ILMN_2414878	STXBP1	1.30880520211746	7.31896415474554	15.946502800457	4.14517957250347e-10	6.99421435062382e-09
ILMN_1675609	SMN1	1.30873844557831	5.51519442020678	8.07141732714185	1.64163662768064e-06	7.2387837942336e-06
ILMN_1799028	TSPAN5	1.30859963029514	9.19487828789214	14.3526737983395	1.58269743738539e-09	2.10146371222022e-08
ILMN_2207363	RABAC1	1.30848343556831	11.3390937497582	21.9024564400114	6.80710762066418e-12	2.58978137501847e-10
ILMN_2384237	STAP2	1.30763972839186	4.551533590916	10.0455758472217	1.28964429510695e-07	8.28878411486879e-07
ILMN_1705458	TRIM58	1.30651231936506	7.20363320485176	15.3830597192377	6.56169257327509e-10	1.01842592454716e-08
ILMN_1721325	CERK	1.3064308345657	4.7459020127123	11.3707732120187	2.88065649920515e-08	2.31237421683983e-07
ILMN_1687519	SNAP23	1.30605498715456	7.1629674613982	14.5724911302935	1.30561076509616e-09	1.80735331173091e-08
ILMN_1675656	PPFIBP2	1.3052770874693	5.37736079816091	7.71183969037269	2.73367117167987e-06	1.12362165056801e-05
ILMN_1709265	RNF170	1.30507146649954	7.46457457434619	15.0706713249081	8.52046131340486e-10	1.26974397324579e-08
ILMN_3245702	IFNE	1.30444376000435	5.0827727226667	11.5396881682714	2.40444565006542e-08	2.00024888161974e-07
ILMN_2302757	FCGBP	1.30378033447754	4.61517684687291	13.2383034242976	4.37850847961544e-09	4.84037231506943e-08
ILMN_1679754	ADRA1B	1.30336567320431	6.58593518579738	10.0345290702976	1.30670363994938e-07	8.37811900398347e-07
ILMN_1796835	RWDD3	1.30287734904928	6.56872658321203	21.0650825009687	1.13276711934704e-11	3.90063434932797e-10
ILMN_1782004	NKX3-2	1.30226268896303	5.33061815505413	10.4815864939638	7.74565680400897e-08	5.35040169092957e-07
ILMN_3234124	OGFOD3	1.30217929249096	6.28354267079599	9.78717907070332	1.75900239876609e-07	1.07884437158485e-06
ILMN_3240524	MFSD6	1.30180732597725	6.69171911234974	14.8254563972759	1.04954664408548e-09	1.50611254267204e-08
ILMN_1716678	NPC2	1.30135878625368	13.078242479594	24.3169221396407	1.72800459664963e-12	9.05206541670456e-11
ILMN_3246538	PDE4DIP	1.30099028000385	7.27816283336216	17.5588857534402	1.20292836933675e-10	2.54534916897902e-09
ILMN_2368530	IL32	1.3009104948064	7.77606446386611	22.7872574912065	4.05334477589847e-12	1.74643426350556e-10
ILMN_1808783	STRBP	1.30005017132274	5.09027539657979	7.05613092343174	7.22082837035117e-06	2.6086860192604e-05
ILMN_1698019	LGMN	1.30003528027241	7.26064754711512	14.6064477537438	1.26765749430576e-09	1.76759248265474e-08
ILMN_1779597	CIDEC	1.29925566745182	4.80844918441222	8.55264322517567	8.49626490617399e-07	4.12417624349967e-06
ILMN_1739942	FAM117B	1.29832415711911	8.85190086214801	19.2200585825007	3.735029639023e-11	1.00033206392761e-09
ILMN_1677098	YPEL2	1.29796165945866	5.58670673089536	12.499664314957	8.96249392297769e-09	8.80388153408715e-08
ILMN_1691884	STC2	1.29653450812413	13.5029061460663	21.8184808076217	7.15778110664617e-12	2.68175605396725e-10
ILMN_1693250	ACBD5	1.29632133131329	4.90320960237512	10.5493306744488	7.16664211897691e-08	5.00662722332824e-07
ILMN_2206722	FER1L4	1.29585694483215	6.15449100233086	15.0276971284192	8.83556640143049e-10	1.31272904435736e-08
ILMN_1743103	SH3PXD2A	1.29574346661648	11.1474843292699	25.3365790188229	1.0067600389671e-12	5.99082581550846e-11
ILMN_2274586	PKD1L2	1.29511054906082	4.98386245942739	12.9897821729381	5.54999548509592e-09	5.90805418084532e-08
ILMN_1880280	FOXP1-IT1	1.29445004292725	5.34467093256939	9.84327909944072	1.64349499057488e-07	1.01833253297645e-06
ILMN_1701455	FBXO6	1.29399441948574	6.95921779454194	11.365980061088	2.89555857632581e-08	2.32217330310317e-07
ILMN_1731745	NINJ2	1.29310908764035	4.70524786516555	10.5449688663877	7.20249650849193e-08	5.02963638880082e-07
ILMN_1663512	COX5B	1.29238147240181	12.0661298357722	15.4309421061502	6.30681683232269e-10	9.91027189189358e-09
ILMN_1685602	TMEM41A	1.29178265543962	7.46883430449508	14.5707660251178	1.30757109292992e-09	1.80900413624174e-08
ILMN_2394193	VCPKMT	1.29135012866656	7.0992271100753	13.9329936252999	2.30236751830621e-09	2.86189347235834e-08
ILMN_2129015	AFF1	1.2912741821738	6.99620691311716	14.8401262547715	1.03644869591903e-09	1.49228697158032e-08
ILMN_1727642	MOGS	1.29113089035151	7.21272083396291	10.7535892482128	5.68352117873168e-08	4.11998510009889e-07
ILMN_1686992	TEDDM1	1.29075977679457	4.7596062463591	10.4896293996736	7.67437620991296e-08	5.30331529163703e-07
ILMN_2400940	L3MBTL1	1.28989535010221	5.81456386139546	13.124425601943	4.87863343349212e-09	5.30143807752333e-08
ILMN_1746917	WBP1	1.28968455487317	9.61066029820399	24.3935522776352	1.65801131286657e-12	8.76533618760705e-11
ILMN_1721113	HLA-C	1.28903275671395	9.05271879549529	23.4912412754448	2.71986880194412e-12	1.29461693996125e-10
ILMN_2264205	ZBTB8A	1.28848432594074	5.05705669463827	9.40428089695977	2.8192947180595e-07	1.6081130173224e-06
ILMN_2260991	TSPO	1.28693754312944	10.4000730633324	25.0236197494351	1.18565228087633e-12	6.70899487622479e-11
ILMN_2313901	PAM	1.28688944121033	13.0217596711627	26.7259580610449	4.98254441642223e-13	3.57054726589725e-11
ILMN_1702858	ADHFE1	1.28615332803529	7.2791354943723	17.4091116607554	1.34338473766605e-10	2.78031196440484e-09
ILMN_1692199	RNF103	1.28612119320521	9.38928446138854	29.0038844440354	1.69180984902457e-13	1.59330583841606e-11
ILMN_1677723	ANGPT1	1.28585407795891	9.49743481436344	16.3644596640954	2.97618595479176e-10	5.36538460647057e-09
ILMN_1695461	PTPRA	1.28583895498336	6.56331139181641	11.0198493308211	4.2232386442275e-08	3.18675159430556e-07
ILMN_1741566	BMP7	1.2839454511564	6.3192081031677	8.11088096786944	1.55374680766784e-06	6.91135613801815e-06
ILMN_1663042	SDC4	1.28344810344106	10.4522517360894	23.7416814365962	2.36648174281717e-12	1.16528941704521e-10
ILMN_1750792	VAC14	1.28292889901794	5.0460662878148	11.3291350376536	3.01289575349451e-08	2.40063577732784e-07
ILMN_2132898	SPRN	1.28172254907604	5.65407368761453	10.1347016016767	1.16038798379154e-07	7.57670267348184e-07
ILMN_1748090	SLC2A11	1.28062503384218	5.46188365778505	11.3107716431785	3.07326188617542e-08	2.44092070582721e-07
ILMN_1657451	SRPK2	1.27973874940608	6.36565704943535	14.426793372275	1.48281924333844e-09	1.99109063103361e-08
ILMN_2065773	SCG5	1.27967272143793	8.3592194953197	18.246166082189	7.32643910037067e-11	1.71094193327017e-09
ILMN_2061327	TAF13	1.27867820349939	6.98641024499467	14.9512439728579	9.42740903409565e-10	1.37884529959859e-08
ILMN_2195821	CREBRF	1.27835316455028	7.49568811996649	12.4733102599827	9.20062310029563e-09	9.013559277775e-08
ILMN_1807072	GOSR2	1.27818578289062	5.3979502740333	15.2639585231813	7.24473645726575e-10	1.10592923359386e-08
ILMN_1806752	PLEKHH2	1.27803574500422	6.37512763830912	12.5856125972809	8.23056926169438e-09	8.2136506045554e-08
ILMN_1730945	TMEM59L	1.2779940208397	4.84874724153161	12.0934576804323	1.34982008039352e-08	1.23873664406507e-07
ILMN_1654060	MKNK2	1.27790434315776	6.35028189252661	10.177250204858	1.10361604056495e-07	7.2610309796208e-07
ILMN_1701361	LURAP1L	1.27790315786829	6.70800284601374	7.31402838094796	4.89586520779772e-06	1.86573330953653e-05
ILMN_1802027	MGST2	1.27694345564389	9.12747389784611	15.3282957262344	6.86678579729562e-10	1.05854758339438e-08
ILMN_1708016	FAM210B	1.27662628143546	8.29101409255762	16.972494356368	1.86299754303407e-10	3.64654527602734e-09
ILMN_2226917	SUSD6	1.27624284227456	8.50527541036735	20.2212679586357	1.93014701696873e-11	5.92433103543144e-10
ILMN_1804656	COX14	1.276094697744	8.54061979918954	22.5113720265121	4.7545619724102e-12	1.96269457038332e-10
ILMN_2208495	CERS5	1.27464726228827	10.4150410086353	19.6872696378052	2.73403645722728e-11	7.78195727862652e-10
ILMN_2330787	FRMD6	1.27380360125578	10.5264029078783	17.0168616972996	1.80147981228834e-10	3.54554962328833e-09
ILMN_1806705	ASB6	1.27373664170322	6.6251632015675	15.3176636726638	6.92775905045074e-10	1.06651597458681e-08
ILMN_1708580	PDZK1IP1	1.27328671051266	4.82011501745705	12.1037842576434	1.33564928195712e-08	1.2276932026608e-07
ILMN_1761314	NFS1	1.27204844180366	5.49794824217852	6.91915577484616	8.90746493778943e-06	3.12182418851717e-05
ILMN_1685096	MCHR1	1.2715291500995	4.71350755660335	12.767928606234	6.88107696603485e-09	7.08857865936209e-08
ILMN_1666169	NBR2	1.27126900838332	5.25576913389531	7.75461201806866	2.57066288890132e-06	1.06615544600577e-05
ILMN_1738921	ACAA1	1.26944666430782	8.75703468641824	15.8826422189642	4.3634342875249e-10	7.2940454149707e-09
ILMN_1810559	RHOQ	1.26900853468911	10.9887215637154	21.8705808194479	6.93799741841309e-12	2.62865001326326e-10
ILMN_1781560	ST3GAL6	1.26898868502633	5.48133265244305	8.42951145842299	1.00305197093391e-06	4.75966387474133e-06
ILMN_2234187	CDO1	1.26829575033496	4.77146946206389	16.9042051449036	1.96212363801156e-10	3.80384925076605e-09
ILMN_2386205	C21orf33	1.26772037134882	7.28961141292173	17.0486161390538	1.75878838021224e-10	3.47413619928571e-09
ILMN_2054607	CYP4V2	1.26723644544252	8.07376787442721	17.742020873611	1.05221949465596e-10	2.27534214311771e-09
ILMN_3247848	SPACA6P	1.26714248029174	8.54950514164654	15.5555728596793	5.69181683624e-10	9.09977896699241e-09
ILMN_1695423	CD9	1.26622898791322	10.1151515075605	17.442818576676	1.31030900147742e-10	2.72735754661384e-09
ILMN_3235003	LOC100132057	1.26611657815246	5.20031334634279	13.3260486243837	4.03061909481405e-09	4.52397947180545e-08
ILMN_1755134	HSPA4	1.26609977624573	6.88159377424993	12.6877982079369	7.44253665476494e-09	7.55853847828794e-08
ILMN_1675124	DDX17	1.26505500260812	7.25059617954875	12.9659828440693	5.67861184626656e-09	6.01607332045689e-08
ILMN_1693310	ITFG1	1.26496067947618	10.3734048761199	22.513487466943	4.74871478423213e-12	1.96269457038332e-10
ILMN_1675462	LSM6	1.26469960245807	5.84216218190931	8.63661732427683	7.59421252385022e-07	3.75276968866496e-06
ILMN_1654629	TMEM175	1.26426128291076	9.82720445273178	21.7887165206519	7.2866837757381e-12	2.7152940871991e-10
ILMN_2098743	ACOT13	1.2639603980027	8.75837389765782	23.2154935863427	3.17553780453626e-12	1.45088849690394e-10
ILMN_1721449	VSX2	1.26248685413692	4.86091128603844	13.4567619683665	3.56607542957361e-09	4.10140320260169e-08
ILMN_1713668	TSNAX	1.26224638847465	8.11142698643164	13.7098831702064	2.82147087382194e-09	3.38389977556605e-08
ILMN_1655311	C15orf61	1.26187207614123	7.87756516332327	16.181698424507	3.43684954107862e-10	6.01038898180816e-09
ILMN_2382505	SLC22A18	1.2617408246189	8.07177275464939	14.2352719103837	1.75592197970435e-09	2.28741023123316e-08
ILMN_1693471	KLHL35	1.26153817108983	5.83416514151608	10.8909219935731	4.87277672772551e-08	3.60274004779001e-07
ILMN_1691572	TST	1.261237953325	10.9121553695975	25.0781096007735	1.15220241198421e-12	6.55678327207013e-11
ILMN_3240538	C19orf38	1.26101744530071	5.34232761288468	6.54625466761971	1.59757523978712e-05	5.19743472772273e-05
ILMN_1775268	HECW2	1.25966018134021	7.19060959964631	16.5449397110119	2.58559583967938e-10	4.78640725015621e-09
ILMN_1784217	SOX15	1.25824930396872	5.72881196365143	19.0947390101175	4.06593326118598e-11	1.06832480061997e-09
ILMN_1759175	DUSP10	1.25818267811776	5.42352595499399	9.84999667585611	1.63021516081291e-07	1.01173724123263e-06
ILMN_1813100	ARFGEF3	1.25805994141299	4.65290792363476	8.3929918092419	1.05402113400557e-06	4.95987091713832e-06
ILMN_1812759	GCH1	1.25734419362798	5.22466339027406	8.26677615500794	1.25243422470767e-06	5.7559638113553e-06
ILMN_1718365	C19orf12	1.25664945819921	4.89869057199468	14.4622125510942	1.43749226502792e-09	1.94464558627336e-08
ILMN_1768732	SPAG16	1.25663865745207	6.7033068424714	8.9555589191431	4.99345201856835e-07	2.61738591283504e-06
ILMN_1671554	LPIN1	1.25639278360056	9.82345081969247	17.4042169743334	1.3482616812026e-10	2.78783634609312e-09
ILMN_1746676	CLDN8	1.25637875994998	4.70036063022408	10.6410143796731	6.45541617568693e-08	4.58220222734252e-07
ILMN_1725471	GK	1.25622857221529	7.82216262255055	12.6790209115545	7.50695016231168e-09	7.61147184653173e-08
ILMN_1772296	CTC1	1.25618560791663	5.33181934900329	13.2066165698371	4.5119162223274e-09	4.96080511219787e-08
ILMN_2094166	CHMP5	1.25587534728045	10.0412518117891	12.6544047484354	7.69079907353463e-09	7.75069338308131e-08
ILMN_1717934	SYT11	1.25580246574882	10.9459573248613	21.6319491372801	8.0079863374762e-12	2.92201769704275e-10
ILMN_2376403	TSC22D3	1.255305881799	6.5079466215005	12.4394098167079	9.51692860374254e-09	9.25879232408697e-08
ILMN_1662970	ZP3	1.25527383515669	5.85377889483538	10.1932292204813	1.08306650077497e-07	7.14918842788424e-07
ILMN_1673941	RBM24	1.25353002327079	7.59488217567657	21.7187827722993	7.5994534545895e-12	2.81057469019577e-10
ILMN_1744381	SERPINE1	1.25229147668355	11.8991340658074	10.6391713440216	6.46894733828551e-08	4.58928362611064e-07
ILMN_1799579	CCDC51	1.25177340354531	7.39765119542108	9.87041980074234	1.59053836038451e-07	9.90680642285756e-07
ILMN_2102960	FAM214A	1.25176764332082	6.89650776387935	10.4651349834387	7.89366703831441e-08	5.44064805326254e-07
ILMN_1807833	HM13	1.25099709072939	8.81326551808166	13.5250621962479	3.34642472390394e-09	3.89685590739315e-08
ILMN_1766157	MRVI1	1.25050230463744	5.86609136182135	10.1864535433887	1.09173000705393e-07	7.20345360129055e-07
ILMN_1800317	WNT5A	1.25045926578363	10.8119863782017	15.6447159369209	5.29147343739709e-10	8.58314343123013e-09
ILMN_1741176	CHMP2B	1.24940191899267	8.72173125435142	18.2099990850782	7.51686067099004e-11	1.74712522230854e-09
ILMN_1695745	DISP1	1.24884328543107	6.66624305547393	9.72702830179349	1.89251666130995e-07	1.15171533895997e-06
ILMN_1661589	CD151	1.24826157230795	9.28742217614781	16.7367028542219	2.22999829480862e-10	4.22804242154886e-09
ILMN_1721842	RYBP	1.24825462088867	8.90335519424153	12.8120523703438	6.59139022646242e-09	6.83509716353589e-08
ILMN_1746243	TES	1.24664100853471	5.76935009220482	11.6475228464878	2.14492697124741e-08	1.82012525287856e-07
ILMN_1710408	LGR4	1.24630575321296	4.92220198997115	10.438509464064	8.13963616046138e-08	5.58894658993911e-07
ILMN_1726547	MAP3K5	1.24402968836912	8.63040234678388	13.4970800538377	3.43461241840907e-09	3.98075505884809e-08
ILMN_1790917	IFFO1	1.24294033799764	5.92461873691214	6.77255186164693	1.11822368348356e-05	3.80946989697071e-05
ILMN_1677719	CHST1	1.24287362740424	4.85745854759407	7.10933253806019	6.65988126283375e-06	2.42880429892628e-05
ILMN_3297675	GATS	1.24281344622837	5.46913261240892	9.22673894895552	3.52605227273969e-07	1.94369895712561e-06
ILMN_1684316	MBNL2	1.24280367369305	4.91618767983182	9.5061962732612	2.48311813494511e-07	1.44823348550631e-06
ILMN_3251303	NR2C2	1.24145661520691	5.69939381869696	7.24125154572449	5.45849175759733e-06	2.04576223108212e-05
ILMN_2387784	DEAF1	1.2408484335433	5.40683662569433	5.99738872203426	3.90744797094574e-05	0.000113976325726097
ILMN_1779423	MRPS14	1.23930530942205	5.32391146298597	10.580893910524	6.91279366947477e-08	4.85883126005558e-07
ILMN_2230566	RAB40B	1.23904689433599	8.43922006369863	15.9887776060089	4.00714806573396e-10	6.81570203026567e-09
ILMN_2314244	LRRC23	1.23893977349705	5.46882948975557	12.3242475515841	1.06811965281346e-08	1.02184336144399e-07
ILMN_2363231	SMAP1	1.23737423574379	6.09198438952069	11.832165274478	1.76750651966588e-08	1.54865740280537e-07
ILMN_1727756	IDI2	1.23511474928504	4.75500222031241	9.86106300123726	1.60858698338269e-07	1.00047608679571e-06
ILMN_1810652	LMBRD2	1.2350993677734	5.80263456229455	7.71331691015185	2.72786247827774e-06	1.12193376003212e-05
ILMN_1674021	LINC00997	1.23500747989285	4.97765063519979	6.85635501693495	9.81552760450401e-06	3.3999740830032e-05
ILMN_3245824	C17orf89	1.23489545463368	6.34851068670484	9.20648372290806	3.617936339719e-07	1.98609090131827e-06
ILMN_1727332	ATPIF1	1.23477683059896	10.9009767462822	19.7137618987913	2.68665657805404e-11	7.69155860373294e-10
ILMN_1704135	LOC388242	1.23459559501957	4.58220305209721	8.47121165722801	9.48034823608519e-07	4.52475939282221e-06
ILMN_2193706	HRK	1.23437415867988	5.12020187537712	9.92258564983574	1.49378938349389e-07	9.38047481502114e-07
ILMN_2217630	CDKL3	1.23381800345936	6.90522380597608	15.9661359645956	4.08045246258679e-10	6.9149024549117e-09
ILMN_1709039	RPL13	1.23315071696415	7.328935327499	20.5954014942345	1.52008150789904e-11	4.91516787014747e-10
ILMN_1760922	GIT2	1.23236590155377	6.6036297128377	13.1918050206072	4.57576031325199e-09	5.01500420468944e-08
ILMN_1778536	BTLA	1.23133965065333	4.54451227902464	19.2158853603294	3.7455715781798e-11	1.00237660503323e-09
ILMN_3251227	TBC1D22A	1.23113837320177	7.00757094164948	16.9983360498375	1.82689782183523e-10	3.58606725631199e-09
ILMN_1765668	IL20RB	1.23033420443568	7.07391281090537	9.4391604123987	2.69909134951994e-07	1.55213513057396e-06
ILMN_1775058	CSNK1A1	1.2302321957709	6.20550056351681	11.9508472369604	1.56283489862562e-08	1.39702687035079e-07
ILMN_1758523	ABCA3	1.23018301135784	5.39009648020763	12.002983972919	1.48106566491832e-08	1.33851212386129e-07
ILMN_1724207	IVD	1.22918371809689	7.53191515185408	16.0367940003903	3.8563156751415e-10	6.62531350462346e-09
ILMN_1814790	SHANK2	1.22781549149365	5.79217508122743	14.6953792262009	1.1737439690476e-09	1.65403846562149e-08
ILMN_1776188	MAP1LC3A	1.22753617704537	11.8334648586763	19.9079137888478	2.36517051477991e-11	6.92063348675285e-10
ILMN_1673753	ABCF1	1.22748553138463	7.25786977379647	9.80531518245464	1.72074292988689e-07	1.05898831864623e-06
ILMN_1707084	UBE2D4	1.22727416296657	8.97157432057258	16.0735841915136	3.74486465214228e-10	6.47350750725638e-09
ILMN_1758938	SLC31A2	1.22710883905088	8.5952018323792	11.7781360024804	1.87000070829801e-08	1.62319452063269e-07
ILMN_1651950	TPST1	1.225516290654	9.87551414584346	26.1044514945447	6.79452685750296e-13	4.39400649627147e-11
ILMN_2147863	QSER1	1.22500205395249	4.91186526540953	11.5272585159597	2.43644799325202e-08	2.0212256529339e-07
ILMN_1689585	C20orf194	1.22474033449788	7.41796556777362	19.514350820988	3.06616717325433e-11	8.4957971298154e-10
ILMN_1760688	SAMD14	1.22463538697679	7.30098820373968	10.5757734018304	6.95331523653111e-08	4.88134058835012e-07
ILMN_2116811	FAM220A	1.22458335847388	4.81566554396561	17.9915089302893	8.78609557760058e-11	1.97746453854705e-09
ILMN_1753312	PLXDC2	1.22439976363212	4.75480785202691	7.60410361351639	3.19474617606246e-06	1.28599446388762e-05
ILMN_2330307	SLC43A3	1.2239769712551	6.43098794307967	22.467614681665	4.87725792549493e-12	2.0013595646891e-10
ILMN_1697864	CXorf38	1.22394109894498	8.2775656479943	12.5478953111859	8.54357747254302e-09	8.47516047883427e-08
ILMN_1805063	GSG1	1.2238317959019	5.33053027486567	11.8166572350589	1.79629704609604e-08	1.56909687992611e-07
ILMN_1813688	GKN2	1.22282088086841	4.74078277411802	16.7229116736503	2.25373667403223e-10	4.26133019293566e-09
ILMN_1699139	CYP19A1	1.22266185785201	4.74422443217466	10.0114148501165	1.34318128659649e-07	8.58200504789568e-07
ILMN_1735156	SLC4A11	1.2225010568979	5.77883743248699	12.8010726086141	6.66223634842652e-09	6.89818638311546e-08
ILMN_2145050	POM121	1.22219780353812	5.25104155310384	14.1484933806885	1.89696183974028e-09	2.44070092026904e-08
ILMN_3236182	GCNT4	1.22193730230039	4.49373153764552	13.2132326540311	4.48370643221282e-09	4.93451076027917e-08
ILMN_1666258	AMFR	1.22155175174087	6.42461689922465	11.3715247546903	2.87832736011694e-08	2.31204178902004e-07
ILMN_1738237	HS1BP3	1.22107630838101	6.43895196458525	13.5987111565197	3.12568670095066e-09	3.69349656822311e-08
ILMN_1654566	HSPA1L	1.22094336832966	5.48805369570723	8.17159098505557	1.42814841859581e-06	6.43993299850588e-06
ILMN_2364928	NECAB3	1.22044580484199	6.82270857962859	12.9259715309051	5.9020769655294e-09	6.22136669494902e-08
ILMN_1680111	AHDC1	1.22022659259711	5.00823257944537	12.8418728446654	6.40300840860231e-09	6.6678337412723e-08
ILMN_3215212	WBSCR16	1.2196254017992	6.4652351963395	9.25334998054506	3.4090920341955e-07	1.88760161643646e-06
ILMN_2345898	SLA	1.2184740301571	6.25992015190407	10.1905450588212	1.08648972411266e-07	7.17024972246587e-07
ILMN_1743352	TBCC	1.21813476391955	7.66645354259731	14.1371125201236	1.91633988662016e-09	2.4628754493628e-08
ILMN_3250104	PVR	1.21718216244543	5.52649806111701	19.7409879249113	2.63888029650472e-11	7.5966708308863e-10
ILMN_1807662	IGF2R	1.2171203686545	12.0434481563284	20.3560408186984	1.77018947052258e-11	5.55201645672819e-10
ILMN_1756849	HIST1H2AE	1.21656299894377	4.95349850780819	7.04357496768924	7.36036282281669e-06	2.65214662491813e-05
ILMN_1685043	CYP3A7	1.21642006778552	5.26523471936544	7.90058515715505	2.08761361199971e-06	8.89670233108433e-06
ILMN_1719972	PLXNA3	1.21632178402607	8.8161611232152	14.0589749616345	2.05523882187692e-09	2.60736205194241e-08
ILMN_2410421	NBPF1	1.21592525685969	6.18431396318895	11.3581143807725	2.92019185833563e-08	2.33833551776211e-07
ILMN_1694608	C1QTNF1	1.2150292890912	5.35935775508235	9.69505090321154	1.96785301038165e-07	1.18791463073284e-06
ILMN_1715969	SLC25A37	1.21492681809839	7.9865200740923	13.9263385039725	2.3162772093855e-09	2.875036338866e-08
ILMN_1663257	ATP6V1C1	1.21472967128227	4.94317186562667	11.2129769897089	3.41724546874849e-08	2.66669242453194e-07
ILMN_1666122	HEG1	1.21427326667885	11.0556551282689	19.8905486412271	2.39217152361472e-11	6.98777629215895e-10
ILMN_1735347	MCEE	1.21324786378788	9.20650269682707	16.3957449947503	2.90418917125016e-10	5.27619026634316e-09
ILMN_2139396	IGDCC4	1.21273505029349	9.13764935694663	16.0124688499906	3.93195291696151e-10	6.72274231620765e-09
ILMN_1657423	SPG21	1.21268920637721	8.10228518338447	16.0265597269079	3.88794677351117e-10	6.66538172849225e-09
ILMN_1690105	STAT1	1.21254092048436	9.18078082108297	10.525691695093	7.36326250496873e-08	5.12425389226261e-07
ILMN_3302484	FAM207A	1.21230781074606	6.85557029234522	13.9190068057614	2.33170513387752e-09	2.88960193532528e-08
ILMN_1781580	BRI3	1.21189644393498	11.1772873019495	22.7049764580405	4.25007813541972e-12	1.806361815657e-10
ILMN_1676041	ZFP62	1.21086291484571	4.5986636850918	8.3163770636863	1.17010098652972e-06	5.42610129216908e-06
ILMN_1670079	OMA1	1.21054134205546	7.01121897121645	19.4597053449927	3.17992452845383e-11	8.73377040408567e-10
ILMN_1736704	DIXDC1	1.21014452117797	6.23853045371651	7.2346997617182	5.51239462940572e-06	2.06258084450623e-05
ILMN_2396571	GPR108	1.20846796927689	8.03017451784721	15.3842337708658	6.55531293831615e-10	1.01842592454716e-08
ILMN_1743199	EGR2	1.20843005042775	5.24913356545255	8.85489858057461	5.69312838303433e-07	2.93196537030943e-06
ILMN_1782032	ASH1L	1.20840542982171	5.01202599644987	6.54906562435959	1.59044376599472e-05	5.17863273852938e-05
ILMN_3227226	MAFIP	1.20770530742148	5.72208881720394	9.90466606182142	1.52629731676327e-07	9.56084159037566e-07
ILMN_1759097	MLLT11	1.20752333721369	10.0371351617403	20.4962631134904	1.6187423798337e-11	5.16155699264459e-10
ILMN_1684042	BET1	1.20737811720355	8.05147002810403	12.1194154316217	1.31450067841077e-08	1.21278168854766e-07
ILMN_1769550	SLFN5	1.20726702795374	7.8535317236478	19.8051180524157	2.52990678755227e-11	7.3149625865622e-10
ILMN_1794560	EMC6	1.20694376465327	7.32216477771087	13.7437256308599	2.73527459891045e-09	3.29773277893825e-08
ILMN_3214579	USP30-AS1	1.20612674124948	4.87756518057237	9.0775810659266	4.26571585197676e-07	2.28492555869133e-06
ILMN_3305938	SGK1	1.20596869722111	10.1629926115682	10.8154440015538	5.30184874247918e-08	3.86935050401259e-07
ILMN_1658821	SAMD1	1.20565262838617	5.29290991145579	7.74349413439899	2.61201831426514e-06	1.08083624579118e-05
ILMN_1690982	DDT	1.20545371834885	11.295777045014	26.7002722122841	5.04612815681046e-13	3.59369817018801e-11
ILMN_1765725	SBDS	1.20526910851906	9.73175016781612	14.4325561180529	1.47534151147841e-09	1.9825944077641e-08
ILMN_1790810	HCN4	1.2051573882789	6.03394719495942	7.73072235667051	2.66039734131658e-06	1.09769255396027e-05
ILMN_1701482	POFUT2	1.20515385255401	4.59222296432916	18.6311382566386	5.59154947372491e-11	1.38161375490913e-09
ILMN_1757723	C6orf106	1.2047767437913	5.68409428653528	9.41240458784082	2.79079839813793e-07	1.59396901384286e-06
ILMN_1822333	CD28	1.20477070821482	4.88465091701088	8.16656930605241	1.43811691465638e-06	6.47556524249391e-06
ILMN_2385178	MIB2	1.20404532695274	7.87182264643892	11.5962489987835	2.2643833957115e-08	1.90414811580336e-07
ILMN_1741491	ZNHIT1	1.20361108780798	11.0610006545692	16.2090164691315	3.36339313419906e-10	5.89688697572266e-09
ILMN_1747244	CCNG2	1.20316504853072	6.0281327491352	9.41461777434379	2.78308821552533e-07	1.59082249784756e-06
ILMN_3277307	SUMF2	1.20182486692421	7.54978213433901	16.3150837401312	3.09373204635861e-10	5.52945592328034e-09
ILMN_1656554	OR4M2	1.20162118457952	4.60542956780043	8.82777848499106	5.89895882151703e-07	3.02441189378061e-06
ILMN_3245038	AQP7	1.20141823896115	4.78786754912914	7.56196097972901	3.39691595174376e-06	1.35534547911397e-05
ILMN_1796508	TOP1MT	1.20091118696176	5.22112299296211	11.2745236670352	3.19624239963068e-08	2.5228138143547e-07
ILMN_2205622	MUC2	1.20069643056848	4.77636209650782	11.1307281490273	3.73838743397748e-08	2.8724582358843e-07
ILMN_1794074	MXI1	1.20050817028564	5.30442463900769	9.3620056903211	2.97267128157177e-07	1.68113218054958e-06
ILMN_1778523	KLF9	1.19995733837568	9.15441927482929	13.3696086545376	3.8690020324524e-09	4.37822163678929e-08
ILMN_1783627	CAST	1.19955130362379	9.08886316046856	11.6467726096974	2.14662551555618e-08	1.82069665490193e-07
ILMN_2405254	GRB7	1.19940457438104	4.6061944745066	9.75848755721384	1.82139126158869e-07	1.11393781752485e-06
ILMN_1809842	TNNC1	1.19900100300094	4.44287552796161	19.9400353450555	2.31608222388729e-11	6.82917349659291e-10
ILMN_1688246	LOC642852	1.1985820165495	6.136074451013	7.44820300421371	4.01329724839985e-06	1.56948426202739e-05
ILMN_1712291	MICALL2	1.19843632177801	5.63440693056948	7.40744622532275	4.26205515416809e-06	1.65437814311959e-05
ILMN_2191402	HLCS	1.1982364455661	4.9901392519607	10.7345172918524	5.80703462051265e-08	4.1901334798922e-07
ILMN_1654072	CX3CL1	1.19796468027498	5.22646731863787	6.23568003543561	2.63654146353953e-05	8.07812868504392e-05
ILMN_1677962	GPHN	1.19779807651664	5.02112003932674	12.7792844638361	6.80524439068708e-09	7.02936676363778e-08
ILMN_2045419	BNIP3L	1.19763977894844	8.62095035442211	10.8264408129225	5.2369039691491e-08	3.82924995571914e-07
ILMN_1728478	CXCL16	1.1968824574505	5.54236033989531	10.9479960312304	4.57297502697642e-08	3.41038665461056e-07
ILMN_1728785	ADGRF5	1.19673664502574	4.61368999137527	6.82855399531361	1.02482567138346e-05	3.53000060626726e-05
ILMN_1696615	CA8	1.19656854450936	6.55203634005781	9.99865672578349	1.36377883338117e-07	8.69393242238129e-07
ILMN_1682737	CHRDL2	1.19607635227524	5.31096708668611	7.40776188096142	4.26006705891614e-06	1.65397895307255e-05
ILMN_1746948	MYL5	1.19540308983624	7.10695109504135	16.9627885895317	1.87675284336959e-10	3.66930197153183e-09
ILMN_1904578	TENM1	1.19538435712698	5.47007767871754	5.93058658924208	4.36924687113851e-05	0.000125733486726727
ILMN_2408877	KMT2C	1.19516224371749	4.8732672920215	12.6069466836211	8.05896778685344e-09	8.06341250058204e-08
ILMN_1791912	SIDT2	1.19512743908465	10.3546910923882	17.6859783553148	1.09606708466201e-10	2.35832311742914e-09
ILMN_1764854	ZNF761	1.19470027655708	4.89290258240515	11.1488133690627	3.66510848953449e-08	2.82496924252604e-07
ILMN_1714082	CMAS	1.19462287485627	9.28892547256331	19.4736423257337	3.15048795845106e-11	8.68058908392084e-10
ILMN_1755281	FBXO15	1.19441281489876	5.69770903164973	22.511629471101	4.75384996951063e-12	1.96269457038332e-10
ILMN_1787256	HCN3	1.19439265133609	5.25887114009312	7.80104408444737	2.40530172027498e-06	1.00592507881774e-05
ILMN_1719010	ARL4D	1.19427400767402	5.32026817285278	7.45829944503237	3.95408001830732e-06	1.55019545212733e-05
ILMN_1792568	KRT9	1.19281052542908	4.8561250440783	12.0404174257496	1.42518069054166e-08	1.29607595322873e-07
ILMN_3246544	OSTCP1	1.1927272009817	6.31010644334641	11.566032753184	2.33809087637968e-08	1.95563344862731e-07
ILMN_3239820	LOC729737	1.19267896127327	4.76560983018246	9.5204613814877	2.43957865240763e-07	1.42452713145585e-06
ILMN_2102422	ABCB8	1.19254992102712	4.63019057960769	8.25316949727021	1.27607934325172e-06	5.84831523501441e-06
ILMN_1794803	NDP	1.19236467598669	5.26167105555835	13.1956915290912	4.55891486701479e-09	4.99972117566443e-08
ILMN_1809607	PPIF	1.19157324248808	6.20811812028822	11.8822049161757	1.6779202459331e-08	1.47918754365902e-07
ILMN_1703688	RASA2	1.19157021530716	5.41533384228884	7.62723323425655	3.08923854854651e-06	1.2495067299912e-05
ILMN_1805251	CDC14C	1.19145526920362	5.81657178203238	13.1626313874495	4.70435356939459e-09	5.14285959985608e-08
ILMN_1677440	ATP6AP2	1.19108374315848	12.5226976101258	22.6193880735587	4.46563459933068e-12	1.86576920005248e-10
ILMN_2385688	RABL2B	1.19099568879546	7.71059883693059	15.5641103050375	5.65210616357539e-10	9.05729648313716e-09
ILMN_1664316	CCR9	1.19081755544916	4.78424279661186	12.7539793930928	6.97546585617756e-09	7.17081218600012e-08
ILMN_1683016	PLA2R1	1.19037112243898	4.59117589156924	11.1299024315874	3.74177023657611e-08	2.8737762541119e-07
ILMN_1682567	CCDC106	1.19018872427817	9.75203750462642	21.8373126016778	7.07748946380531e-12	2.66325310401643e-10
ILMN_1683059	SIRT5	1.19012739311353	6.65665313106609	10.6520597236835	6.37495359552637e-08	4.53255518738033e-07
ILMN_1773901	STX12	1.18961647426666	9.37423244383661	18.242644400881	7.34475176563993e-11	1.71405720114992e-09
ILMN_1773485	QKI	1.18855727510941	5.96578541394245	9.17112661463133	3.78448565161445e-07	2.06338873656277e-06
ILMN_1805696	DFFA	1.18815640004231	5.86786189027066	12.1458015493137	1.27960826136778e-08	1.18566712798618e-07
ILMN_2351466	NTM	1.18740766790767	9.91596386718471	14.5694893532944	1.30902387035082e-09	1.80989746438518e-08
ILMN_1664367	COQ6	1.18734393188892	5.83837160823721	9.65126874968474	2.07622160180971e-07	1.24288437639422e-06
ILMN_1762808	RAC1	1.18696703032747	4.81030370318806	11.6352473683121	2.1729000731623e-08	1.83888270615839e-07
ILMN_1729453	TSPAN9	1.18686482978958	10.9088931829099	21.3595210841884	9.4500803796303e-12	3.36850900315902e-10
ILMN_1663665	C9orf171	1.18637025180535	4.58985855389675	12.7846604319722	6.76965653607095e-09	7.0009988341383e-08
ILMN_1748281	MAPK10	1.18582841626706	7.17621979296264	18.8606670676997	4.7712036243361e-11	1.21425644582111e-09
ILMN_1791396	DGCR6	1.18553622771302	10.1494730043946	24.6832850619308	1.41963719137543e-12	7.73040669028749e-11
ILMN_2372011	SCAND1	1.18534415212013	9.25526498625697	17.4359241080532	1.31700269649673e-10	2.73692267936693e-09
ILMN_1754600	FNBP1L	1.18497007537282	4.86330792185281	11.2796067496529	3.17868462653572e-08	2.51125556708824e-07
ILMN_1665164	CTR9	1.18494038453891	7.00703782981309	13.6625662445316	2.94689111803471e-09	3.50989598989421e-08
ILMN_2386179	ZMYND8	1.18482264104919	6.7753107433593	12.8236231708648	6.51760111554511e-09	6.77567246262031e-08
ILMN_1754969	LMCD1	1.18380001992864	7.86128416316951	6.98219321341274	8.08470909537263e-06	2.86965130067345e-05
ILMN_1702691	TNFAIP3	1.18378604220973	7.050367842913	7.98792490539757	1.8454366216599e-06	7.99426353047569e-06
ILMN_1683883	ACY1	1.18358591196917	7.33940298580567	16.3943321762111	2.90739994325928e-10	5.27654073133503e-09
ILMN_1657977	MSRB2	1.18342288807903	10.9716444225954	17.2148322668885	1.55232177244012e-10	3.13089404179278e-09
ILMN_2042343	MRPL42P5	1.18280677290443	5.22035426143815	8.20793187966306	1.35815759795492e-06	6.16789647482322e-06
ILMN_1723709	C9orf116	1.18262578739707	6.15710422673722	13.1943152872777	4.56487237061448e-09	5.00466239639665e-08
ILMN_2339627	COPE	1.18206359798841	9.92784739714137	14.8305043854132	1.04501967774209e-09	1.50149159116682e-08
ILMN_2366041	ITM2C	1.18193085923702	10.4763328895153	21.7320952730429	7.53882317315933e-12	2.79114603604328e-10
ILMN_1672176	SMPD2	1.18118930236667	5.20702464838971	6.64312063982946	1.37016936143961e-05	4.55388754406151e-05
ILMN_1693014	CEBPB	1.17972090902874	12.76690606427	19.0990570787111	4.05402304422951e-11	1.06761678018538e-09
ILMN_1802518	LRRC37BP1	1.17924331837595	5.67532655326383	8.14487116011962	1.48204610323795e-06	6.64299702633406e-06
ILMN_1707596	ZNF37A	1.17896845571824	4.90019667602138	9.21945388432868	3.55881045745866e-07	1.95924992266639e-06
ILMN_1728734	PSG5	1.17891777654425	9.74570085578248	15.8386732074234	4.52084174185958e-10	7.52069951738214e-09
ILMN_1792508	TMEM59	1.17692499103083	12.743866396761	23.3899306561694	2.87855713688835e-12	1.3554779501558e-10
ILMN_1724474	CARD16	1.17664127637079	5.13240812304982	7.08995771012928	6.85863922935961e-06	2.49115316751103e-05
ILMN_1656495	NOTO	1.17579791637828	4.70248533866551	6.5372163929141	1.62073484628222e-05	5.26334175772581e-05
ILMN_2295918	PCNXL2	1.17544009182483	4.82828434523367	12.2310394004512	1.17349086841508e-08	1.10546752509974e-07
ILMN_1755974	ALDOC	1.17399665767041	9.20776882568368	14.9675070833766	9.29804879961737e-10	1.36649591857615e-08
ILMN_1725441	NFATC2IP	1.1734727472616	6.30165133139584	11.9180539519408	1.61672718292787e-08	1.43552213468163e-07
ILMN_1687074	CDC14B	1.17312766164488	6.79403213533128	16.5757824842373	2.52452723982195e-10	4.69382359457367e-09
ILMN_2228938	ECM2	1.17295127420563	4.62621087253925	14.7667753446513	1.10373894569964e-09	1.56933649503213e-08
ILMN_1737314	BCL6	1.17185878291787	8.68663985480832	14.2250107301754	1.77199836446369e-09	2.30573845317852e-08
ILMN_2258471	SLC30A5	1.17182925020652	5.72317791544526	9.27513804843548	3.31640318816962e-07	1.84554571348109e-06
ILMN_1724052	ZNF814	1.17175719830137	5.48874297838235	9.21606319836634	3.57416736040692e-07	1.96613429214596e-06
ILMN_1782331	TDG	1.17094336879176	8.77163415903735	10.4430424305747	8.09718966433623e-08	5.56534457706891e-07
ILMN_1672022	EPHA4	1.17076677382434	6.75198593104486	12.5443544092145	8.5736091903091e-09	8.49694465729627e-08
ILMN_1685124	TCTN1	1.17069618613302	9.22355835972719	20.7267417368614	1.39918525739761e-11	4.61352022379423e-10
ILMN_1687546	HSP90AA1	1.17064759618367	5.52855444120943	7.85818144872743	2.21714005326902e-06	9.36666264200636e-06
ILMN_3269904	LOC100129924	1.16855753853103	4.48426933110207	18.5942941774489	5.73675435807165e-11	1.40940973605397e-09
ILMN_1679731	SLC15A4	1.16821672200906	7.75533959124307	17.3005799220349	1.45610426244423e-10	2.95934303196876e-09
ILMN_1659744	PRMT1	1.16777719605328	4.71052605125474	10.3195120741835	9.34320997198126e-08	6.2937483784292e-07
ILMN_1778318	VSIG10	1.16729721577875	4.82881410429346	8.23481773707416	1.3087233864765e-06	5.97251243326606e-06
ILMN_1671565	RNASET2	1.1667298518903	10.0572516662777	20.9832052490149	1.19182298204671e-11	4.06454228389463e-10
ILMN_3201663	RPL22	1.16611611590759	5.3173302859053	8.72739152814329	6.73241768785148e-07	3.38773292383289e-06
ILMN_2066858	TNFSF13B	1.16542588961764	6.86485915879639	11.0157777872047	4.24227345348311e-08	3.19831416596914e-07
ILMN_1728180	LUC7L3	1.16493256250705	6.51773338012412	6.96239334296927	8.33412563078558e-06	2.94695297873972e-05
ILMN_1674072	RBAK	1.16340985634862	4.94042215630779	13.5618330405535	3.23420293662702e-09	3.79570109031653e-08
ILMN_2210934	NR3C2	1.16324663519064	5.85024406122769	10.9723677575798	4.4510061635374e-08	3.33670577318336e-07
ILMN_2077858	SIRT7	1.16314174853192	6.01035295265262	8.76144069093672	6.43650737422596e-07	3.25642114607654e-06
ILMN_1726459	NPAS4	1.16251964032057	4.83486191481941	7.46413280522259	3.92028854512767e-06	1.53799710746649e-05
ILMN_3196019	FAM60A	1.16214640703085	4.66682019525483	11.6057496707042	2.24172388223062e-08	1.89016586341994e-07
ILMN_1699856	RALGDS	1.16131080793116	10.3174267453074	23.3178375413716	2.99751667085754e-12	1.3896118726507e-10
ILMN_2356955	PLAGL1	1.16117356706677	6.14177124744567	6.88152859184971	9.44031953723105e-06	3.28884550362661e-05
ILMN_1667260	MAPK3	1.16068456921919	10.2891538288766	19.1979550449373	3.79122947877554e-11	1.01223771420538e-09
ILMN_2336130	SULT1A3	1.16017129893778	6.31461304252895	15.9246395730074	4.21855509983968e-10	7.10353569791764e-09
ILMN_1803824	ZDHHC9	1.15979207371638	11.1653973358085	19.0989210163699	4.05439776396956e-11	1.06761678018538e-09
ILMN_1796094	CD36	1.15930268602078	5.02703137603153	11.3475563014212	2.95360926863955e-08	2.36049056064773e-07
ILMN_1689200	DHDH	1.15867111371524	4.87287135159687	7.15657051602628	6.20036738619048e-06	2.28285049599017e-05
ILMN_1763637	KIAA0226	1.15793008086906	5.50854785859292	7.87425579866633	2.16706407880286e-06	9.18324707797586e-06
ILMN_1793146	CCDC25	1.15764253754798	7.3498648616862	8.38379635393802	1.0672835388809e-06	5.01269877390458e-06
ILMN_1783337	DECR2	1.15763309770378	8.1056883189024	19.0630954300723	4.15436645741063e-11	1.08564713738049e-09
ILMN_1752802	CLPTM1L	1.15668419872118	10.8340446434975	18.7649838954663	5.0963172713319e-11	1.2794243264788e-09
ILMN_2386016	ATRAID	1.15634709792793	11.0099336060562	18.0354862070054	8.51326965486965e-11	1.92548485389568e-09
ILMN_1686116	THBS1	1.15623313094525	11.7737254090549	8.63838443437733	7.57636041046018e-07	3.74515369264523e-06
ILMN_2140059	LAMA4	1.15501950917186	7.69890069177339	10.7525028667385	5.69048098546238e-08	4.12242936292356e-07
ILMN_1733402	CSF1	1.154690339697	5.10719530988358	13.2164744646284	4.46995283144621e-09	4.9240263473857e-08
ILMN_1697694	ATP6AP1	1.15420005124743	12.4612053908251	26.8408113869449	4.70856695349331e-13	3.45318285787151e-11
ILMN_2095759	OGFRL1	1.15403430441679	8.26671514419095	12.5342111078797	8.66026449341785e-09	8.56558556165337e-08
ILMN_1695947	SCN4B	1.15398025828025	4.64260056372281	16.7670920089392	2.17863036128885e-10	4.14890662559477e-09
ILMN_2121408	HBEGF	1.15227865234767	8.54938826563577	14.6562608329531	1.21410257919845e-09	1.70186668574182e-08
ILMN_1743803	GOLGA2P10	1.15141402583418	4.49763652082839	8.02316659673786	1.75631942164274e-06	7.65632656438643e-06
ILMN_1698985	DCAF6	1.15137731388604	5.44581204910289	9.37851375940317	2.91174805130685e-07	1.65128403390088e-06
ILMN_3299804	ZNF638	1.15087104475763	6.66828221846601	8.90861921781155	5.30761158853731e-07	2.76106344469201e-06
ILMN_1671971	KRT8	1.150512094325	5.87377151239104	11.3785008397489	2.85680314885841e-08	2.29965314661375e-07
ILMN_1790162	ZC3H11A	1.15035767911757	5.73805118937459	9.29035858608368	3.25324621795387e-07	1.81741153627392e-06
ILMN_1670821	TXLNGY	1.15013636618246	4.8540544329539	10.080180718786	1.23772324116758e-07	8.00883844561769e-07
ILMN_1786382	LOC389834	1.14997588758975	4.83624522144719	10.9033455361252	4.80577676125275e-08	3.55931068293127e-07
ILMN_2122952	CISD1	1.14963624274134	11.0970121688028	16.3147811168649	3.09446763062687e-10	5.52945592328034e-09
ILMN_1797929	MICA	1.14944137776242	7.57652948405042	14.367416046792	1.56227270936078e-09	2.07754544826222e-08
ILMN_2184007	SMG1P2	1.14930671272324	5.3345795979425	9.13488841370002	3.96367647330388e-07	2.14413001190068e-06
ILMN_2122420	HMGCL	1.14924056848885	8.1051897480268	14.3021637402184	1.65487172031176e-09	2.18049592230222e-08
ILMN_1659257	TNFRSF8	1.14910070955487	5.18872128101156	8.96055273950972	4.96121199032313e-07	2.60286173659738e-06
ILMN_2267135	ST3GAL1	1.14905007326723	5.34362587428335	8.56003714862044	8.41244675926849e-07	4.09386739157455e-06
ILMN_1720181	CLSTN1	1.14898451255707	5.27975550151829	9.42853262358517	2.73512878239312e-07	1.56971618382132e-06
ILMN_1663646	DMXL1	1.14868612808274	5.00972181309419	7.40252774124878	4.29316041882162e-06	1.6651394900007e-05
ILMN_3244521	LINC00294	1.14858512145296	8.67722333555231	20.5601243619667	1.55442892896112e-11	5.00744025723000e-10
ILMN_1713013	PLD3	1.14832350375527	5.10160904770432	10.1735003051942	1.10849847917068e-07	7.28342243205e-07
ILMN_1715635	ATP6V0E1	1.14824877745659	11.7053687835599	17.1704156562714	1.60482041424222e-10	3.22357545795543e-09
ILMN_1761882	C3orf14	1.14809836682187	4.70597648083451	14.5217589184263	1.36459716674994e-09	1.87171905056521e-08
ILMN_2133534	GUSBP3	1.1480436942656	5.34976327833896	7.13488762240971	6.40698475806985e-06	2.34913687507616e-05
ILMN_1797974	AIG1	1.14799792960818	7.91949922528856	11.6284190001275	2.18862879708174e-08	1.8512845645794e-07
ILMN_2206141	BAGE5	1.14571259754077	4.99168001219195	13.2624007169583	4.27987948524762e-09	4.74351016003216e-08
ILMN_3235036	LOC728024	1.14552171544212	4.92571589320982	11.4577916054865	2.62387950805712e-08	2.15032103573992e-07
ILMN_1807455	DHRS7	1.14510562645975	11.2135501004569	17.6518450679451	1.12372928221533e-10	2.40433424138301e-09
ILMN_3236825	RAPGEF5	1.14499029934019	4.60468919836828	16.1774530050642	3.44841861125729e-10	6.02145598335498e-09
ILMN_2384241	TGFBR2	1.14460024790865	12.2822393785156	25.452224585421	9.48181670223084e-13	5.71378915925166e-11
ILMN_1807206	DHRS1	1.14447260302344	9.92343061804652	16.8172319649061	2.0966275501197e-10	4.01716670881871e-09
ILMN_1783946	MRC2	1.14358186538944	5.65704139400056	11.7953441197336	1.83668454145889e-08	1.5991078418678e-07
ILMN_1713058	PSTPIP2	1.14284733095538	8.01613924574807	19.5731338737619	2.94864972808242e-11	8.26317133961570e-10
ILMN_1678186	ATP6V0A4	1.14269558806344	4.55242172304939	10.5801921660456	6.91833206053153e-08	4.86173267674743e-07
ILMN_1746945	CSMD1	1.14210283922185	5.22911592969669	10.3120756304198	9.42447156434498e-08	6.34476778030092e-07
ILMN_1798955	PLA2G6	1.14209884732172	4.44487212097857	15.2960526332619	7.05348896452135e-10	1.08104362435788e-08
ILMN_2115340	HIST2H4A	1.14205928386053	6.48684604861252	12.3800514742055	1.00990930509368e-08	9.74539861065905e-08
ILMN_2316778	ETNK1	1.14168149069021	6.13491313480495	10.848869607941	5.1070600359526e-08	3.74965051158189e-07
ILMN_2125010	SKAP2	1.14153615792142	6.47877313247256	11.6043605093867	2.24502192477021e-08	1.89155856086298e-07
ILMN_1753002	RAB2B	1.1412852006718	10.6980108086369	21.0992269598042	1.10907388724594e-11	3.8382196605904e-10
ILMN_1790211	C7orf57	1.13774978998408	4.57581811107719	11.0477790611918	4.09509644690704e-08	3.10569591701735e-07
ILMN_1681670	SLC25A4	1.13645215792225	9.0378052326502	11.7933735368979	1.84046739113588e-08	1.60199672992583e-07
ILMN_2266005	SMIM11	1.13633504244073	7.16223267984603	12.8135343158831	6.58188993010528e-09	6.83141114124658e-08
ILMN_1685742	NIPA2	1.13568882314358	5.56109015162037	8.39608894439484	1.04959368423e-06	4.94781792966684e-06
ILMN_2398865	VPS13C	1.13070429612118	6.17436497897603	9.1447894459497	3.91383894896451e-07	2.12350251427448e-06
ILMN_1707311	CCDC54	1.12986200652118	4.70549930278718	12.570668472975	8.3530963712678e-09	8.32147048616271e-08
ILMN_1814688	ATP8B2	1.12984281017678	4.71256982523952	10.1561104687984	1.13144317650254e-07	7.41298514557423e-07
ILMN_2167426	ASPHD2	1.12970147805771	5.29400896712314	9.81293319375455	1.7049373849834e-07	1.05092072108356e-06
ILMN_2378708	TAF6	1.12963752983051	5.64046274703848	5.36344394013791	0.00011564565259315	0.000297210706772539
ILMN_1682685	SPDYE3	1.12920931818061	4.49906299261565	12.5777939804226	8.2944328426026e-09	8.27019975850937e-08
ILMN_1722056	ATP7B	1.12882804161542	5.24282200395887	7.93624986902182	1.98488257778375e-06	8.52228669327704e-06
ILMN_2172221	SUMO1P3	1.12842922763232	4.58822440559974	9.46357899224103	2.6181917005337e-07	1.51371214852235e-06
ILMN_1746494	FNTA	1.1280484462338	7.84692514261819	14.9894914888068	9.12619188020203e-10	1.34604496328063e-08
ILMN_3241254	HAS2-AS1	1.12758139042248	5.18386002070558	8.57958148375977	8.19509139378085e-07	4.0022188332705e-06
ILMN_1673509	RPL28	1.12731102400916	7.4851390371183	10.9262820654277	4.684648855283e-08	3.48006813346443e-07
ILMN_1739368	ZSCAN25	1.12710900558665	5.17430106550017	10.4108005760414	8.4043122315159e-08	5.74322439151708e-07
ILMN_1753856	ZNF407	1.12708952915503	4.89721078687777	8.18289725419768	1.40597179564938e-06	6.35823167465737e-06
ILMN_2373177	PANK2	1.12686946860946	8.25947420676976	17.535715047522	1.22358677854562e-10	2.57798365951643e-09
ILMN_1794490	PNMAL1	1.1266065318586	6.38888382632997	13.7013599930054	2.84363422910154e-09	3.40929489540525e-08
ILMN_1662419	COX7A1	1.12653371638525	8.54715415857674	9.95250501863003	1.44114529486487e-07	9.09462416124079e-07
ILMN_1789224	MAP9	1.12640463837849	4.53444046635292	20.8710147226137	1.27816440653827e-11	4.28570514873224e-10
ILMN_1773687	YIF1B	1.12636302112431	7.29429164985596	7.9303426559468	2.0015207620465e-06	8.58730634142156e-06
ILMN_3245292	RAPGEF2	1.12419452400382	5.08753240110005	5.98079683098788	4.0171446188453e-05	0.000116751229230167
ILMN_2367710	PKN1	1.12401691650597	7.56968160857523	14.6456028827433	1.22535406986568e-09	1.71554546848904e-08
ILMN_1717599	CNTN3	1.12362497660012	6.75906813051569	9.82784470649126	1.6744453641796e-07	1.03453051188218e-06
ILMN_1680339	PDGFRL	1.12268948486555	8.7102894461434	19.6102210254933	2.87699712117401e-11	8.09844787477123e-10
ILMN_2396338	BANP	1.12120458854583	5.10385051673267	7.40493729725665	4.27789210285053e-06	1.65996468415124e-05
ILMN_1665024	FRYL	1.12092729605562	4.69998494608624	8.30783447599601	1.18386092941338e-06	5.48206037021724e-06
ILMN_1664243	USE1	1.12090730411526	5.98041033462132	8.13658058412053	1.49920482321314e-06	6.70508512408638e-06
ILMN_2350183	ST5	1.12086024968693	7.03116362118517	8.17657014009364	1.4183366901836e-06	6.40658463817827e-06
ILMN_1675992	DST	1.12070926191486	5.22961850932737	8.77010666597273	6.36342210776981e-07	3.22797346037848e-06
ILMN_2377977	MTRR	1.12047256952642	5.15044452435927	8.37512300248764	1.07995536591427e-06	5.06738109279865e-06
ILMN_2412139	CABYR	1.12031109311334	8.06584773434562	12.6045577002995	8.07799213454215e-09	8.07775778606131e-08
ILMN_1744244	DPAGT1	1.12019536979947	6.26639597690163	8.78004931698437	6.28065479266786e-07	3.19209510540355e-06
ILMN_1667060	HSF1	1.12001207349936	4.56311091937887	13.2465989064755	4.34428393212787e-09	4.80562011734646e-08
ILMN_2354381	PON2	1.1200061071561	11.0383053139391	20.0589794078178	2.14360822055882e-11	6.44747222988151e-10
ILMN_2317555	SPIN2B	1.11999546075093	4.75200801334025	14.4717883249261	1.42549410649765e-09	1.9367503491079e-08
ILMN_2338268	ABHD11	1.11949888815558	5.34900989651777	8.7311211100277	6.69931128151027e-07	3.37402923089389e-06
ILMN_1783394	ATF4	1.11941599715051	5.99589138617581	8.63081329760072	7.65316242938492e-07	3.77499793615439e-06
ILMN_2401761	NUDT9	1.1188978455403	7.85748647338333	15.3150033278537	6.94310622256658e-10	1.06840146600736e-08
ILMN_2081162	SH3BGRL	1.11849775844863	4.47238155959343	11.7536495082835	1.91852547041955e-08	1.65780031185489e-07
ILMN_1789653	PBLD	1.11830886548762	5.37079049023093	8.5794659959862	8.19635808590634e-07	4.00227039046757e-06
ILMN_1666494	CRK	1.11723696282175	6.88730715975565	13.9366451158808	2.29477362292272e-09	2.85451288374317e-08
ILMN_1663347	OTOF	1.11717493950808	4.69672265225638	14.7608101958843	1.10941319285623e-09	1.57497377860632e-08
ILMN_2415474	FAM19A4	1.11707084796235	4.50258772317308	12.1447094989857	1.281032564913e-08	1.18666787100205e-07
ILMN_3240354	CYCSP52	1.11684398270511	4.62178927080557	13.2001493353679	4.53967483001726e-09	4.98337744318041e-08
ILMN_2133713	FAM76A	1.11680087508763	4.66372759718359	18.0663471587971	8.32724287849704e-11	1.89585029576562e-09
ILMN_1731966	LEPR	1.11611791786501	5.03826366671623	8.2452212935132	1.29011022475066e-06	5.90320049607469e-06
ILMN_1701731	AKR1B1	1.11555615472636	13.190230446908	14.4681440218637	1.43004762992198e-09	1.93946836751046e-08
ILMN_2327780	TRIM23	1.11538135656751	5.08239641678177	11.1799401458542	3.54255240154723e-08	2.7446221337139e-07
ILMN_1791006	AHI1	1.11445207449229	7.6899438630874	16.68186384983	2.32600710238787e-10	4.37592512861322e-09
ILMN_1792150	ALOX5	1.11378124684794	4.64588455236072	10.8413892398236	5.14997923060258e-08	3.77289339212838e-07
ILMN_1655868	ANP32C	1.1137254379329	4.93398012312798	10.3913959535194	8.59512002599618e-08	5.85388642908639e-07
ILMN_2085922	WRB	1.11319565830917	8.96915379826364	9.69965790709727	1.95680517123454e-07	1.18311028674414e-06
ILMN_1699451	FAM58A	1.11241521829214	6.53151693739647	15.1288579880672	8.11284220349865e-10	1.22059882308755e-08
ILMN_2220184	GFPT1	1.11229434561928	9.12034193161059	16.8452499022146	2.05225017033954e-10	3.95632053251866e-09
ILMN_1715680	NEIL2	1.11227500514519	7.49705479440575	14.5749564824842	1.30281471280004e-09	1.80565823624868e-08
ILMN_1664216	NKIRAS1	1.11193010173306	8.82470429379101	15.3639151749231	6.66666470406274e-10	1.03349278078546e-08
ILMN_2371055	EFNA1	1.11109228955945	4.78791657870925	12.9516327932895	5.75769935278043e-09	6.08779567457021e-08
ILMN_1783469	RMDN1	1.11105029348079	8.84573199609737	24.1123302998345	1.93088181416042e-12	9.84549781838691e-11
ILMN_3250345	LOC283788	1.11075160548189	7.459945549664	13.5953682708279	3.13536097398293e-09	3.70112182918553e-08
ILMN_1664750	TMBIM4	1.11055081078152	12.0450490085595	16.9226236425305	1.93484342590285e-10	3.76578870962424e-09
ILMN_1687291	CDNF	1.10986040476157	5.0410855620767	7.12716484926409	6.48232248859813e-06	2.3721765946888e-05
ILMN_3268564	C19orf60	1.10975741396585	8.14592359816497	15.0079773496326	8.9843148820906e-10	1.33024205185043e-08
ILMN_1656672	MYLK	1.1085983755345	4.66874891064533	17.4648522263536	1.28916026766259e-10	2.69323144549705e-09
ILMN_1708151	LAGE3	1.10805426700845	9.38275523781941	17.3209102825567	1.43424171150925e-10	2.93393932071289e-09
ILMN_1677396	NDFIP2	1.10767962754339	11.1230780396374	13.0822759438588	5.07894444464041e-09	5.4810938028275e-08
ILMN_2317923	TMEM132A	1.10739316847101	9.2126352885397	10.249750251509	1.01358929733345e-07	6.75380040397966e-07
ILMN_2159203	KRTAP5-5	1.10720922657597	4.42742267074025	10.670110625406	6.245750731869e-08	4.45263251244659e-07
ILMN_1776870	ESPNP	1.1059926620319	4.59140921442158	7.63490969483225	3.05504252661672e-06	1.23785424767781e-05
ILMN_1738909	TROVE2	1.10587541152655	5.00240079667519	14.4333595825093	1.47430214637917e-09	1.9825944077641e-08
ILMN_1773623	HSD17B1	1.10575428196427	5.10556555936551	11.6755888465888	2.0824050375855e-08	1.7756128772009e-07
ILMN_2253805	GFRA1	1.10560354676101	4.60308265091196	9.72704833630882	1.89247043587328e-07	1.15171533895997e-06
ILMN_2094416	PLGLB1	1.10541956926734	5.10221301522	6.46514312329722	1.81856732225604e-05	5.81324279243657e-05
ILMN_1770927	KAZN	1.10525919270659	5.8206477441526	8.59775360533605	7.99834330584757e-07	3.92169125759971e-06
ILMN_2223720	ATMIN	1.10510827951365	6.15400999894988	8.44405732067583	9.83485445943837e-07	4.67970179959113e-06
ILMN_1707475	UBE2E2	1.10510723304807	9.09911654734784	18.7394493846606	5.18703762328454e-11	1.30030545335996e-09
ILMN_3199608	LOC283332	1.1049409386141	4.79676534843346	7.47186734519838	3.87595449651331e-06	1.52372577030471e-05
ILMN_1750596	CLUAP1	1.10461916872856	5.72847227532542	8.57501857612927	8.24529680055764e-07	4.0227478473945e-06
ILMN_1779171	SGSM2	1.10446936633376	10.611901750347	17.6776675383937	1.10273443635105e-10	2.36823384963142e-09
ILMN_2239772	ABHD17A	1.1037526400516	7.73292555153845	10.4419345306519	8.10754215373337e-08	5.5680189379764e-07
ILMN_1669376	DRAM1	1.10328939117161	10.7419079473903	20.4117945179714	1.70822752591009e-11	5.39202331415705e-10
ILMN_1849192	LOC100506691	1.10312683253584	4.75269781730146	5.13873005380803	0.000172159404913184	0.000423777942437517
ILMN_1786105	PCBD1	1.1029368113368	8.65704140763449	18.5587282310605	5.88076163538223e-11	1.43559704656647e-09
ILMN_1767360	IL10RB	1.10249619697733	8.49600395383875	14.2447747874128	1.74117277293592e-09	2.27507522025505e-08
ILMN_1787844	MYDGF	1.10248923365578	12.4934092507093	15.6479853459553	5.27737596499625e-10	8.56834065649816e-09
ILMN_1771827	AIF1	1.10231391177526	4.54285873943411	11.4525055843387	2.63875894157914e-08	2.15892195483721e-07
ILMN_2227533	ABHD14B	1.10219481365788	5.34448054670176	14.1349281812861	1.92008329949632e-09	2.4640115878756e-08
ILMN_1807448	FAM8A1	1.10181391789604	7.75809823807664	10.144364388696	1.14722737290734e-07	7.5007170555279e-07
ILMN_1653648	GPR63	1.10118061686761	4.76473629914957	9.40183684026995	2.82792846363067e-07	1.61170413711782e-06
ILMN_2140389	TMEM185A	1.10026176273534	7.50364813120212	17.9138520575313	9.29101129238406e-11	2.06086057292801e-09
ILMN_1715069	TANK	1.10006810839649	9.14260320996927	13.0033861778721	5.47787852425588e-09	5.8457273948166e-08
ILMN_2370882	ACSL5	1.09958472369922	4.60329935537927	13.3265802150946	4.02860382756305e-09	4.52319040170263e-08
ILMN_1784532	COL22A1	1.09932500273481	4.63743049893847	9.55819207787159	2.32828892529244e-07	1.36998618924386e-06
ILMN_1776515	MPPE1	1.09915568988218	9.63159578183757	22.9254503651706	3.74457181963838e-12	1.64926504696185e-10
ILMN_1789733	CLIP3	1.09877022853685	11.6562573845031	22.2169378153245	5.64890085003338e-12	2.2458127266413e-10
ILMN_1797155	C17orf75	1.0981216980151	4.67493018460139	14.5456149996398	1.33651208181614e-09	1.83978574073964e-08
ILMN_1810881	ASB16	1.09811306040968	4.64075279717249	8.14891758978335	1.47374711929137e-06	6.6112458313424e-06
ILMN_1724700	RIOK3	1.09765751834183	10.2733705855565	15.7172482131771	4.98797755419813e-10	8.18129468375066e-09
ILMN_2385097	NDRG3	1.09764746900549	7.60868442366059	10.3728713073012	8.78158841376043e-08	5.96080997728182e-07
ILMN_1714108	TP53INP1	1.09696884050581	7.94890708426875	10.8789373959076	4.9383544523501e-08	3.64263084994769e-07
ILMN_1736829	MDM2	1.09672495038453	5.49611791847225	8.08504317242755	1.61070877001725e-06	7.12016062329285e-06
ILMN_2292748	ING5	1.09658074965598	4.74607709629312	9.89146372425135	1.55072945031132e-07	9.6921293604317e-07
ILMN_1694530	DDA1	1.09640273274692	11.9329934399354	20.5500499234605	1.56438994737117e-11	5.03012659477023e-10
ILMN_1743806	MIF4GD	1.09593020843104	7.20961860033402	14.3391953896899	1.60162132877592e-09	2.12087151677208e-08
ILMN_2385566	PHYH	1.09567447456927	5.53236928755012	9.68397690780917	1.9946816473463e-07	1.20242535331199e-06
ILMN_1711331	MAP1LC3C	1.09565101102254	4.71418117138972	8.28993823757126	1.21324710070036e-06	5.5975658297471e-06
ILMN_1751425	ERMP1	1.09549306208587	7.38866593066143	13.2033955096218	4.52571887430239e-09	4.97407156900759e-08
ILMN_1887987	LINC00968	1.09534199408743	4.76934204965248	12.1503168297696	1.27373715245272e-08	1.1818155022313e-07
ILMN_2412336	AKR1C2	1.09512133004828	5.17265653777833	8.78897695946252	6.20731141815023e-07	3.15947751435647e-06
ILMN_1654398	RGL1	1.09473691585719	8.9927379968016	13.5435312358577	3.28954694223565e-09	3.84259678938265e-08
ILMN_1703843	RAPH1	1.09386372834429	4.51760453393795	14.8296632573373	1.04577253646349e-09	1.50194723164e-08
ILMN_1761788	MOXD1	1.09274710305095	8.54172440469249	11.7723356491172	1.88137556296743e-08	1.63224601761702e-07
ILMN_1713491	VAMP2	1.09219223731947	7.91789366438942	14.5863625934102	1.28996174477419e-09	1.79391253341519e-08
ILMN_2291891	CFL2	1.09203392253372	5.41321876030306	7.61780380371875	3.13179913917052e-06	1.26434744118141e-05
ILMN_1707649	MPDZ	1.09193094653213	8.39143393457648	12.6541859401415	7.69245468784159e-09	7.75069338308131e-08
ILMN_2288928	PPP4R4	1.09113121807193	5.64336140253233	7.50346267488454	3.70028840982324e-06	1.46183657533751e-05
ILMN_1751871	STK11	1.09085921068199	6.56165541242702	8.83440499400487	5.84794657904179e-07	3.00138282657819e-06
ILMN_1784822	PPP1R3F	1.09011132756225	6.40695701673033	9.23032170360878	3.51005978600389e-07	1.93581201222029e-06
ILMN_1670540	SMAD1	1.0899184486508	4.68046091963545	13.6502413031642	2.98053002033923e-09	3.54506174158292e-08
ILMN_1688480	CCND1	1.08950988600758	14.0498747806273	20.6048210501935	1.51104850422081e-11	4.89514388082587e-10
ILMN_1762002	CSTF3	1.08933152868257	7.64495510019459	12.7126423307565	7.26339582492537e-09	7.40935160370975e-08
ILMN_3289171	RPS27	1.08925301953302	5.5716335823398	8.80017627415386	6.11659028651128e-07	3.11975067454509e-06
ILMN_1678541	ATRN	1.08919018392411	5.41017226204992	6.5376658253639	1.61957490546047e-05	5.26150691536633e-05
ILMN_1747627	ABCA2	1.08869403846385	5.57567242130653	9.84631135947939	1.63748637137252e-07	1.01551849109103e-06
ILMN_1810436	DNAJC27	1.08852812178049	6.80854770138535	19.6889846933839	2.73094221811665e-11	7.77957415836884e-10
ILMN_1725193	IGFBP2	1.08815527074054	5.02948448727467	6.4776038672919	1.78262430967022e-05	5.71114667001293e-05
ILMN_1801443	TSKU	1.08802820954336	9.05665188936916	17.6437424865553	1.13040501753461e-10	2.41412209104092e-09
ILMN_1794782	ABCG1	1.08784131055891	6.4211968557972	11.2607334746124	3.24439929651969e-08	2.55614169946828e-07
ILMN_1761566	CYSTM1	1.08775716757151	8.42075406036304	13.9558885686729	2.25519381597357e-09	2.81030986423173e-08
ILMN_1708604	CCZ1	1.08734802146416	8.06036885828546	14.1788180523447	1.84634469783728e-09	2.38536939241954e-08
ILMN_1703894	SLX1B	1.08688983902493	6.21142340805661	9.84068099633671	1.6486619810003e-07	1.02079629644511e-06
ILMN_1809193	PSEN1	1.08669600026092	4.79577448272786	9.98441337254471	1.38717244847219e-07	8.8234816620018e-07
ILMN_1675239	NDUFA7	1.08667506737273	9.63666734063558	16.4225350908831	2.84401931960947e-10	5.18954483470719e-09
ILMN_1676099	SPON2	1.08662947024162	8.26616626192422	20.1226920272077	2.05693166095992e-11	6.20843935390782e-10
ILMN_2254583	SNX14	1.08652993953489	4.50256754635561	9.92078744256945	1.49701796992597e-07	9.39903686801061e-07
ILMN_1803939	YIPF6	1.08643077881844	10.0680766709349	15.8102952638488	4.62565502316231e-10	7.68023617501839e-09
ILMN_1675083	F8	1.0861109456773	4.85267832138709	6.5605516650024	1.56165012850435e-05	5.09546746302691e-05
ILMN_2067852	SLC30A1	1.08603825829452	6.70277960961886	12.5980138530885	8.1303493977381e-09	8.1230438663952e-08
ILMN_2396996	PPCS	1.08602202710336	8.33310687326917	13.9994914212719	2.16818829878471e-09	2.72259681132277e-08
ILMN_1751904	EDNRB	1.08547902260309	5.5676251509009	9.218018502535	3.56530292224259e-07	1.96219745212805e-06
ILMN_1770537	NGFRAP1	1.0851843700487	6.85725890826601	10.4619833116881	7.92236447410869e-08	5.45824467435643e-07
ILMN_1809931	NDRG1	1.08506505717782	12.4275976570887	19.4263273537838	3.25162831537763e-11	8.88821383051161e-10
ILMN_2412141	TAAR2	1.08472909656318	4.66890013121752	10.866519419832	5.00729777764722e-08	3.68323830767653e-07
ILMN_2380688	B4GALT4	1.08464114253755	6.85181846963335	16.4583762132332	2.76560055498679e-10	5.05794419606343e-09
ILMN_1751561	CAMK1D	1.08463524850947	4.87571633431614	7.07571938448899	7.00869497026587e-06	2.53950075612419e-05
ILMN_3256445	SNRPG	1.08444507328333	4.83276198263404	11.2417028886922	3.31213197335876e-08	2.59644932885383e-07
ILMN_1810274	HOXB2	1.08411739115492	10.1429063740109	16.4041160231509	2.88524291583463e-10	5.25403313972161e-09
ILMN_1689704	TMEM5	1.08403317697115	9.43828115756259	19.502849020388	3.08974321040135e-11	8.53368258968944e-10
ILMN_1706960	KIAA1217	1.0839649346504	6.32567160491063	19.3036371177373	3.53046398112783e-11	9.53695634525824e-10
ILMN_1732926	PVT1	1.08394502111272	5.52168714852016	7.33287630034781	4.7603891493053e-06	1.82175922712784e-05
ILMN_1762741	GTDC1	1.08374593211899	5.52549713204015	10.142578261834	1.14964802298096e-07	7.51511809295102e-07
ILMN_1755123	GBA	1.08353850454722	9.17698730909461	17.8497003908009	9.73157907633755e-11	2.13247170490959e-09
ILMN_2045994	SEPW1	1.08322133444046	10.2036842993988	22.8842815758465	3.83383018343176e-12	1.67749975125995e-10
ILMN_1749109	PSAP	1.08308392450782	13.2723588138357	19.3730719001369	3.36964690664275e-11	9.16719488753504e-10
ILMN_1757461	ITIH3	1.08287180657581	4.63848423670948	6.43911884743147	1.89611881457896e-05	6.02982926651188e-05
ILMN_1755843	SLC26A8	1.08265724125131	5.01981755747712	6.28198318438222	2.44473143032515e-05	7.55694087273587e-05
ILMN_2179063	DDHD2	1.0811749011894	5.66380370632105	11.4298922472563	2.70343687949063e-08	2.20145204206126e-07
ILMN_2352448	NSUN5P1	1.08097471722898	6.39416842900796	9.3948125019205	2.85289928293905e-07	1.62432417217751e-06
ILMN_3247802	PRRC2B	1.08087106991253	7.49454246173126	13.9739304267308	2.21874823357699e-09	2.7709432196799e-08
ILMN_1764596	MPST	1.08077359327489	7.43325744252171	12.2200866853681	1.18658370936056e-08	1.11475480724855e-07
ILMN_1781400	SLC7A2	1.08045446088236	9.64032885039941	14.4983012844914	1.39282982421951e-09	1.90287162944995e-08
ILMN_2322972	ZFYVE27	1.0801942558812	5.89924135557846	10.5365504113069	7.27223878509629e-08	5.07068518224963e-07
ILMN_1715669	TP53I11	1.08019104062933	5.83626173710332	7.34753446908781	4.65777161014774e-06	1.78833793487293e-05
ILMN_1691290	CELSR3	1.08005525828132	6.52369814050307	11.4951132684342	2.52133915221443e-08	2.08013497457346e-07
ILMN_1674201	MFN1	1.07969652446178	5.74558543007602	6.61804223653188	1.42556262938347e-05	4.71028741106394e-05
ILMN_1697491	PRR5L	1.0781118424029	6.08285504864314	11.7890337406757	1.8488276960787e-08	1.6076946690917e-07
ILMN_1794095	HTR1E	1.07798841503118	4.95794097569181	7.12768871280431	6.47718257455971e-06	2.37058830072731e-05
ILMN_1764168	STXBP3	1.07775656997027	8.09265653983188	16.2979945193798	3.13556553691375e-10	5.57399734357298e-09
ILMN_1697802	SLC25A33	1.07735329547854	6.85809094887756	13.216151082747	4.47132277330855e-09	4.9240263473857e-08
ILMN_2344079	ZGPAT	1.07708052566704	5.57246305202265	7.63205689547223	3.06770373426437e-06	1.2425461811558e-05
ILMN_1742410	BCL2L1	1.07699501604836	7.00669674852659	16.1010028774822	3.66404847081613e-10	6.35611911125118e-09
ILMN_1803882	VEGFA	1.0764318152827	6.77898270522638	13.2483756156763	4.33699104894055e-09	4.79909292025464e-08
ILMN_1875729	LINC00111	1.07638701708207	4.5672330939631	11.8397201720437	1.75365980087103e-08	1.53926406101919e-07
ILMN_2299612	TMEM150A	1.07573876585374	8.38696741343095	13.5688504130863	3.21324750142713e-09	3.77625053278868e-08
ILMN_1724708	RAB33A	1.07550497056033	5.76658747619297	11.1674786642164	3.59108401754096e-08	2.77722851695354e-07
ILMN_2364700	ENSA	1.07539703390215	7.77015151770244	11.7517127568531	1.92242049038988e-08	1.66074967125936e-07
ILMN_1816342	MTRNR2L1	1.07489814839856	8.06895892761842	8.24207054395588	1.29571744157203e-06	5.92335338110693e-06
ILMN_2142554	NENF	1.07474028911578	11.7583037250598	19.6128957718853	2.87190216303597e-11	8.09416154192043e-10
ILMN_1761801	TPM3P9	1.07391405719602	5.66377400877893	6.16328548368952	2.96879843875152e-05	8.97566120387037e-05
ILMN_3244483	RNF216P1	1.07387335321361	4.90937440116169	10.2715417003628	9.88085236716787e-08	6.59533501634216e-07
ILMN_1748393	MARCH9	1.07371999512279	5.07398697641285	4.92279514720474	0.000253943804445534	0.000600438262822959
ILMN_3309404	MIR503	1.07347422130319	4.71450960984212	11.9816829674864	1.51390735899774e-08	1.35999147139153e-07
ILMN_1667796	HBA1	1.07339886462635	5.33793659332982	7.98987139563464	1.84039140650392e-06	7.97671775998215e-06
ILMN_1751143	TMEM243	1.07338179163043	8.70538049466118	17.0954782853057	1.69775398129251e-10	3.37789689263535e-09
ILMN_1804384	ASMTL	1.07335129526511	6.24958037453768	9.17479764290671	3.76681987549066e-07	2.0557079526328e-06
ILMN_1663379	FBXL15	1.07265500106428	7.1157973120821	9.54606813617895	2.36344824479528e-07	1.38641418566795e-06
ILMN_1732468	HSPA4L	1.07190013229055	6.52314513199486	13.2993287975979	4.13331628366172e-09	4.61819380815352e-08
ILMN_2353697	HINFP	1.0718840348443	6.10616346510318	7.86592040640726	2.1928797121498e-06	9.27895541346566e-06
ILMN_2367671	LIMK2	1.07172003579142	5.02578284586293	9.55543991432742	2.33622103280383e-07	1.37394988533894e-06
ILMN_1754553	MED19	1.07112428904898	9.69276806680486	15.8946865294401	4.32134754456368e-10	7.22803159907719e-09
ILMN_1727495	L3MBTL3	1.07051647095	6.12163038088976	7.13868272335534	6.37030217245387e-06	2.33742756634354e-05
ILMN_1714458	LOC439994	1.06970437742057	4.90226331461488	8.85904733207104	5.66232035943193e-07	2.91915226546903e-06
ILMN_1683148	PRICKLE2	1.06959393629541	9.0051519156006	16.2423122211988	3.27612917934151e-10	5.78508692022144e-09
ILMN_1673757	CASP8	1.06952351354325	4.57580416657699	9.96165974684908	1.4254349153669e-07	9.01528735739116e-07
ILMN_1679041	SLC3A2	1.06858942816217	7.83164728556599	11.2257092345773	3.37022304103592e-08	2.63479741441295e-07
ILMN_1720024	IL11RA	1.06802913471463	6.0960507772123	11.3255724569862	3.02450734996619e-08	2.40821769105994e-07
ILMN_2191720	ZNF471	1.0675279331879	6.16820879521344	10.0106030066915	1.34448205499494e-07	8.58520784616907e-07
ILMN_1713744	C14orf132	1.06719813796363	8.27744354678397	13.7347285230982	2.75791172702952e-09	3.32153945908388e-08
ILMN_1776953	MYL9	1.06660853753751	9.90955966055466	12.3854068647481	1.00450396315782e-08	9.70682565351469e-08
ILMN_1651282	COL17A1	1.06601418951929	7.01383388677595	17.9339015240286	9.15774201002012e-11	2.0391357192725e-09
ILMN_1724480	AXIN2	1.06565749177739	5.49961253087895	8.5529155982263	8.4931615771455e-07	4.12325051271307e-06
ILMN_1765819	MYSM1	1.0656498910723	4.5006690216661	14.5683512553127	1.31032041523283e-09	1.8099542753729e-08
ILMN_1733045	RAB36	1.06548098325368	5.90785482622447	12.3098382860393	1.08372566160399e-08	1.03529086361757e-07
ILMN_1781691	TRAK2	1.06469155739072	9.7985489820485	22.7673279591869	4.10008252239794e-12	1.75997191113991e-10
ILMN_1805011	FLJ35816	1.06433660067674	4.54987502988974	16.7148074743308	2.26781236391066e-10	4.28324517104858e-09
ILMN_3307827	DNAJC4	1.06405659699169	7.92717141449079	9.89696392285768	1.54050058022756e-07	9.63693548091903e-07
ILMN_3239173	WAPAL	1.06391784773781	5.30503717092709	5.73191314258243	6.11340316340246e-05	0.000169401229920136
ILMN_2318638	TGIF1	1.06367602069714	9.05414472532355	16.8587389361175	2.03124479991192e-10	3.9223207478246e-09
ILMN_2339284	CHD2	1.06309330276274	5.49069413339385	7.80490319095576	2.39207490574784e-06	1.00100072752485e-05
ILMN_1713285	NAPA	1.06267145705214	6.33123223828868	11.7204992098294	1.98637287816239e-08	1.70531224750634e-07
ILMN_1751708	ITM2B	1.06234160203625	11.7634677003845	16.9205152104719	1.93794559428715e-10	3.7696978944404e-09
ILMN_1716446	BCL10	1.06232161537307	6.47393475414924	10.9566444500589	4.52929055548214e-08	3.38435109813383e-07
ILMN_1734176	CGA	1.06231290019316	5.01729539962835	8.7561794881046	6.48131294219925e-07	3.27764635863653e-06
ILMN_2273261	FBXO3	1.06199237051212	5.29818338256594	9.42244462667492	2.75600277145333e-07	1.57880437974447e-06
ILMN_1659926	ST7L	1.06168532832219	5.99677764617751	11.9209936977767	1.61181597717836e-08	1.43153014474004e-07
ILMN_1778677	MRS2	1.0615928585593	6.01032589582826	6.77126460191987	1.1204732929512e-05	3.81636303702914e-05
ILMN_1787885	NUDT18	1.06157198527859	8.33793561697062	14.3989495892771	1.51952512197133e-09	2.03088450675572e-08
ILMN_2052598	ARMC10	1.06096416961664	9.23865890108319	13.7614752095819	2.69119656046849e-09	3.25584924928094e-08
ILMN_1678831	GCC2	1.06064695110952	5.22831852782782	7.33998349593301	4.71033828759156e-06	1.80501001039459e-05
ILMN_1734543	PTPRE	1.06048340702009	5.27091645813514	6.8621941197676	9.72711636853585e-06	3.37375703468567e-05
ILMN_2128428	DAB2	1.05985535104603	10.920516756287	15.0761735734595	8.4809933957404e-10	1.2649141821144e-08
ILMN_1739101	RBBP8	1.05980738877858	4.84067360443778	11.3026495489079	3.10037229783378e-08	2.45896761928285e-07
ILMN_1789136	SERF2	1.05969939414268	12.843964980269	14.9762094107298	9.22961013085921e-10	1.35897236907555e-08
ILMN_1718977	GADD45B	1.05947380913474	8.33339253527799	9.25449417497588	3.40415656547576e-07	1.8852485966482e-06
ILMN_2083946	TGFA	1.05932490089638	4.44911818450533	11.4766327098851	2.57156867874214e-08	2.1124738033261e-07
ILMN_3307025	ZDHHC4	1.05902028153795	8.7474271804295	19.1488530345625	3.91934483674929e-11	1.03999920845197e-09
ILMN_1753648	TRIM51	1.05889930862287	5.41431248095864	11.3765965975982	2.86266145034545e-08	2.30114453199527e-07
ILMN_2333146	BCR	1.05875139257339	5.42330225807132	7.40815645290367	4.2575833046496e-06	1.65320084406857e-05
ILMN_2128795	LRIG1	1.05843615153513	9.98834136297656	20.5398107548291	1.57458401244682e-11	5.05818605079491e-10
ILMN_2071737	EIF5A2	1.05824096108728	5.63660837746114	6.50670475907537	1.70156605345285e-05	5.49169291165414e-05
ILMN_1763386	BID	1.05778080726407	9.13954224850759	13.0733052070733	5.12270112215957e-09	5.52485560011634e-08
ILMN_2345016	PTGES2	1.05768352098178	8.44895404864232	23.6158334679343	2.53746753331757e-12	1.22498555190369e-10
ILMN_1692123	ELOVL3	1.05688734400479	4.97430608597638	8.58186333979493	8.17010615351627e-07	3.99329414619626e-06
ILMN_2395389	PSMC4	1.05684638895424	8.89957722300373	10.0471132258397	1.2872890219699e-07	8.27518935066775e-07
ILMN_1684709	DUX4L1	1.05682417054295	4.42879853506732	16.6212961113039	2.43721570307587e-10	4.55576941807605e-09
ILMN_1785732	TNFAIP6	1.05679893430503	5.84905310142899	10.886484361089	4.8969497551629e-08	3.61700234288723e-07
ILMN_1677226	ARVCF	1.05648542412344	4.84186502571872	11.2221278500125	3.38337952135858e-08	2.64328442252287e-07
ILMN_1757387	UCHL1	1.05643850657212	11.318723515458	15.6101644290492	5.44294659722878e-10	8.76695917102238e-09
ILMN_1735220	CAV2	1.05582170245868	11.3900728966164	16.4009406734789	2.89241409465343e-10	5.26114097248597e-09
ILMN_2082314	TOM1	1.0556371708421	10.672170382625	18.7332075592608	5.20947618887302e-11	1.30403365834615e-09
ILMN_1705469	RDH14	1.05546538818542	8.44843885989305	14.2085993059681	1.79803870222508e-09	2.33237080396115e-08
ILMN_1788530	ADPRHL1	1.05515352364613	4.72396081034642	10.4199808055736	8.31562022090705e-08	5.69277285788372e-07
ILMN_3249006	SETD8	1.05504182375613	6.82052804542417	7.3106088061973	4.92087865575417e-06	1.87319454870448e-05
ILMN_1773868	ZRSR2	1.05391472461985	8.92011638521201	14.4330729431245	1.47467285439674e-09	1.9825944077641e-08
ILMN_1670926	CHST15	1.05312677562728	8.62954375395577	18.4989992628682	6.13139532850780e-11	1.48728406459068e-09
ILMN_1773082	CYP21A2	1.0529245510543	4.76529257920363	9.04060752578275	4.47350898257967e-07	2.38069138676144e-06
ILMN_1778321	SLC2A6	1.05254347188892	7.96284275027021	15.4587923297516	6.16346378114363e-10	9.7445253515455e-09
ILMN_1750178	FAM21C	1.05210960216993	6.27788743906517	9.43744875472728	2.70486104675304e-07	1.55493421315094e-06
ILMN_3223826	SPNS2	1.05171882854881	4.8455417423891	7.37419198128487	4.47710128000802e-06	1.72908912067895e-05
ILMN_1660292	MRPS21	1.05161693062333	7.70196440001852	9.52586028813712	2.42331290426071e-07	1.41673846246733e-06
ILMN_1667138	S100A13	1.05093593868407	5.21476230327001	6.7303055199867	1.19460468127612e-05	4.03338512674174e-05
ILMN_1791867	EPB41L4A	1.05078838444166	6.27761755244823	8.44354182259142	9.84171902540748e-07	4.68232178173596e-06
ILMN_1654210	CD1C	1.05059903874658	4.82074773724929	4.82381252966134	0.000304085374456046	0.000704782058373148
ILMN_2321064	BAX	1.05006245303128	10.0404628919285	16.6370764132149	2.4077032577105e-10	4.5103871516317e-09
ILMN_1720267	TARSL2	1.04912279704542	5.97771606651331	9.70617547762802	1.94128835992333e-07	1.17537798134898e-06
ILMN_1709472	FAM71A	1.04903343446547	4.73324833440545	6.30642135049813	2.34946945174586e-05	7.29124538869435e-05
ILMN_3249074	SEC1P	1.04898151894396	4.55421947608988	14.7052794524271	1.16375917567559e-09	1.64265417798369e-08
ILMN_1715584	SOCS5	1.04875166906883	4.54104153318909	9.35197825175423	3.01033873383189e-07	1.69992407956179e-06
ILMN_1724734	UQCC1	1.04815315021079	5.70369715201396	9.63966165590916	2.10600463063619e-07	1.25714153547999e-06
ILMN_2103014	CFAP36	1.04805561561352	5.18025826271574	11.0100972428485	4.26898357136582e-08	3.21634086822751e-07
ILMN_3235196	ARRDC3-AS1	1.04769628003538	5.63104544771057	8.54240781602044	8.61376120411422e-07	4.17239650006483e-06
ILMN_1761049	AGO3	1.04758861635885	6.00109985684731	20.3355993009478	1.79350729548986e-11	5.60475094906981e-10
ILMN_1656194	TSPAN10	1.04751143483615	8.7774445855674	18.9787625380466	4.40027432554437e-11	1.13700686398577e-09
ILMN_2054271	GPR135	1.04727453670953	4.65198225566087	12.3030247625306	1.09118974685052e-08	1.04073656292725e-07
ILMN_1727813	MPC2	1.04714336288765	10.4158036878572	16.3441338298384	3.02398459468962e-10	5.43450078177042e-09
ILMN_3210914	LOC344887	1.04663250347285	4.78655642714487	7.78195434269272	2.47188008181927e-06	1.03026885780204e-05
ILMN_2193175	TIMMDC1	1.04648960003996	5.99662121444436	12.6087123298485	8.0449380748107e-09	8.05171226773084e-08
ILMN_2400935	TAGLN	1.04643023464564	12.341649488423	9.54660325297323	2.36188454721661e-07	1.38573273971079e-06
ILMN_1678170	MME	1.04591353228873	9.2442765724815	8.97076941931251	4.89594077713119e-07	2.57567433832318e-06
ILMN_2339266	LAMA2	1.0452063378819	4.72200481877817	10.6102347612397	6.6854058348963e-08	4.71631710444209e-07
ILMN_1711166	WRAP73	1.0447212615353	7.91369840068888	9.94236813198289	1.45875660377894e-07	9.18726135129843e-07
ILMN_1666617	LINC00472	1.04467909102448	4.69495330512768	7.60671215194289	3.18265848279574e-06	1.28202705671948e-05
ILMN_1666121	FKBP9	1.04458034953402	4.90110115404988	8.77229145667177	6.34513602453027e-07	3.2204823569237e-06
ILMN_1708496	BRSK2	1.04423288377135	5.11302227486782	6.17926205716429	2.89186499296692e-05	8.76459108789034e-05
ILMN_1768062	ADK	1.04411927551648	5.38376051016005	7.14604946333262	6.29972912125105e-06	2.31597016937289e-05
ILMN_1761058	ACAD11	1.0441046752443	9.12697166496847	13.6068577544022	3.10224399001774e-09	3.66831039766454e-08
ILMN_1760305	FBRSL1	1.04395584959869	5.72538543378337	8.03869013638587	1.71852284275135e-06	7.51818300124336e-06
ILMN_1701967	SHC1	1.04394598609629	5.13262614009804	7.22340556425442	5.60663996319405e-06	2.09377327076203e-05
ILMN_2107655	SNORD116-2	1.04352393500763	4.57400697294434	13.8903271494964	2.39311942357657e-09	2.95657467423873e-08
ILMN_1795298	GPER1	1.0430496689232	7.1467504477393	10.700921647671	6.03162286718783e-08	4.32682640185426e-07
ILMN_2122374	FAM49B	1.04296632404576	6.32462370444691	6.18419589788665	2.86853246787765e-05	8.69999521647821e-05
ILMN_1682227	ZNF404	1.04290471470303	5.47962474778226	7.3149227200727	4.88934552178865e-06	1.86345478538847e-05
ILMN_1724437	GCAT	1.0427226743838	6.94997098210407	16.1256077595575	3.59311494762892e-10	6.24249390775309e-09
ILMN_1658702	HIST1H2BJ	1.04263756144126	5.83744884441488	7.96785925972884	1.89830904858434e-06	8.19651942824172e-06
ILMN_1677756	UBE2D2	1.04252184597066	5.30600288047906	7.64630427639579	3.00502075964771e-06	1.21930618674864e-05
ILMN_2179083	LOXL4	1.04243498312602	11.3102869440958	15.0368095175065	8.7677231602828e-10	1.30433599314539e-08
ILMN_1714599	CAMLG	1.04239968461253	12.0572048353941	18.0907239394177	8.18338213256963e-11	1.87051060164153e-09
ILMN_1755749	PGK1	1.04176344176857	12.1549361321218	20.6660592900629	1.45370888535636e-11	4.75518397700738e-10
ILMN_1692271	CCM2	1.04156109699181	6.68203763255223	11.2489441104871	3.28618319039314e-08	2.57962761078709e-07
ILMN_3311015	MIR219A2	1.04151492080384	5.07745883210375	9.79622800336646	1.73980100172832e-07	1.06877919673095e-06
ILMN_1724762	XKR6	1.04065659921399	6.13428196372864	10.6361529657282	6.49117298036661e-08	4.60357953500659e-07
ILMN_3261292	EBF4	1.04059106120402	4.72572568021502	12.8823187493786	6.15664632058991e-09	6.4439599383426e-08
ILMN_2402416	DNAJB6	1.04040323387099	10.3544777657479	17.0031888870244	1.82020258657937e-10	3.57496085223955e-09
ILMN_1767020	DENND1C	1.04020118895455	4.53678218059568	16.5122924445137	2.65196513212215e-10	4.89088208341993e-09
ILMN_1680246	MAT2B	1.03998874044483	6.51874462724333	7.01199006018194	7.72411325472431e-06	2.76207202317218e-05
ILMN_3310326	MIR221	1.03913626356326	5.70114664435997	9.41781420133501	2.77199265907682e-07	1.58611910633664e-06
ILMN_3308555	SNORD113-7	1.03893480527688	4.75134898932216	7.52281895965228	3.59684934188007e-06	1.42456394306864e-05
ILMN_1798952	KDELR3	1.03840684685532	9.31217953018776	14.7192833534712	1.14979058777902e-09	1.62760294743963e-08
ILMN_3244323	LOC148413	1.03792502199484	8.90765423738308	12.4067586803456	9.83258349830043e-09	9.52555707147042e-08
ILMN_1776649	LRRK2	1.03740886754648	5.4999863781596	5.54499578462494	8.4275930221158e-05	0.000224890225191073
ILMN_2055156	PAG1	1.03733529040661	7.94191235402394	17.6605629669068	1.11659373604399e-10	2.39055089985716e-09
ILMN_2087608	KHDC3L	1.03711668726672	4.63965077900402	9.61935236760049	2.15921661993435e-07	1.28542379399857e-06
ILMN_2225608	FAM135A	1.03683214689478	5.27865163077152	7.74819225375642	2.59445726736187e-06	1.07434343523182e-05
ILMN_1683065	COA5	1.036785029664	8.31237561286737	17.9910508480466	8.78898625737352e-11	1.97746453854705e-09
ILMN_3243831	CAPN6	1.0366804344844	4.89116213342933	4.8642163749461	0.000282478759783426	0.000661060518091853
ILMN_1672991	UBTFL1	1.0360315013399	5.53085602574776	9.503136179556	2.49256535523479e-07	1.45276014929976e-06
ILMN_1659620	MYCBP	1.03553506445628	5.2029261182351	9.22331983594084	3.54138660625411e-07	1.95090386656501e-06
ILMN_2115591	KLHDC10	1.03479368725786	4.85023144153679	15.0790893352362	8.4601578539973e-10	1.26352154966656e-08
ILMN_1778723	AMICA1	1.03426347760639	4.70414894784115	7.39290619309897	4.35470524820883e-06	1.68616417884195e-05
ILMN_1660810	TTC17	1.03368831321503	8.12742397895714	12.6673304516152	7.59366919590962e-09	7.67809279887969e-08
ILMN_1739151	MGAT2	1.03101628654956	4.62820584387467	12.6600189231019	7.64844936554258e-09	7.72441843483408e-08
ILMN_1716089	KANK2	1.03097604021247	8.36405757834059	9.12611787710008	4.00838749868835e-07	2.16599087774836e-06
ILMN_1760574	RAI2	1.02999655283142	4.75206529066225	11.4057544357521	2.77434658291989e-08	2.24384422753245e-07
ILMN_1808404	RHBDF1	1.02992559955396	11.7902680788315	18.7368435224664	5.1963927430582e-11	1.30170393503251e-09
ILMN_1781281	B9D1	1.02922992376654	6.13556001586161	12.6199186374215	7.95649983121811e-09	7.98174018283635e-08
ILMN_3305849	LINC01137	1.02904633588693	7.17104473877689	10.6676142138619	6.26345164707153e-08	4.46156054604068e-07
ILMN_1701603	ALPL	1.028757833696	7.22174086927565	10.5267070408245	7.35470005751589e-08	5.12139709661647e-07
ILMN_1741404	MSC	1.0284670454349	6.16734410942231	10.4419609423267	8.10729519242384e-08	5.5680189379764e-07
ILMN_1758915	PDCD2	1.02818155002682	8.54760481647167	16.6391693752247	2.4038178269866e-10	4.50555718751501e-09
ILMN_1655191	CASZ1	1.02792043940448	4.41693669776778	12.5430002390048	8.585124220398e-09	8.50591108803963e-08
ILMN_1786823	ICAM2	1.02723481640998	5.0054923009889	8.93157782705964	5.15140696132428e-07	2.6907690036352e-06
ILMN_1824136	SAMD12	1.02722259660061	4.67520692730711	10.7901428548068	5.45455659918135e-08	3.9673583333442e-07
ILMN_2306540	PDE9A	1.02686408951578	5.03283655508725	6.99102809557812	7.97597234280754e-06	2.83806948161694e-05
ILMN_1668465	TLDC1	1.02674192306933	6.03717149623023	13.7221513001505	2.78989305934247e-09	3.35185862190574e-08
ILMN_1800488	CT47B1	1.02670195016729	4.6714016976927	8.21685478727123	1.34153519256619e-06	6.1060843196308e-06
ILMN_1749586	ZNF252P	1.02652792416356	4.57139109404809	12.8549356310097	6.32230840499124e-09	6.59774896795771e-08
ILMN_3275580	ZCCHC18	1.02617487864186	4.75564130123863	8.84030851790438	5.80289488147257e-07	2.98186265341859e-06
ILMN_1677997	MAZ	1.02593460053159	6.84986978031813	8.58318552253204	8.15566591600817e-07	3.98805005616237e-06
ILMN_1705570	H2AFY2	1.02591003423162	8.04719970399018	15.3945955788224	6.4992953789061e-10	1.01530567962741e-08
ILMN_1752923	IFNAR1	1.02541998238911	8.93050815181341	16.9113636342876	1.95147233677377e-10	3.78959436485943e-09
ILMN_1756928	RTN1	1.02539975263875	4.92705700762644	5.45780844570784	9.80515182789947e-05	0.000257209876983156
ILMN_1727438	KCND3	1.0253048746507	4.86361154413903	6.06476244729016	3.49331615629808e-05	0.000103241974270289
ILMN_1653599	ATP5D	1.02402233783644	11.1341102939182	12.4201489858116	9.70180001672578e-09	9.4147338056453e-08
ILMN_1760347	SRGN	1.02385137713435	10.2931859149511	8.06830403947737	1.64879116542264e-06	7.26661330788302e-06
ILMN_2374164	HERPUD1	1.02370772560103	9.77589890857053	13.9331731807862	2.30199347437564e-09	2.86189347235834e-08
ILMN_1735180	NCSTN	1.02357656783708	12.1568210000044	19.5667121890044	2.96124961373296e-11	8.27828977581196e-10
ILMN_1660864	RHBDL1	1.02334158342141	5.34698592003767	6.38937297459917	2.05421272344526e-05	6.47345569248808e-05
ILMN_1785109	RSPH10B	1.02333625792635	4.51923685003946	21.2583362895061	1.00546369186488e-11	3.54007436107156e-10
ILMN_1729650	PEX7	1.02326218053909	7.86101882445443	17.2360409259498	1.52790578892439e-10	3.0906915867626e-09
ILMN_1757270	DBN1	1.02297359469459	5.39333967566286	6.08461186541268	3.38030203233529e-05	0.00010048383866746
ILMN_1798177	CHURC1	1.02292322279857	8.56401051769822	15.3843142631289	6.55487579774742e-10	1.01842592454716e-08
ILMN_1694847	TERF1	1.02221463631903	7.78176869975773	14.90422781297	9.81233995828378e-10	1.42890386997078e-08
ILMN_1694780	GCHFR	1.02212941099119	6.09515544505234	9.59678550578546	2.22002709281111e-07	1.31571722596469e-06
ILMN_1679051	PTPRR	1.02205514843205	4.71975482662341	8.62722933764937	7.68980634366864e-07	3.78981891421096e-06
ILMN_3253126	GAS6-AS1	1.0218286621179	4.91796334148241	9.235208284301	3.48837164094594e-07	1.92539122644941e-06
ILMN_1807050	SHC4	1.02152161694833	5.54232955196764	9.72540909677209	1.8962566152138e-07	1.15338043532389e-06
ILMN_2112580	FCGR3A	1.02070321703035	5.85952681811343	8.16433935667906	1.44256721513872e-06	6.49145484182138e-06
ILMN_1723486	HK2	1.02070088447375	9.45871069712465	13.4769530157811	3.49957949498769e-09	4.03569774549115e-08
ILMN_3241744	KANK3	1.02015472847265	4.46049261678518	8.90212944647212	5.35267357551028e-07	2.78156649290312e-06
ILMN_1658706	ST6GALNAC2	1.01886760183626	5.29196814327282	5.58419925810948	7.87567113509356e-05	0.000211868031183595
ILMN_3234751	SNORD103A	1.01882958729553	4.4450945761219	8.89814470560733	5.38054316476372e-07	2.79310154135905e-06
ILMN_2294653	PDE5A	1.01822050621488	5.15168202423805	5.68626268956089	6.60905025843053e-05	0.000181461966988881
ILMN_1742881	SYT1	1.01797706673511	5.96567417771158	8.1850986717252	1.40169649228672e-06	6.34056120638203e-06
ILMN_2141118	C15orf59	1.01748946849516	4.89386696052244	13.1742221095002	4.65280657983089e-09	5.08973627420473e-08
ILMN_1791820	ZNF768	1.01738179822514	5.89746735732531	7.15957912480829	6.17225941231976e-06	2.27517495116298e-05
ILMN_2381476	ATL1	1.0172193596442	8.73140788635483	18.7093550568901	5.29618613261336e-11	1.31998727263232e-09
ILMN_1720482	CEND1	1.01706196282055	5.23587556456399	9.01170614079209	4.6434249802533e-07	2.46161512833515e-06
ILMN_1756439	SCRN1	1.01704353349354	10.9794168241777	19.0396963231883	4.22108434884799e-11	1.10060597337514e-09
ILMN_1742781	KIRREL	1.01598250397942	6.57029987531575	12.0921262987027	1.35165874442423e-08	1.24009383182217e-07
ILMN_1769083	GSTA3	1.01586895420351	4.62211482100361	9.22821839987255	3.51943901220616e-07	1.94067418511813e-06
ILMN_1676737	2002-09-01	1.01574209911918	5.05653457177151	7.02125926845524	7.61543486401354e-06	2.72857461295515e-05
ILMN_2362847	PPARA	1.01439010833648	4.88678490570487	7.19250736600871	5.87328341489903e-06	2.17941873213645e-05
ILMN_1663033	TMEM129	1.01356683104876	6.08596463278307	9.76639199249389	1.80397151226455e-07	1.10406772116915e-06
ILMN_1657744	FAM219B	1.01334499405526	8.49167011877509	18.4508453257934	6.34179326383256e-11	1.52601018076703e-09
ILMN_1737586	EIF4H	1.01310949779368	8.28932626964958	9.61432055941447	2.17262041866023e-07	1.29161871698516e-06
ILMN_1658206	OSCP1	1.01310437182641	4.96041903028463	8.82492749944804	5.92105162570904e-07	3.03437621009038e-06
ILMN_1726289	KIAA1551	1.012767197387	5.50511116405199	11.5343601352653	2.41810831793608e-08	2.00794448592962e-07
ILMN_2253272	SUCO	1.01242982732546	4.41463708479325	16.8347183008544	2.06881191449343e-10	3.97712648525789e-09
ILMN_1682444	TMEM242	1.0123344364787	4.78501716173023	15.3939362905258	6.50284428442141e-10	1.01530567962741e-08
ILMN_1708110	TMEM144	1.01178449433999	4.62937628209474	8.63999295976325	7.56014914698337e-07	3.73821232172385e-06
ILMN_2398711	SIRT2	1.0116023290088	5.4059191190334	11.0357707039894	4.14967521602562e-08	3.14501220363208e-07
ILMN_1741780	DUSP28	1.01155694814383	7.37665879245943	12.885816123577	6.13582443024958e-09	6.4264883708986e-08
ILMN_1788604	WBP2	1.01098296703101	11.8733358377679	17.1586699440671	1.61901918145068e-10	3.25020222279693e-09
ILMN_1815023	PIM1	1.01053314460878	7.41983983959292	7.80548346816334	2.39009272243024e-06	1.00041415967757e-05
ILMN_1665217	CEP19	1.01044923613949	5.36176370995537	8.27626571799084	1.236219123592e-06	5.68799096060842e-06
ILMN_1720053	ZFAND3	1.01005694034965	8.32213951622858	13.3012731631313	4.12574955566159e-09	4.61123415804473e-08
ILMN_2147517	CD58	1.00986295952558	6.81912934455246	10.4675135727774	7.87208226872979e-08	5.42862578088505e-07
ILMN_1699646	APBB1	1.0097136113464	4.82200751171557	9.23383257288944	3.49446301505465e-07	1.92782723537002e-06
ILMN_2043615	OXLD1	1.00920657196923	9.64362566383167	14.2090475278782	1.79732208638105e-09	2.33237080396115e-08
ILMN_3242551	SDHC	1.00911298886106	9.33013886783361	11.5221433634895	2.44974966296976e-08	2.03079415904052e-07
ILMN_1709809	NHP2L1	1.00858700361293	9.31692262816165	14.2513714631402	1.73101219471748e-09	2.26265678193845e-08
ILMN_3300358	ZNF84	1.00802384267237	5.7882575412173	8.83805537742166	5.82004564165236e-07	2.98839793269947e-06
ILMN_1724533	LY96	1.00748887157564	10.4620121110357	14.2083649982679	1.79841343434118e-09	2.33237080396115e-08
ILMN_1753823	IL17D	1.00677861189716	7.61253082008717	12.1343636521241	1.29461043856049e-08	1.1982794631241e-07
ILMN_2157957	GTF2H1	1.00648635224385	5.53938488734667	6.87070689069656	9.59972551506838e-06	3.33662336169096e-05
ILMN_1661376	GRIK2	1.00645470069754	5.04654349570309	6.66025238839727	1.33363658853569e-05	4.44744269432218e-05
ILMN_3181538	C10orf105	1.00588375636648	4.70084191868354	5.74244910539639	6.00464121823283e-05	0.000166699402505853
ILMN_1678974	MRPL43	1.0058413547508	5.06456882379614	8.74992949136931	6.53497043573951e-07	3.30042338387554e-06
ILMN_1662214	PAH	1.00572794819606	4.47990142462035	17.3862487008802	1.36632810558516e-10	2.81674422675927e-09
ILMN_2331922	ACKR4	1.00511861933383	4.55615455179479	14.5684871248915	1.31016555756956e-09	1.8099542753729e-08
ILMN_1690327	CLCN5	1.00509345428292	4.9966411236459	7.327073883085	4.80166849268552e-06	1.83531505072496e-05
ILMN_1801984	VHL	1.00493316477541	5.17013478783792	8.04505329759388	1.70328000643475e-06	7.46815303352934e-06
ILMN_2402972	GGA3	1.0048781688695	6.76399480765294	9.15344323622302	3.87082524795032e-07	2.10347588635661e-06
ILMN_3247023	CASC15	1.00439927126574	5.12404025804101	8.89029396931676	5.43590417346784e-07	2.81844435853283e-06
ILMN_1705302	FCGRT	1.00392224342156	9.21962774988875	14.0520212333699	2.06811171769853e-09	2.61983619247889e-08
ILMN_2084073	UCN	1.00389567708168	6.60832816435223	8.39780209746331	1.04715316441561e-06	4.93968737075956e-06
ILMN_2087629	NOL4	1.00378132484368	4.59669405969938	9.19445564338091	3.6737020747285e-07	2.01221733376476e-06
ILMN_1671267	NF2	1.00337328624595	5.19303665252364	8.08136123392329	1.6190045932582e-06	7.15088023129382e-06
ILMN_1691861	FASTK	1.00336970901773	6.72120324235215	9.30751561282334	3.18358485959493e-07	1.78372864963228e-06
ILMN_1694875	APPBP2	1.00292121441931	5.43152797325994	6.33989588550359	2.2252759801214e-05	6.9502571365354e-05
ILMN_2400661	ZNF626	1.00292020023267	5.54044794563973	10.3399354696377	9.12385205929333e-08	6.16370188108949e-07
ILMN_1706958	PCNA	1.00253703699752	5.63671441070482	5.96322408107415	4.13685893398909e-05	0.000119796177934697
ILMN_1749515	CELA3B	1.00242951027535	4.57226287957353	8.04634148394011	1.70021166870793e-06	7.45605547184397e-06
ILMN_1790253	TRIM73	1.00157784781407	5.6386920286641	5.70293803668746	6.42328855694656e-05	0.000177024332989039
ILMN_2348512	ZXDC	1.00130122240551	5.00811324771582	6.62995575267537	1.39895931997427e-05	4.63744270562498e-05
ILMN_3308505	MIR129-2	1.00124989597416	5.64805791768222	5.91687151724999	4.47095399027274e-05	0.000128328181439513
ILMN_1655595	SERPINE2	1.00052455506093	13.777708638361	17.1064527400555	1.68379105468028e-10	3.35677234608298e-09
ILMN_1742046	VN1R1	1.00028249674598	4.5396541663829	10.7095817010432	5.97285755413101e-08	4.29181628170402e-07
ILMN_1761551	FAT4	1.00021906949352	6.61915036361437	10.575116084725	6.95853528532532e-08	4.8840104408446e-07

## Sheet: DownSEN
Illumina Probe ID	Gene Symbol	log2 Fold Change	Average Expression	t-Statistic	p-Value	adjusted p-Value
ILMN_1695658	KIF20A	-5.4411642678149	7.21966901481106	-56.4440045950111	2.3969596025147e-17	4.28612613925758e-14
ILMN_2202948	BUB1	-5.38826747229383	6.11278034971438	-86.6222209412521	7.76406657753457e-20	2.6197770697019e-15
ILMN_1747016	CEP55	-5.37154067734215	7.21314285924155	-64.6399841005953	3.91019728521179e-18	1.2773547611764e-14
ILMN_1749829	DLGAP5	-5.22165305994067	6.52304610223836	-41.7566381579636	1.33879341615848e-15	4.52420296682025e-13
ILMN_1739645	ANLN	-5.19217722262236	7.76207559345124	-70.1331500115348	1.31271333123326e-18	7.15406413159052e-15
ILMN_1815184	ASPM	-4.82184355798919	7.43432904769975	-43.9831268075231	6.69914856247563e-16	2.99886950389575e-13
ILMN_1686097	TOP2A	-4.78546481469754	8.2288377362877	-62.4136103931691	6.24933734010111e-18	1.79507007313288e-14
ILMN_1728972	FAM64A	-4.63066622493404	6.56501809319815	-45.7946019333776	3.91073772946137e-16	2.209823258964e-13
ILMN_1663390	CDC20	-4.59944056284631	9.30464774114782	-70.2953655979794	1.27274024327505e-18	7.15406413159052e-15
ILMN_1751444	NCAPG	-4.58266418293275	7.0697906469991	-44.6557576001292	5.47178566649477e-16	2.65643633997758e-13
ILMN_1786125	CCNA2	-4.56518951411817	7.77974220724234	-49.0545223465465	1.5621395060588e-16	1.31220217333837e-13
ILMN_1703906	HJURP	-4.55275949855404	6.35927963495228	-64.5765852527552	3.9618715605417e-18	1.2773547611764e-14
ILMN_1781943	FAM83D	-4.52977421328675	6.47640315875063	-42.2959875622805	1.12835638112357e-15	4.13758681924981e-13
ILMN_1724407	TACC3	-4.49050209198994	6.5053194876528	-41.8523200671856	1.29858272108629e-15	4.47608478131233e-13
ILMN_1737728	CDCA3	-4.47107308005699	6.21450038973586	-31.2706299616968	6.24864637566192e-14	7.40153236847734e-12
ILMN_1664516	CENPF	-4.42954336542742	6.74377510462696	-56.2885924370384	2.48694545200475e-17	4.28612613925758e-14
ILMN_2222008	KIFC1	-4.41955803400673	6.37319218985843	-52.8228306586361	5.81388417915312e-17	6.58908211375953e-14
ILMN_2225718	CENPE	-4.41517926561651	6.44071539981669	-43.8724401438228	6.92802928752211e-16	3.06156719886666e-13
ILMN_2051373	NEK2	-4.40820493304206	6.30346985782589	-31.0589089108369	6.83713669560303e-14	7.8081751546821e-12
ILMN_2409220	HMMR	-4.39058651369517	6.90716697772647	-48.1669283750252	1.99330916646588e-16	1.51734393958139e-13
ILMN_1709294	CDCA8	-4.31350536577276	6.65671249456312	-46.2208134269875	3.45610323243769e-16	2.0873765878643e-13
ILMN_1799667	KIF4A	-4.3117614867722	5.68046385882771	-47.084874385368	2.69936902163689e-16	1.723047237163e-13
ILMN_1796589	TRIP13	-4.275968575311	8.05458687305392	-46.0814128546269	3.59821519623614e-16	2.10215050167904e-13
ILMN_1673673	PBK	-4.27151012894313	7.13719909297547	-49.5000592304477	1.38451374377168e-16	1.28680403472545e-13
ILMN_2344971	FOXM1	-4.19878925638199	5.87888508035467	-29.8687628629697	1.14696319610607e-13	1.18240826266478e-11
ILMN_1786065	UHRF1	-4.18583861554782	8.23308561292028	-53.6232866897142	4.7555509516734e-17	5.91696016640158e-14
ILMN_1726720	NUSAP1	-4.16634847828142	7.9509815372079	-39.2062146134222	3.09895522403789e-15	8.34199738718243e-13
ILMN_1789123	PLK4	-4.15573309430912	6.29063440043357	-27.5944795125485	3.26727970548468e-13	2.61966813760652e-11
ILMN_1801939	CCNB2	-4.15105161942521	8.09882663472641	-64.4391956112342	4.07638816703138e-18	1.2773547611764e-14
ILMN_1728934	PRC1	-4.15093369183039	8.45488977331604	-69.603674551143	1.45285470774126e-18	7.15406413159052e-15
ILMN_2349459	BIRC5	-4.13783175057545	7.84240987720568	-46.1648977572541	3.51236885596128e-16	2.0873765878643e-13
ILMN_1685916	KIF2C	-4.12803364807313	6.38787262479428	-35.5907195966921	1.12212572483081e-14	2.21020294909675e-12
ILMN_1707070	PCOLCE	-4.04659565296993	8.02730004157022	-31.057540170676	6.84112941110561e-14	7.8081751546821e-12
ILMN_1796949	TPX2	-4.04347691181247	7.3113713928679	-51.8838378818407	7.38790341757794e-17	7.71677705759073e-14
ILMN_1809590	GINS2	-3.96180132207532	7.26969693720871	-42.4415854211146	1.07784872658118e-15	4.03830084310073e-13
ILMN_1751776	CKAP2L	-3.94433328453793	7.06096157980416	-41.4788295225323	1.46331235757806e-15	4.85374764774036e-13
ILMN_1794539	KIF11	-3.90862035923308	6.26665049830396	-40.6833611330413	1.89389862819955e-15	5.82864212637592e-13
ILMN_1801257	CENPA	-3.87263913735058	6.29518112871988	-33.1249844108486	2.91114670927634e-14	4.36454765790067e-12
ILMN_1681503	MCM2	-3.86970739508176	6.05067240815328	-27.4330945470849	3.53031940788739e-13	2.74932011134646e-11
ILMN_1666305	CDKN3	-3.83661277863082	7.13627094452442	-43.3390657637623	8.15510285179833e-16	3.3474037968028e-13
ILMN_1700337	TROAP	-3.77564232830679	5.8114026778944	-41.0730546687949	1.66806175174863e-15	5.32374264083552e-13
ILMN_1684217	AURKB	-3.7711722139521	6.0677128876757	-34.3037182078537	1.83024397177366e-14	3.07739899819836e-12
ILMN_1808071	KIF14	-3.75432677862307	6.36850306264096	-36.1634512296397	9.0761478595368e-15	1.93693663424781e-12
ILMN_1768816	TMPO	-3.72854690554867	5.63148189128293	-53.4806872449682	4.92778860319765e-17	5.91696016640158e-14
ILMN_1737184	CDCA7	-3.63724960212186	6.8475605982318	-39.4520545478406	2.85153446330258e-15	7.80075725520449e-13
ILMN_1660654	CDCA2	-3.62979835056002	6.26160851352312	-53.4400020892851	4.97814978170663e-17	5.91696016640158e-14
ILMN_1712803	CCNB1	-3.61365716883604	6.79277237030495	-25.3061880497989	1.02279035245001e-12	6.05176839986215e-11
ILMN_1747911	CDK1	-3.61364218842719	7.33107799707957	-25.9512313492573	7.34249959656931e-13	4.6438278641128e-11
ILMN_2126706	LMNB1	-3.59287807990327	5.77091229632304	-34.6954747979107	1.57405388339975e-14	2.81119498999513e-12
ILMN_2301083	UBE2C	-3.54182056740905	8.51938269463355	-47.9398926267874	2.12305385009727e-16	1.54500405100416e-13
ILMN_2285996	KIAA0101	-3.53644159957202	7.99747383553709	-48.4338781167172	1.85155468488912e-16	1.48421484728937e-13
ILMN_2219466	APOBEC3B	-3.53080700709533	5.74523722893144	-49.0429405934882	1.56707151933871e-16	1.31220217333837e-13
ILMN_2066756	NCAPG2	-3.52700785308606	6.82142143925593	-36.1385715056398	9.15955413218814e-15	1.93693663424781e-12
ILMN_1673721	EXO1	-3.50165538969599	5.90644012170386	-24.119179573641	1.92369126529157e-12	9.83793979574703e-11
ILMN_1753196	PTTG1	-3.47633375898872	8.62033605279816	-29.3124460833197	1.47086858286555e-13	1.44442647244423e-11
ILMN_1763907	CENPW	-3.42381088628437	7.34971727970042	-27.6277956032761	3.21564400387257e-13	2.5901843927015e-11
ILMN_1683450	CDCA5	-3.34514436540759	7.78962574441964	-30.3051304974434	9.46622521523757e-14	1.02285679292797e-11
ILMN_1806037	TK1	-3.34353599596215	7.35564690308489	-53.5943949025989	4.78991811221248e-17	5.91696016640158e-14
ILMN_1740291	POLQ	-3.3306343971911	6.41557025379196	-39.2692531044115	3.03338750645432e-15	8.23290031180897e-13
ILMN_1774336	POLE2	-3.27946356377218	6.37967673495574	-27.588358134535	3.27686347110663e-13	2.61966813760652e-11
ILMN_2413650	STIL	-3.26703463419935	7.05479900764056	-30.8132476240801	7.59548286545497e-14	8.50028243147296e-12
ILMN_1776490	C17orf53	-3.2637599907726	7.42161918773501	-55.1280022120867	3.28547006791174e-17	5.14758489867498e-14
ILMN_1670238	CDC45	-3.25627833445895	7.13171019745281	-42.528498104124	1.04886042645102e-15	4.03830084310073e-13
ILMN_1756326	CKS2	-3.25511601559651	8.89874038766794	-40.3340090114612	2.12440248824922e-15	6.41019915625603e-13
ILMN_1695414	ASF1B	-3.25226260825611	6.32871934075579	-45.3554511694144	4.44712027129441e-16	2.39512169736323e-13
ILMN_1731640	TMSB15B	-3.24721199062184	5.8706241308495	-39.9790162471539	2.38979107577466e-15	6.92216038578797e-13
ILMN_1807969	SNCAIP	-3.2160527433688	7.87241048097853	-35.9043408616212	9.9863812139866e-15	2.04893198848157e-12
ILMN_1723358	SCARA3	-3.21225787236094	8.39546922714203	-29.7794212345559	1.19334263870567e-13	1.2133724900751e-11
ILMN_1671843	PSRC1	-3.19658084099406	6.97596807776775	-36.0538897827045	9.44966404206599e-15	1.98610042601203e-12
ILMN_1810901	RNASEH2A	-3.18324619775581	6.94835809082336	-34.9585805667064	1.42377656703901e-14	2.61989676969198e-12
ILMN_1713266	FAM46C	-3.16722237753159	9.39468597478283	-54.6626586606583	3.67956199353051e-17	5.51438358065231e-14
ILMN_2077550	RACGAP1	-3.16634034657635	7.66896070136904	-47.7674942913607	2.22762719489943e-16	1.54500405100416e-13
ILMN_1880052	NA	-3.15942571854161	5.95898277723306	-28.3630123045825	2.2730846215922e-13	2.00664463464834e-11
ILMN_2407124	MCM8	-3.15261836244565	6.02130208690349	-24.913448800689	1.25650958022236e-12	7.04237865376983e-11
ILMN_2049021	PTTG3P	-3.13877565166039	8.65538540786587	-26.1283740989603	6.71300786254991e-13	4.36811089085175e-11
ILMN_2135798	NR2C2AP	-3.12634431200293	6.84908001361996	-38.8198888282293	3.53553583147455e-15	9.30277744848064e-13
ILMN_2413898	MCM10	-3.08581913311904	5.84919792554122	-31.495941055875	5.68160359568091e-14	6.84752427760578e-12
ILMN_2119123	GRPR	-3.08348723630274	6.47450583808905	-32.5985016659195	3.60051547088921e-14	4.98418344442089e-12
ILMN_2196984	OIP5	-3.08036350302942	6.95491763023413	-24.6065186174966	1.47898532585569e-12	7.99046162961123e-11
ILMN_2211003	GAS2L3	-3.06639079054399	5.85899297658601	-37.8169298612237	5.0085775161647e-15	1.19062523037711e-12
ILMN_2141259	SPAG5	-3.02533247367015	5.16209913423	-39.5892117228035	2.72278717315818e-15	7.50814008572713e-13
ILMN_2212909	MELK	-3.0226750620158	8.17283044726228	-57.8156156505606	1.73887527506989e-17	3.52572305037553e-14
ILMN_1668863	LYPD1	-3.02245275985911	9.71212533984978	-27.289134293911	3.78418866737705e-13	2.89860442612933e-11
ILMN_1678669	RRM2	-2.99692743964585	6.1582966238831	-26.0055794281975	7.14288874431708e-13	4.56886907706736e-11
ILMN_1725260	CDC25C	-2.98665883885118	5.53099498848169	-58.0786353494841	1.6364924075105e-17	3.52572305037553e-14
ILMN_1668814	CENPM	-2.97931043557734	5.93451916380061	-18.7051957216101	5.31146414281067e-11	1.32283856602992e-09
ILMN_1777564	MAD2L1	-2.96360977451917	7.00582266684202	-30.9514954398116	7.15821130750445e-14	8.08971755929085e-12
ILMN_1736176	PLK1	-2.94175335287738	5.88958116506564	-32.9871409668661	3.07674075722221e-14	4.53214432310651e-12
ILMN_2251804	SMC4	-2.94106106380436	6.26944661605244	-24.5593121771126	1.51679845056999e-12	8.15640027967194e-11
ILMN_1727055	PARPBP	-2.9367203956607	6.67390474805494	-24.8194501213021	1.32056154398692e-12	7.32986084697025e-11
ILMN_2108357	RPL39L	-2.91084182661445	8.20100182765462	-46.0063222180864	3.6773566230643e-16	2.11258009067339e-13
ILMN_1728225	KIAA1524	-2.90557798972665	5.70472667527137	-29.6015953925968	1.29175818643112e-13	1.29812282589196e-11
ILMN_1657796	STMN1	-2.89084423490183	8.78001578861435	-48.9691269693252	1.59890020830925e-16	1.31220217333837e-13
ILMN_2362549	ZWINT	-2.88972614307549	6.24678222889694	-17.5819541897107	1.18273195987913e-10	2.51031945351438e-09
ILMN_1790100	DDIAS	-2.88780229145553	6.71799020167279	-22.7233446020102	4.20528851690357e-12	1.79396150852908e-10
ILMN_2148796	MND1	-2.88670062058114	5.43196524761403	-40.7976108285033	1.82446610852603e-15	5.6655425490796e-13
ILMN_1696975	USP1	-2.8744788324926	7.49608939779308	-29.1038123425005	1.61659116807708e-13	1.5350490626019e-11
ILMN_1694502	PRIM1	-2.87377581751683	6.1245088087177	-21.6834460841576	7.76294136511778e-12	2.8497660265612e-10
ILMN_1700935	HAS2	-2.87241096242038	5.36447703187286	-30.8754084361187	7.39542342000364e-14	8.30335015843992e-12
ILMN_1811472	KIF23	-2.85651476064937	7.14874828234477	-36.5308729072755	7.93491329513636e-15	1.75325978442343e-12
ILMN_1676091	HNRNPA1	-2.84540626136492	9.12605751196174	-31.703628462595	5.20765255878459e-14	6.56116736584792e-12
ILMN_2224143	MCM3	-2.84487994029512	9.48872918742079	-43.3380980968872	8.1575305036826e-16	3.3474037968028e-13
ILMN_1658027	RAD54L	-2.8411170062227	5.69122278699725	-24.0691294064316	1.97690505947263e-12	1.00356318843832e-10
ILMN_2233099	SSRP1	-2.81874359308139	7.10095078228981	-20.8892547768191	1.26368213095148e-11	4.26506900160079e-10
ILMN_1780667	POC1A	-2.8057596107497	8.62866329944637	-40.2875595072841	2.15725173960863e-15	6.41019915625603e-13
ILMN_3272074	GABPB1	-2.78698405505157	6.11012246481035	-39.076787374036	3.23839515498544e-15	8.58648019978408e-13
ILMN_1788166	TTK	-2.74711926380678	6.87705949734379	-42.6705166805655	1.00327911744909e-15	3.92977589765372e-13
ILMN_1727540	C1orf112	-2.74487171262816	6.68520002429564	-28.904407029172	1.770433308365e-13	1.65828982896829e-11
ILMN_2160929	FEN1	-2.74034868019043	9.11259785070308	-40.0049980163861	2.36920764691948e-15	6.92069647302266e-13
ILMN_1752520	SLFN11	-2.73542082003877	8.54174103308085	-40.8542346521208	1.79107200728425e-15	5.61240554718915e-13
ILMN_1663195	MCM7	-2.71952462456457	10.0386777281027	-47.1444313454987	2.65421819200738e-16	1.723047237163e-13
ILMN_2202423	HELLS	-2.71705131552542	5.60885471281378	-24.8699221508451	1.28574473563527e-12	7.17125166547122e-11
ILMN_1652580	POLD1	-2.71477660346053	5.69668402342325	-25.1160038881685	1.1295378322409e-12	6.48790663667115e-11
ILMN_1737195	CENPK	-2.71286579647072	6.39751437143604	-26.3118827809112	6.12151404548662e-13	4.10510637419997e-11
ILMN_2191436	POLA1	-2.70777924558293	6.14740784724343	-27.7923533166796	2.97313231252054e-13	2.42845729100167e-11
ILMN_1670353	RAD51AP1	-2.70763240847748	6.76322451667048	-32.8681543928903	3.22782440400525e-14	4.67478484796878e-12
ILMN_2404906	SGOL1	-2.6972041386533	5.39969858846226	-35.8839932241332	1.00619008896606e-14	2.05221101636516e-12
ILMN_1779711	DTL	-2.69241610961944	5.31252112843281	-36.936092667434	6.85241135458045e-15	1.53373874663009e-12
ILMN_1798926	SOCS2	-2.68768912240103	7.09197720058697	-23.4100608886551	2.84625254853067e-12	1.34209957722714e-10
ILMN_1682336	MASTL	-2.68678089224119	6.245100141624	-20.2410684160782	1.90570589174041e-11	5.859748116182e-10
ILMN_1711470	UBE2T	-2.6861241101607	7.88426577243558	-36.478289726246	8.08832919165545e-15	1.77577464272084e-12
ILMN_1770244	CBX1	-2.67617017289681	6.59642162202008	-19.4200126793125	3.26538767383571e-11	8.91875180106523e-10
ILMN_1670638	PITPNC1	-2.67431168926352	6.42899019281773	-26.8038377115327	4.79495803763363e-13	3.49423696827048e-11
ILMN_1658010	CENPI	-2.67183706143848	5.18835400155168	-39.6433371839312	2.67371073678533e-15	7.4442199396852e-13
ILMN_1766658	PKMYT1	-2.66856331140012	5.48464566262086	-33.2038905910779	2.82068304282065e-14	4.28308915431652e-12
ILMN_1754272	GINS3	-2.66693517080467	7.00394431789012	-18.3328836232694	6.89060432973738e-11	1.63195168409567e-09
ILMN_1655642	FANCI	-2.66093986870823	6.37318675773808	-25.0604679324052	1.16291993609182e-12	6.60373760743807e-11
ILMN_2257432	RAD51	-2.66043102642345	6.57178030138284	-24.405332585982	1.64752383023864e-12	8.72327172112068e-11
ILMN_1674231	CHAF1B	-2.65699199211214	6.3165482296161	-34.435979523436	1.73907188147621e-14	2.96752815260413e-12
ILMN_2074258	BARD1	-2.64415920788841	6.54878770062705	-24.8216347388429	1.3190337788255e-12	7.32986084697025e-11
ILMN_2044645	CGB1	-2.64154527136316	5.90714574688166	-18.5890770664109	5.75763985260748e-11	1.41252731729201e-09
ILMN_2132161	KIF18A	-2.62496995024766	6.20434008701383	-21.6136469840581	8.09706335185373e-12	2.94406831935703e-10
ILMN_1798172	IPO4	-2.62402149326666	6.95495147519045	-22.3698261137131	5.16390774114432e-12	2.09405571681769e-10
ILMN_1687751	BAALC	-2.57613890061527	6.24220791811293	-22.7099453274355	4.23791157371896e-12	1.80341449425332e-10
ILMN_1708059	USP13	-2.57257455304532	7.30698647739749	-27.7424571443337	3.04452212933861e-13	2.47503852066445e-11
ILMN_2041046	CKS1B	-2.56790592158234	9.40838576906656	-52.1544265093328	6.89200655586358e-17	7.42376793668943e-14
ILMN_1659364	RFC5	-2.54636709885769	7.26249663295868	-34.2157943737229	1.89368471325341e-14	3.15330523580346e-12
ILMN_2075334	HIST1H4C	-2.54036350815824	10.8410518255108	-25.1953734628523	1.08360229123899e-12	6.29859820855256e-11
ILMN_2330243	NUDT1	-2.54002556334355	8.34248414680181	-31.2428717856374	6.32260418813994e-14	7.43801514542647e-12
ILMN_1780671	PLEKHG3	-2.53171533463772	5.74869702721778	-20.1549669290932	2.01446472104246e-11	6.1069995135983e-10
ILMN_1670809	NRM	-2.52940940763545	6.30666383444	-14.9289651483462	9.60775577045849e-10	1.40326158327091e-08
ILMN_1746699	SGOL2	-2.51998188942	5.81302470921722	-23.3551357248335	2.93532659197319e-12	1.37143667319625e-10
ILMN_1661554	DIAPH1	-2.51995551848868	6.80344442059179	-24.6519616113215	1.44353884292417e-12	7.83580163413439e-11
ILMN_1658717	DEPDC5	-2.51466578620089	5.59852730843603	-20.6117378869874	1.50445217348256e-11	4.87835954541585e-10
ILMN_1703692	TUBB	-2.51413646054355	10.8500375092733	-33.7025559012778	2.31441874434795e-14	3.7439371665008e-12
ILMN_1771003	HAUS4	-2.50555707487791	7.39187031590034	-31.156485524075	6.55884458293469e-14	7.6183682795514e-12
ILMN_1756705	CHTF18	-2.4993104962952	5.48404041581328	-22.946301412447	3.70021727869414e-12	1.63307028654684e-10
ILMN_1720114	GMNN	-2.4964977568729	6.69579042331952	-12.9505062299501	5.76395784229744e-09	6.09254409279824e-08
ILMN_1720526	CENPN	-2.49584021633255	7.9686782014477	-31.8386137611211	4.9224881072481e-14	6.2841941692124e-12
ILMN_1703926	PTGER2	-2.49365750081369	7.2855434928705	-27.9479448516566	2.76181788486472e-13	2.30501454415017e-11
ILMN_1669842	CHAF1A	-2.49297527823477	5.55771382204356	-26.1503658016495	6.6389940999686e-13	4.34230526815593e-11
ILMN_2412860	MCM4	-2.48429876760131	6.03148059961891	-20.8881101869513	1.26458572039688e-11	4.26506900160079e-10
ILMN_1815169	MCM5	-2.48136373875088	7.22490798961985	-23.2117851918264	3.18219763746956e-12	1.45088849690394e-10
ILMN_1733035	MZT2A	-2.47539634299817	6.25240918217107	-21.6550075832766	7.89725372844379e-12	2.89277830781859e-10
ILMN_1753063	KIF15	-2.47175857916788	5.5011627804512	-31.3559543493763	6.02706788192317e-14	7.19137894335542e-12
ILMN_1798654	MCM6	-2.46882581180809	8.76146523912733	-32.4972950335236	3.75210111049573e-14	5.13218941181259e-12
ILMN_2357438	AURKA	-2.4625873775218	9.18283502624849	-42.0300197948796	1.22730374552034e-15	4.27312452569098e-13
ILMN_1674411	CKAP2	-2.45834766301549	7.32021446404682	-25.2279801036225	1.06531559583405e-12	6.22379038522097e-11
ILMN_1811933	SHMT1	-2.45474344968823	6.58203609986684	-29.395363866368	1.41692670452949e-13	1.39542990224077e-11
ILMN_1768020	HAUS8	-2.45395079733185	5.91271550784805	-26.2045355389914	6.4603934232895e-13	4.27245366156116e-11
ILMN_3191227	DBF4	-2.44643523448164	5.85044153533942	-15.8496240083557	4.48107779356356e-10	7.45814922580118e-09
ILMN_1697448	TXNIP	-2.44598181236246	9.55312711375898	-12.2506108204351	1.15047801225854e-08	1.08675874498601e-07
ILMN_1671392	KCNF1	-2.44347371707511	7.37675786725619	-23.6891191141125	2.43634384166574e-12	1.19600604562304e-10
ILMN_1758728	FANCG	-2.43461681956748	7.21711292874312	-19.4474454196767	3.20606279093859e-11	8.78456107638014e-10
ILMN_1711109	TOM1L2	-2.43215385442944	5.75349048202452	-16.0134605540128	3.92883841852361e-10	6.72075094035187e-09
ILMN_1713249	PHF19	-2.42423894041591	8.00437284110905	-23.5931856504491	2.56962200071959e-12	1.2385597870111e-10
ILMN_1761939	TIPIN	-2.41527178131341	6.24811636965256	-25.2194049694016	1.07009244927869e-12	6.23057713415325e-11
ILMN_1693650	FES	-2.40163278860795	6.04531116819273	-25.5261989871074	9.12636575078423e-13	5.53832220182714e-11
ILMN_2169089	C18orf54	-2.39946157955438	5.59187117314252	-21.9218114377896	6.72892509435136e-12	2.56854173950384e-10
ILMN_1739521	NLGN1	-2.39706692897805	6.14845244722204	-29.5389687785303	1.32846377167293e-13	1.32727007958824e-11
ILMN_2355738	INCENP	-2.39677403702835	5.69971214636974	-13.4593980396192	3.55731778701129e-09	4.09406299834698e-08
ILMN_3234884	KIF22	-2.39534406158733	8.28642336725086	-28.6280115005992	2.01020895219107e-13	1.84281628651792e-11
ILMN_1711005	CDC25A	-2.39493579451515	5.71509604996466	-22.8602999869587	3.886874704242e-12	1.69376339039845e-10
ILMN_1768940	COL15A1	-2.38977430169177	5.5653197359293	-17.7550591607133	1.04229029548796e-10	2.25812094249997e-09
ILMN_2364529	EZH2	-2.38953069933661	5.29394266030699	-38.0477397983928	4.61911637344625e-15	1.13850056169931e-12
ILMN_1806733	COL18A1	-2.37596603601568	8.27911269146388	-31.1910336043771	6.46324810159719e-14	7.55263557696158e-12
ILMN_1727444	PAGR1	-2.36967528681307	6.58412371568158	-30.4288325500089	8.96922010157956e-14	9.8146046882967e-12
ILMN_1683441	NCAPD3	-2.36482555162305	6.22553317471678	-15.2025726539924	7.62617129726892e-10	1.15902336175292e-08
ILMN_3266606	FABP5	-2.36287294923814	5.7119047073806	-16.4022796685452	2.88938779616341e-10	5.25841119038842e-09
ILMN_1796923	LOC81691	-2.36173269558513	6.35388992213013	-20.4266501013094	1.69211303467812e-11	5.35095818278165e-10
ILMN_1658143	RFC3	-2.36038662736862	5.22859486322696	-39.6923956043128	2.63004883259111e-15	7.44026377725518e-13
ILMN_2112811	RPL36A	-2.35761993725877	6.91697568673419	-18.8159762591448	4.92019827205167e-11	1.24244918856666e-09
ILMN_1658695	NUF2	-2.34723551844431	5.24873605365516	-26.5040440679999	5.56159736913189e-13	3.84163485083538e-11
ILMN_2334205	ERCC6L	-2.34666823760869	5.08723244871992	-22.2669548459538	5.48506713145163e-12	2.1958743200233e-10
ILMN_2367530	ZNF280D	-2.34361609072883	5.46376016767592	-27.2628814288879	3.83256187605286e-13	2.91856404310006e-11
ILMN_1707493	RCC1	-2.34355973054773	7.27718672084789	-27.6878531288898	3.12476174136497e-13	2.53429205795551e-11
ILMN_2219351	CENPO	-2.34022625433763	5.39795926497792	-17.3368547678405	1.41734169092357e-10	2.90330799748338e-09
ILMN_1710676	FBXO5	-2.33401695901445	7.28638157878295	-32.7441834720431	3.39374714548695e-14	4.80019850801107e-12
ILMN_2412384	CCNE2	-2.33397635311062	6.08501635929808	-29.7018705087594	1.23523487405383e-13	1.24860149189916e-11
ILMN_1664978	TJP2	-2.32921512734605	7.4860734076271	-45.0822444020675	4.82032228765806e-16	2.51744983232251e-13
ILMN_1785324	MTHFD1	-2.3282175104435	6.53432871714603	-26.7737623921924	4.86648543055335e-13	3.51310811676775e-11
ILMN_3308813	MIR599	-2.32685945532464	5.16190157706831	-17.4099934598798	1.34250814607473e-10	2.78031196440484e-09
ILMN_1706779	LIG1	-2.32147259235197	6.38984641804921	-22.5443377798369	4.66431375145305e-12	1.93937552109572e-10
ILMN_1738825	HIC1	-2.31964380413311	5.57350769988402	-17.3092574481769	1.44672939265592e-10	2.94898376318491e-09
ILMN_1696266	XRCC3	-2.31883337396675	5.73181557042726	-15.7327890752	4.92540730403965e-10	8.09603549656379e-09
ILMN_1777233	E2F2	-2.31631801766268	5.63380494185265	-20.2736798292146	1.86617174595266e-11	5.78462894885272e-10
ILMN_1807501	GINS4	-2.31560395485116	5.72925778198368	-23.2475454994948	3.11859563528293e-12	1.4294530977735e-10
ILMN_1666208	MIS18BP1	-2.31460516457954	7.29109589882206	-26.7633386297635	4.89154252851067e-13	3.519970342698e-11
ILMN_1751086	ATL3	-2.31171818848763	9.24917831398886	-42.750264294204	9.78620465099223e-16	3.87724928867875e-13
ILMN_1781565	MESDC1	-2.30148109826399	5.3638115313149	-21.0513844253365	1.14242443285134e-11	3.92604464366429e-10
ILMN_1796288	COL5A3	-2.30034947566015	4.71168255383097	-19.2342211061947	3.69949028811479e-11	9.93128744089008e-10
ILMN_2226415	MZT1	-2.29055676841677	6.92917398456361	-14.3628524780197	1.56856502234127e-09	2.08430484792141e-08
ILMN_1664630	CHEK1	-2.28520857832244	7.11880750550876	-22.8822293052899	3.83833904327085e-12	1.67749975125995e-10
ILMN_1757697	NEIL3	-2.28163704753526	5.69720110188431	-19.8039981887114	2.53176778141771e-11	7.3149625865622e-10
ILMN_2235137	FANCD2	-2.2644578421278	6.1307291118253	-16.728278101751	2.24446757283763e-10	4.25079960264507e-09
ILMN_2167922	TRMT5	-2.26239647471896	10.608775151479	-32.5022619483241	3.74450402378332e-14	5.13218941181259e-12
ILMN_1709484	BLM	-2.26192101470305	5.06642537135341	-31.5831438912558	5.47719184698464e-14	6.7479700605427e-12
ILMN_1706238	CSE1L	-2.25897908968521	10.5084585347266	-32.9670723745461	3.10168108887336e-14	4.549440232016e-12
ILMN_1775008	NCAPD2	-2.2587521053614	7.5791309522375	-25.8363749257327	7.78431611012347e-13	4.86964776769230e-11
ILMN_2278819	PDE7A	-2.25870415236876	5.1346486659418	-17.426317541816	1.32639067129157e-10	2.75252017150808e-09
ILMN_1684802	TAF5	-2.25719122495279	5.48745582479082	-26.3427446490977	6.02765596764925e-13	4.05795456150199e-11
ILMN_1686920	CCDC58	-2.24916435419834	5.47684984269253	-20.3289817194578	1.80112642862135e-11	5.6234625786367e-10
ILMN_1660793	PAQR4	-2.24816779779086	7.13138815044423	-25.9578119805329	7.31801469214621e-13	4.6438278641128e-11
ILMN_2338323	CDC25B	-2.23870712751128	9.15565142481721	-30.2733378012902	9.59868178929586e-14	1.02750609501627e-11
ILMN_1768293	NUP155	-2.23712863544869	7.45919261377398	-21.8164521214483	7.16648877264977e-12	2.68210316508648e-10
ILMN_2087303	XKR8	-2.23196265599222	7.16348977064423	-24.7161946745652	1.3949819457358e-12	7.68109148363697e-11
ILMN_1755862	PFAS	-2.2290164636523	7.45830357501276	-31.2474046792046	6.31046300193602e-14	7.43801514542647e-12
ILMN_1761486	BORA	-2.22897645323484	6.38862355763359	-18.8356492298468	4.85400506103628e-11	1.22941122345155e-09
ILMN_1698996	SLC19A1	-2.20298062193263	5.74290928299771	-20.3660833041372	1.75885318483435e-11	5.53156117044299e-10
ILMN_3230215	TOX2	-2.19611670364152	6.75800074760752	-12.0976056848546	1.34410871463057e-08	1.23448130254732e-07
ILMN_1751147	SENP3	-2.18537601881493	5.71989184766624	-19.1222394591543	3.99071688328195e-11	1.05463273391473e-09
ILMN_1786426	IGFLR1	-2.18512181331348	6.04569144578063	-12.4522134342738	9.3961207385546e-09	9.1619486771496e-08
ILMN_2220283	HNRNPA1P10	-2.18433537497063	8.35261826659999	-20.9261858006588	1.23489557757452e-11	4.19365671560749e-10
ILMN_1708101	LMNB2	-2.1743267066941	9.96957925299352	-31.9220616949418	4.75461875327235e-14	6.20783915933882e-12
ILMN_1731070	ORC6	-2.17372569185305	6.07641393201196	-19.2872101111325	3.5697015798272e-11	9.62785944875304e-10
ILMN_1813664	HIRA	-2.1726230414999	5.42484605031542	-12.984727654489	5.57704832147082e-09	5.92769900070237e-08
ILMN_1667831	HOXB6	-2.16739675285547	5.28302172298951	-11.2080378571371	3.43567461645399e-08	2.67715349506839e-07
ILMN_1805828	VRK1	-2.16094223405517	6.35110359926037	-18.1112131230144	8.06452403840032e-11	1.85564805794139e-09
ILMN_2163790	CGB	-2.16058057207178	5.32710898632149	-16.0886941237824	3.70009488174308e-10	6.40575441882482e-09
ILMN_2151048	STAG1	-2.15848747976055	7.96349700139887	-42.2150893478709	1.15751352915469e-15	4.19982461436137e-13
ILMN_1715908	NCAPH2	-2.15319505610185	6.72165111352259	-19.3051489318613	3.52687616156614e-11	9.5347368167077e-10
ILMN_1814281	SPC25	-2.14987553808214	6.39512811049852	-14.2173741627933	1.78406490662579e-09	2.31968816546527e-08
ILMN_2394264	UBTF	-2.14656792006315	6.22042533427499	-17.0950454134905	1.69830726593085e-10	3.37789689263535e-09
ILMN_1749930	NDC1	-2.14548949772345	7.15591467166626	-29.0619067362727	1.64768833926539e-13	1.56027937819062e-11
ILMN_1652989	NUP160	-2.1383682218206	7.90559973769362	-32.0538264617538	4.50194082243562e-14	5.99140533623681e-12
ILMN_1755658	ABI3	-2.13488432207877	6.25354385723013	-20.752093274879	1.37705986871809e-11	4.55964232611371e-10
ILMN_1712708	TRIM47	-2.11092735831572	5.57280452983756	-17.0802822748012	1.71729321666993e-10	3.40387463400782e-09
ILMN_1689327	HMGN2	-2.10293342019127	11.1074880304487	-33.5660082918644	2.44254599959083e-14	3.87982110875098e-12
ILMN_1676197	LRP11	-2.09937045989643	9.11098616517724	-28.3354602527919	2.30246309351828e-13	2.01484645872218e-11
ILMN_1663113	TTLL12	-2.0989854291964	7.09750858152721	-21.4910043140148	8.72208644564699e-12	3.15799997578788e-10
ILMN_1734827	MKI67	-2.09560989786628	4.99277300783996	-27.7564116785444	3.0243729383263e-13	2.46447070475578e-11
ILMN_1783840	RFX8	-2.09432009328792	5.16744208699359	-25.1330251405821	1.119513543605e-12	6.46373740946744e-11
ILMN_1696713	POLA2	-2.09298563435024	8.41738707431275	-33.6676816362206	2.34644120738279e-14	3.76183637103615e-12
ILMN_1726421	METTL9	-2.09200631930816	6.39208822196851	-11.2875370122531	3.15149750595345e-08	2.49435057480389e-07
ILMN_1664511	NDC80	-2.09042764804032	6.0664391609851	-17.4169733776779	1.3355910361626e-10	2.76838606734793e-09
ILMN_1758333	HMGXB4	-2.09031393493662	5.60070011264984	-11.3430610480069	2.96796088982079e-08	2.36976242555554e-07
ILMN_1780799	ENPP2	-2.08846785367317	5.70751496579943	-21.0399602920218	1.15054611970715e-11	3.95001735061611e-10
ILMN_1805985	ANKRD32	-2.08507548345188	5.57094925340282	-13.7865335987017	2.63025709587673e-09	3.19683821712888e-08
ILMN_1695357	SPDL1	-2.08389295822349	7.7785686201327	-22.4928224169984	4.80616607765828e-12	1.97689425454419e-10
ILMN_1699836	LSP1	-2.08312733452573	5.17004923705222	-16.6699811871651	2.34738860025442e-10	4.40938079902832e-09
ILMN_1747303	DDX39A	-2.0723786527413	10.1223458213975	-42.8425131313676	9.50905620073993e-16	3.81125183934075e-13
ILMN_1662184	C5orf34	-2.06440746007988	5.9522111665758	-21.7615131917391	7.40667473956408e-12	2.74966306741529e-10
ILMN_1702817	B3GNTL1	-2.0591663377456	5.61902120119475	-10.1574760137175	1.12962325049729e-07	7.40528410448671e-07
ILMN_2383484	C19orf48	-2.04599774551096	6.26667977091412	-15.6774735695202	5.15202681573696e-10	8.400435776331e-09
ILMN_2376953	KCNK2	-2.04572602843003	5.4785385431994	-17.7148564439924	1.0732334156753e-10	2.31497388015719e-09
ILMN_3236935	ARHGDIA	-2.04483775606389	8.6784767067413	-25.0772055668274	1.15274903910021e-12	6.55678327207013e-11
ILMN_2307861	COL6A3	-2.0385263711465	11.5125307898067	-32.444134548256	3.83445650386705e-14	5.22410597754124e-12
ILMN_1665559	CDK2	-2.03460977142595	8.84960372990765	-36.9581333311053	6.79827035320769e-15	1.53156588761252e-12
ILMN_1748241	CENPP	-2.03364503897548	5.17372278318021	-19.5978790243424	2.90063247574347e-11	8.14681020467466e-10
ILMN_1664861	ID1	-2.03338253172006	8.38232388290697	-14.3225148607639	1.62537691128072e-09	2.14902634272862e-08
ILMN_1681737	TMSB15A	-2.02995560593566	5.34830808192399	-23.5722774448223	2.59969491346641e-12	1.24456783294825e-10
ILMN_1705301	TEAD4	-2.02753446609107	8.13095231284789	-29.8102952959115	1.17709147160121e-13	1.20395151141312e-11
ILMN_1814221	NPTX1	-2.02118136150163	11.6320743954529	-14.453936392165	1.44794911943022e-09	1.95492981581043e-08
ILMN_1812489	CEP85	-2.02039452124091	6.6874881114112	-24.7040834947516	1.40400155679436e-12	7.71018496983036e-11
ILMN_2345908	DDX11	-2.01913073964568	5.13783705111533	-13.4231500642507	3.67978602833448e-09	4.20273507656267e-08
ILMN_3250209	CTBP2	-2.0184773801025	7.35397726201399	-9.91059989076627	1.51545008443026e-07	9.50012906147512e-07
ILMN_1771841	FOSL1	-2.01845330356831	8.25725312496695	-30.0417595720592	1.06256566623288e-13	1.1132393905587e-11
ILMN_1773059	ADGRA2	-2.01517274027703	6.99294786895978	-15.7446900372169	4.87806029544131e-10	8.03353369916705e-09
ILMN_1761990	RASGEF1A	-2.01289140906546	4.56719222440002	-15.9156867842125	4.24900200569237e-10	7.13737086424027e-09
ILMN_1783676	CCDC15	-2.01127560056327	6.11071993963967	-18.8288253211289	4.87685654231116e-11	1.2333115785541e-09
ILMN_1776577	DSCC1	-2.00995532736691	6.52888750265029	-25.3047025599233	1.02358089214066e-12	6.05176839986215e-11
ILMN_1704166	LNP1	-2.00890674761195	5.01172901757206	-18.4475586961365	6.35643285888598e-11	1.52789319534826e-09
ILMN_1758104	PRPS2	-2.00794836847886	8.23595296267979	-28.5595735627208	2.07481553810197e-13	1.88202149428518e-11
ILMN_1700378	ZWILCH	-2.00278539712676	5.3816043072904	-13.1502587157428	4.76005256667374e-09	5.19222316204675e-08
ILMN_1717173	ECT2	-2.00236760113777	8.8154655883222	-24.8666336120105	1.28798298298321e-12	7.17213011962006e-11
ILMN_2094396	LRRC8C	-1.99771727369335	7.18228315917308	-28.354550639658	2.28206416426977e-13	2.00664463464834e-11
ILMN_1778897	TBC1D21	-1.99751741035706	5.21540548852497	-14.5852430058426	1.29121732437932e-09	1.79391253341519e-08
ILMN_3307221	NAV2	-1.99506406562203	6.44835361990647	-13.3585841751833	3.90923932445409e-09	4.41216667565841e-08
ILMN_2047480	CXorf36	-1.99063589580573	5.37730878530764	-15.9481599024141	4.13967414042541e-10	6.99421435062382e-09
ILMN_1710544	PCDH7	-1.98460964747437	6.07090738175003	-18.4900525727716	6.1699127636414e-11	1.4934741787216e-09
ILMN_1785756	H2AFX	-1.98241497766977	8.79429887014964	-27.2166499975951	3.91936826568926e-13	2.96291440164851e-11
ILMN_2395728	HNRNPUL1	-1.98126772768433	8.14544015160915	-25.0858269459389	1.14754739946939e-12	6.54880981991896e-11
ILMN_2351029	MTMR2	-1.97407223466536	5.41955473487347	-15.5115576611822	5.90134249334384e-10	9.39553692392928e-09
ILMN_1732516	KNTC1	-1.97064386996261	7.50527710856793	-25.7929511249048	7.95871391567888e-13	4.95178537833096e-11
ILMN_1809850	RCN3	-1.9692234180033	5.78923357654679	-17.6710720285693	1.10805661207281e-10	2.3767021382413e-09
ILMN_1782745	RBL1	-1.96826619658731	5.62760466325273	-33.0478689053971	3.00257350316134e-14	4.441875797445e-12
ILMN_1758629	DONSON	-1.96534006700152	7.3699040868819	-23.5742911817689	2.5967821279611e-12	1.24456783294825e-10
ILMN_1665730	ABCB10	-1.96526763724531	7.72775838974808	-18.0140068019276	8.64537139193448e-11	1.95152132618592e-09
ILMN_2408415	RPL9	-1.95809229804506	10.545338892694	-22.507127488002	4.76631740630783e-12	1.96519371624431e-10
ILMN_3283141	LOC643802	-1.95799095237614	5.87267839162322	-11.6538165657882	2.1307343086493e-08	1.80986399420485e-07
ILMN_1804137	ATP11C	-1.95687100886325	6.25501226621695	-10.9432970535303	4.59689854726864e-08	3.42405924682005e-07
ILMN_3301824	TSEN15	-1.95311147938496	6.6355067181808	-17.9999130081078	8.7332429445557e-11	1.96877796635638e-09
ILMN_1723212	SRSF3	-1.9481895762025	8.37418578671552	-23.7662534603011	2.33456237146905e-12	1.15451980462219e-10
ILMN_1797307	BUB1B	-1.94801082656925	5.52596838514121	-12.2895756912175	1.10608464548169e-08	1.05290338705077e-07
ILMN_2297626	PEG10	-1.94650712653529	6.72186374850265	-17.8607066911846	9.65442886475702e-11	2.12366629571991e-09
ILMN_1688953	ARHGAP19	-1.9464333724171	6.94821411862448	-30.2793821877138	9.5733469522709e-14	1.02750609501627e-11
ILMN_1706839	TCERG1	-1.94549116712317	7.21914268160864	-18.0387229260631	8.4935515917253e-11	1.9234619618517e-09
ILMN_1716272	KBTBD8	-1.94423101137743	7.80044234135442	-23.4229778297286	2.82572870669159e-12	1.3342471615199e-10
ILMN_1790562	EYA3	-1.94025261979693	5.67343892026231	-17.306759988075	1.44942090800362e-10	2.9527239525991e-09
ILMN_2311089	BRCA1	-1.93727929574446	5.34168986222049	-18.4320255384746	6.42611382393706e-11	1.54249106822623e-09
ILMN_3309829	MIR373	-1.93099236231211	5.29260333254202	-13.3335946993064	4.00211250073106e-09	4.49930906026416e-08
ILMN_1813753	PTN	-1.92898820254479	6.84270831061785	-11.1520432647145	3.65218347153415e-08	2.81863374900469e-07
ILMN_1762787	RNF26	-1.92806222766279	7.8341074042084	-18.97209610066	4.42036786713339e-11	1.14046152703758e-09
ILMN_2196569	NUP93	-1.9267581907817	9.07349069254825	-38.6429270153841	3.7571811165017e-15	9.73731397779678e-13
ILMN_1789040	SLITRK5	-1.92445388781371	8.11682337179254	-18.2990802881643	7.05709892209714e-11	1.65815366561531e-09
ILMN_2395932	UNC45A	-1.92059982622214	9.23939243064849	-14.7083813907451	1.16064947437002e-09	1.64027989881346e-08
ILMN_1651358	HBE1	-1.92006505640554	7.20395036606238	-16.0254957531642	3.89125110939527e-10	6.66637845376469e-09
ILMN_1651557	KDELC2	-1.91732181455458	8.53405326993459	-29.2260377984509	1.52943467533478e-13	1.47257217385795e-11
ILMN_1710962	TMEM97	-1.91570555183202	7.89088475540563	-25.1435299606671	1.11337463106683e-12	6.43907888561114e-11
ILMN_1680320	GBX2	-1.91502243031244	5.67665445280095	-11.6828431102807	2.06656336818374e-08	1.76445855758477e-07
ILMN_2401964	CDC42EP1	-1.90645064524104	5.21001812030278	-15.5641961943053	5.65170817264621e-10	9.05729648313716e-09
ILMN_1806825	CEP128	-1.90534060918051	5.51931548794737	-14.9665038818866	9.30597323810403e-10	1.36671321493058e-08
ILMN_1801378	COQ3	-1.89792743433347	7.82989301334846	-30.6276730119056	8.22809128333568e-14	9.09019482196466e-12
ILMN_2370365	RFC4	-1.8977976795087	7.87667889884533	-32.178433211308	4.27621545964956e-14	5.75769026088519e-12
ILMN_3199507	LOC283922	-1.89383516656023	5.15851701346116	-19.9086362417613	2.36405427881975e-11	6.92063348675285e-10
ILMN_1657836	PLEKHG2	-1.8938068186976	5.77462888632432	-15.1560638079876	7.92946328976937e-10	1.19615172925628e-08
ILMN_3305304	POLD2	-1.8937657272858	8.72299894866296	-19.1465870311543	3.9253681621804e-11	1.04079627063228e-09
ILMN_1748352	CTSV	-1.8934904250706	5.17351862043745	-14.3034657162137	1.65296772684645e-09	2.17882006029332e-08
ILMN_1669635	NUP85	-1.88891425757191	8.48753146447317	-26.2005564083389	6.47333576160904e-13	4.27245366156116e-11
ILMN_1708743	NT5DC2	-1.88816768861981	7.74169758036886	-15.5175241545209	5.87246265166626e-10	9.3538777791259e-09
ILMN_1804351	FZD7	-1.88449921779607	9.89192354875764	-30.1330868214414	1.02072154995489e-13	1.07266009467668e-11
ILMN_1771734	GMPS	-1.87642671871846	9.65742485144357	-22.0296404925682	6.31062749742524e-12	2.45786462382769e-10
ILMN_3306388	TEKT4	-1.87422049859046	6.42609294995641	-13.0948032725428	5.01850711772328e-09	5.42776660937571e-08
ILMN_1804789	CCAR2	-1.8737542711831	8.11436985066879	-27.4079918655498	3.57323699619818e-13	2.7615673995954e-11
ILMN_2189406	ARPIN	-1.87321412750735	5.99105633175628	-19.1918772717845	3.8068410693928e-11	1.01561923235991e-09
ILMN_1653263	GPRIN1	-1.87223103577966	5.06031267092063	-15.078686052789	8.46303637424643e-10	1.26352154966656e-08
ILMN_1706511	TEF	-1.8718540227217	5.81258442754874	-12.8241026607766	6.5145624370702e-09	6.77567246262031e-08
ILMN_1701114	GBP1	-1.86201328517382	8.69139649868368	-27.1095084300272	4.12876100103839e-13	3.08833287820751e-11
ILMN_1753183	CDCA4	-1.86164998480066	7.49793530770103	-26.8148503992384	4.76904975084791e-13	3.48271982758425e-11
ILMN_1750100	TUBB8	-1.85938253784835	8.98328869002231	-20.7974470690935	1.33840812307472e-11	4.45304918863537e-10
ILMN_1702105	EFS	-1.85874870094232	6.40678853968964	-20.7453436974025	1.3829136306987e-11	4.57024448097349e-10
ILMN_1792256	TBX2	-1.85680563446504	9.65849558492115	-24.5687294767721	1.50917301834458e-12	8.12807574520613e-11
ILMN_1771962	GLI3	-1.85570126503144	5.26277855759071	-14.4340523060301	1.47340666521379e-09	1.9825944077641e-08
ILMN_1701374	NUP35	-1.85397762956664	5.95302502346899	-12.7923746288945	6.71893716107375e-09	6.95063160279265e-08
ILMN_1702044	CNTROB	-1.85367087299083	5.05856774176124	-12.173069227116	1.2445874222768e-08	1.16133415967675e-07
ILMN_1653504	S1PR1	-1.85331322582975	5.98727951772677	-11.6363416411005	2.17039072401704e-08	1.83721016370686e-07
ILMN_1743241	ARL4A	-1.84874265298728	7.09238651584319	-13.3818470128581	3.82485242740503e-09	4.33710331429357e-08
ILMN_1700086	DOK1	-1.84843795079251	4.79740390707972	-10.0102670367039	1.34502075227093e-07	8.585466724079e-07
ILMN_1711904	MXD3	-1.84121476442917	5.14041908377479	-20.1507480348962	2.01996208122765e-11	6.11828409295569e-10
ILMN_1722127	RAD54B	-1.83754360536791	5.85453256771245	-14.1420273880699	1.90794554653972e-09	2.45300168010734e-08
ILMN_1735093	TIMELESS	-1.83732320714784	7.74491476200082	-19.301015530324	3.53669478012672e-11	9.54630637245011e-10
ILMN_1775759	NRAS	-1.83627383555356	7.18474985506951	-34.7468405632501	1.54342880477782e-14	2.80002355115193e-12
ILMN_1798533	ZNF22	-1.83431414478919	8.37510753666252	-23.3783552380833	2.89731107841173e-12	1.36059149266722e-10
ILMN_1661776	CENPJ	-1.83306173629473	6.7046563181553	-16.4678519269393	2.74525746655009e-10	5.03063687477486e-09
ILMN_1693669	WRAP53	-1.82527091445625	7.13169846631619	-26.1078508503231	6.78287869728525e-13	4.39400649627147e-11
ILMN_3289262	PNRC2	-1.82436877348987	8.09039168848336	-22.5276343621291	4.70980975347867e-12	1.95357921050128e-10
ILMN_1752914	ARHGAP31	-1.82305879647829	5.19448791343425	-12.4827071000525	9.11494888036665e-09	8.93835484942697e-08
ILMN_2184640	NOLC1	-1.82085308256167	6.05443014136565	-21.2685187634321	9.99196232653248e-12	3.52438959148729e-10
ILMN_1781516	SUPT16H	-1.8198262068999	9.7643497884018	-31.5077001333088	5.65356776003087e-14	6.83764305685979e-12
ILMN_1656553	LOC653160	-1.81967276403942	4.80775849114709	-18.1948755170091	7.59805390252021e-11	1.7600626341799e-09
ILMN_1745785	NR2F2	-1.80895565514128	6.64310475152466	-27.4823163442041	3.44776332115394e-13	2.71326378805605e-11
ILMN_1776267	CLN6	-1.80747570034399	5.12344778901252	-13.0182029878387	5.40047052915745e-09	5.78101921333938e-08
ILMN_1801766	CCDC109B	-1.80582773665412	8.96349002798175	-22.2939884244228	5.39864528575923e-12	2.17136411149166e-10
ILMN_2389114	FIGNL1	-1.80148703256218	5.39108053408828	-14.6360045706235	1.23558244120396e-09	1.72799473233841e-08
ILMN_1742798	TRA2B	-1.80083185587027	9.78287111283484	-32.3386351950803	4.00369889693521e-14	5.41190185405725e-12
ILMN_1678037	HIRIP3	-1.80018741704246	7.83297820055691	-27.8709427093568	2.86430779239147e-13	2.36195754296511e-11
ILMN_1716651	RUNX2	-1.79994490758793	6.23924022191276	-8.51979946586797	8.87945094353045e-07	4.27645374559943e-06
ILMN_1656920	CRIP1	-1.79811620427523	6.35008811255517	-11.1702882333256	3.58008044880298e-08	2.77058358755703e-07
ILMN_1726704	RSC1A1	-1.79416608484299	5.24999288980782	-28.3614333120702	2.27475737038056e-13	2.00664463464834e-11
ILMN_1804522	CCDC47	-1.79253174205035	7.20609435347635	-24.6877993773346	1.41622765867414e-12	7.73040669028749e-11
ILMN_1704022	TMEM207	-1.79173271166472	5.33302260449503	-8.5098750307658	8.99881779869569e-07	4.32548111425522e-06
ILMN_1728331	ACPT	-1.79071127854987	4.97496362057014	-10.4333382552325	8.1883489834589e-08	5.61791801574134e-07
ILMN_1727532	OLFML3	-1.78987978829578	6.45038539550581	-14.0671856292881	2.04014932316505e-09	2.59394714202051e-08
ILMN_2131336	TMEM194A	-1.78898514482493	6.9429001725723	-30.4708561143436	8.80681526237023e-14	9.66758328912865e-12
ILMN_2048700	ATAD2	-1.7864914754764	6.45553002905315	-27.0088583743003	4.33643350558256e-13	3.21446293556828e-11
ILMN_1697559	G6PD	-1.78352987085041	8.07522691581787	-21.961831871773	6.57030449566925e-12	2.52476951684753e-10
ILMN_2288784	CCDC34	-1.78134967073958	6.55970812657149	-22.1761653855903	5.7863370120126e-12	2.29252012031106e-10
ILMN_1807515	CSTF2T	-1.77926869752564	5.72838400460687	-10.3454466056605	9.06560480464111e-08	6.13071084973856e-07
ILMN_2219712	HMGB2	-1.77808852818727	7.36477646912564	-11.6024083122484	2.24966544317285e-08	1.89452094216719e-07
ILMN_1739496	PRRX1	-1.77167490474368	8.28654007435799	-17.5153729918469	1.24203673476673e-10	2.60888264537931e-09
ILMN_2328327	SMTN	-1.77071479979784	5.72809699996106	-8.82998563631425	5.88191538061763e-07	3.01657106464082e-06
ILMN_1688034	COIL	-1.76763965686254	8.16872539231868	-32.3713195286123	3.95042493058269e-14	5.36091326504941e-12
ILMN_1741585	SFMBT1	-1.76760680848408	5.10196870908356	-17.2244523402259	1.54119547582115e-10	3.11391951090735e-09
ILMN_1651886	CWF19L1	-1.76687125170398	9.34201717274758	-32.5995994879648	3.59890767120063e-14	4.98418344442089e-12
ILMN_1767579	KRR1	-1.76678961923731	5.60639924283789	-15.6212613384806	5.39379801031132e-10	8.71222228760173e-09
ILMN_1676846	ABCE1	-1.76676423884263	7.94196688447847	-25.1901959532689	1.08653683760865e-12	6.30502327534218e-11
ILMN_1714433	MARCKSL1	-1.76491681392865	8.79969237567309	-20.6602868828472	1.45901287009121e-11	4.75787271704578e-10
ILMN_1675584	HTRA4	-1.76400898363391	4.95740866049943	-13.4482955604087	3.59435910382339e-09	4.12053675899076e-08
ILMN_1810992	CAD	-1.76106663617132	6.97673534902701	-26.8592120806238	4.66619657891422e-13	3.42940575434103e-11
ILMN_1736510	FOXN2	-1.75916292619813	8.20916236755035	-21.6070247806913	8.12955510045811e-12	2.95276748954363e-10
ILMN_3306725	PCNP	-1.75526560394051	5.49553189955522	-12.9841901821269	5.57993326678123e-09	5.92893710766591e-08
ILMN_2139816	GPSM2	-1.75289319443647	7.43285776257906	-36.0233357909012	9.55674785263205e-15	1.99643358625681e-12
ILMN_1710668	LETM1	-1.74550384623339	6.57120306763818	-18.0820565351535	8.23422571736715e-11	1.87963924670151e-09
ILMN_1729563	UGDH	-1.74427024381657	9.32932656223654	-24.6848317712622	1.4184680154451e-12	7.73040669028749e-11
ILMN_2323944	FAM110A	-1.74390214081648	6.02653369605646	-14.060272376013	2.05284652290367e-09	2.60720585106731e-08
ILMN_1723522	APOLD1	-1.7423373854115	5.70281754251325	-17.1987567065748	1.5711068073009e-10	3.16507776393073e-09
ILMN_1658607	DLEU2L	-1.73896392895837	5.25914046728876	-13.930773830214	2.3069970947502e-09	2.86558136428629e-08
ILMN_1746696	PDS5B	-1.73635039233917	6.1793284178116	-17.0519381039987	1.754385280067e-10	3.46941515884277e-09
ILMN_1705686	NRGN	-1.73523039005549	5.85526248313148	-16.3208674590924	3.07970953390967e-10	5.51738606675324e-09
ILMN_2075603	MRGPRF	-1.73472898082592	8.20500858833805	-20.2658128801027	1.87562752643031e-11	5.80267241863458e-10
ILMN_1715173	RPS6KA1	-1.73139513427326	5.36238961902444	-10.1145841712921	1.18830665262997e-07	7.73263016981356e-07
ILMN_1733421	PRKCQ	-1.73025447572418	4.83205405359525	-13.8360975376034	2.51402644329906e-09	3.08713849212951e-08
ILMN_1783075	MMS22L	-1.73007828760784	5.43648682251673	-14.5770613899894	1.30043252598265e-09	1.80308160652035e-08
ILMN_1695418	IQGAP3	-1.72947686625181	5.50475871188308	-13.9730283154285	2.22055550476414e-09	2.77219585996795e-08
ILMN_1707484	GEMIN6	-1.72692622029146	8.99933383097878	-18.8005483088668	4.97278517989438e-11	1.2548091681243e-09
ILMN_2396410	CS	-1.72668801167084	7.44950212560954	-24.7248751315341	1.38855557054449e-12	7.65793951377566e-11
ILMN_3268914	NPM1	-1.72646012356669	11.5007922616386	-18.9320715484344	4.54309404803801e-11	1.16688456588541e-09
ILMN_1696810	GPR182	-1.72506410348065	5.05519611453383	-17.5414357906082	1.21845121127306e-10	2.56873362699517e-09
ILMN_1690174	DLL4	-1.72470337289269	4.95386982398985	-27.4775578648282	3.45565315282679e-13	2.7132780985145e-11
ILMN_1800225	PPARG	-1.72262461837976	9.01591331622807	-23.8492334964746	2.23013922093076e-12	1.112455409642e-10
ILMN_1788701	PSIP1	-1.71637821824056	7.24460635649585	-21.6313292921771	8.01098588211262e-12	2.92201769704275e-10
ILMN_1716057	CAPN2	-1.71568222848363	8.93193493907453	-20.0308874238	2.1830621484859e-11	6.52627659984046e-10
ILMN_1766435	WBP11	-1.7130226746877	9.35229868351653	-33.8971892798992	2.14410724128293e-14	3.50261765401808e-12
ILMN_1766200	CALHM2	-1.71138185832987	6.93219318712169	-14.4740758317978	1.42264381545679e-09	1.93582547232899e-08
ILMN_1808011	FAM46B	-1.71119298363593	6.21342979421664	-19.4418003092608	3.21817557425003e-11	8.80473059484557e-10
ILMN_1706410	HUS1B	-1.71097093951211	5.72371472159598	-9.25772500204161	3.39026142498372e-07	1.87906288885293e-06
ILMN_2371397	SLC25A45	-1.70175231997157	4.84171196487962	-16.8162150491678	2.09825744446364e-10	4.01804643628984e-09
ILMN_1786789	FAM102B	-1.7017328113938	6.36340257788981	-16.6823204848549	2.32518961344396e-10	4.37592512861322e-09
ILMN_2122081	DNAJB3	-1.70138127601494	4.86377028283443	-14.1504673583831	1.89362216077839e-09	2.4373137513021e-08
ILMN_1874530	DIAPH3	-1.69946131026348	7.15555144623656	-10.972878882245	4.44848568978378e-08	3.3355417281087e-07
ILMN_1805024	ERBB2IP	-1.69888073488509	5.21095400782224	-19.1041085706351	4.04013732666889e-11	1.06630546334571e-09
ILMN_1653836	KIAA1549L	-1.69820582839033	5.9105863865344	-23.4502543217264	2.78290861377418e-12	1.31763842044206e-10
ILMN_2383305	GPATCH4	-1.69598369846412	8.48753189948049	-31.8840982056446	4.83021376921779e-14	6.23567934124224e-12
ILMN_3308663	MIR1228	-1.69569744398601	7.15023843395983	-11.9717514619145	1.52948475894906e-08	1.37148309459457e-07
ILMN_1813374	MFSD12	-1.69092204278546	7.96919379325466	-18.5412729241667	5.95285167633212e-11	1.45009784050524e-09
ILMN_1784186	PERM1	-1.6905164264829	5.70180724682807	-6.23750811947408	2.62867599498649e-05	8.05848603824343e-05
ILMN_1701855	PPP1CC	-1.69024281941956	11.1395986525887	-24.4341127582479	1.62220030555826e-12	8.6422909323474e-11
ILMN_1695945	MEIS2	-1.69011996774176	7.83597245754069	-19.2329465242627	3.70267382311584e-11	9.93209836645758e-10
ILMN_1760160	STX1A	-1.68869641916161	6.79327970425161	-18.2992068515246	7.05646756666672e-11	1.65815366561531e-09
ILMN_2391551	PROSER1	-1.68691809942964	6.90068163640491	-30.3156529962161	9.42281904855449e-14	1.02136839554913e-11
ILMN_1799814	SNRNP40	-1.6864324861668	8.26160279039966	-21.7605809376197	7.41082418877486e-12	2.74966306741529e-10
ILMN_1675007	ZSCAN5A	-1.68572986990785	5.3729957291023	-15.1072552927025	8.26168664723413e-10	1.23813946540658e-08
ILMN_2382354	SENP7	-1.68313466045039	6.57423927256038	-22.6757385990072	4.32243183800723e-12	1.83034278899596e-10
ILMN_2105923	RHNO1	-1.68299624689713	7.46443926353927	-19.6289082467069	2.84160258529381e-11	8.01955491386122e-10
ILMN_2110167	POLR1E	-1.68034867671775	9.18321332506924	-26.6352134046073	5.21110628972805e-13	3.65828152139788e-11
ILMN_1792409	AMOT	-1.67886856749302	6.58300333924519	-11.5615153855347	2.34932854892724e-08	1.96407969325668e-07
ILMN_1698252	FANCB	-1.67414660412939	5.36834878137369	-16.2816054287501	3.17625470226827e-10	5.62891122532057e-09
ILMN_1749636	DNAJC22	-1.67360918918385	5.59365326660731	-19.1028152116869	4.04368769442404e-11	1.0664259459763e-09
ILMN_1720282	NQO1	-1.67307475720701	10.7779870893927	-20.8235873613975	1.31666049792849e-11	4.39767157975748e-10
ILMN_3236325	ANKRD65	-1.67304688650438	4.96849242586585	-12.1810378562844	1.23454743827758e-08	1.15383990374159e-07
ILMN_1674402	TMEM71	-1.67209705900019	5.79915772708286	-15.157967628413	7.91679791440415e-10	1.19476404252012e-08
ILMN_1745385	HNRNPM	-1.67090334421815	11.4529289040874	-28.730831901353	1.91717038977382e-13	1.76221189773636e-11
ILMN_1819384	VTRNA1-3	-1.66683059451733	6.5855066050119	-11.998700825664	1.48760773924697e-08	1.34301600744117e-07
ILMN_1722811	CDKN1B	-1.66635212273998	7.54613568354255	-17.2216727821217	1.54440142828558e-10	3.11674314002199e-09
ILMN_1791726	TUBB3	-1.66613557994899	10.6176726165649	-31.6999880547439	5.21558460716101e-14	6.56116736584792e-12
ILMN_1771593	RRM1	-1.66328569126576	10.5116771222813	-38.5998413400366	3.81337516341358e-15	9.80919615729126e-13
ILMN_1736575	TRIM28	-1.66115009073096	8.3196972652346	-26.6608016277223	5.14553841965896e-13	3.64084585435322e-11
ILMN_2388177	SPATA7	-1.65967454400443	7.39009773613767	-17.3186795255658	1.43662331944119e-10	2.93532716051088e-09
ILMN_1711617	GMFG	-1.65799463116731	7.33200690368068	-17.966062552177	8.94822692201367e-11	2.00413537215653e-09
ILMN_1703196	PRKD3	-1.65796592306813	5.84674544113454	-11.2036446342633	3.45215598038053e-08	2.68727110405909e-07
ILMN_3307266	PSMC3IP	-1.6512831323247	6.07901042786874	-10.6973325225769	6.05615838516721e-08	4.33991108894654e-07
ILMN_1799516	DNAJC9	-1.64776137609509	9.49245837233123	-26.6572516878446	5.15458173119142e-13	3.64084585435322e-11
ILMN_1700888	ENPP1	-1.64683408245899	6.3484127594014	-13.7307815471923	2.76790565835023e-09	3.33008517059945e-08
ILMN_2175659	NUDT8	-1.64681989102907	5.28974796951102	-11.8202324354597	1.78961558568447e-08	1.56365677117764e-07
ILMN_1756162	EXOSC8	-1.64571165546915	8.39140656996268	-14.7917287366817	1.08033699741527e-09	1.54131357466502e-08
ILMN_2392546	PAICS	-1.64365782578101	9.90984040082994	-31.6609641887535	5.30143280771324e-14	6.62083650177781e-12
ILMN_1692731	TTYH3	-1.64285472942947	8.36477626170509	-29.0388628853954	1.66506175838009e-13	1.57241133560557e-11
ILMN_1686626	DDX39B	-1.64143132605798	9.78611525379481	-22.4506675514468	4.92568649742957e-12	2.01643097244536e-10
ILMN_1735679	DHX38	-1.64105946603109	7.03954194822448	-19.9426750110842	2.31209713004932e-11	6.82325992942382e-10
ILMN_1709085	GSG2	-1.63937139802227	5.07505986566831	-19.8339084406984	2.48256284664499e-11	7.21513143010169e-10
ILMN_1722726	ARHGAP32	-1.63846969307744	5.93870639670308	-14.0254661455671	2.11807046476137e-09	2.66937537152182e-08
ILMN_1715674	ITPK1	-1.63771997370614	5.5187454366223	-10.8978175329699	4.83546702953571e-08	3.57976187802977e-07
ILMN_1708619	SEH1L	-1.63687843166842	7.10405797197584	-24.3867747626506	1.66407747331736e-12	8.78393360302847e-11
ILMN_1750321	TRANK1	-1.63469479714519	6.522616491499	-13.7442901467547	2.73386089336489e-09	3.29718163517825e-08
ILMN_1730645	TMEFF2	-1.63271319050833	8.7784466208041	-26.2267932987389	6.38850907958518e-13	4.25929438035245e-11
ILMN_1723235	DUS3L	-1.63139350772233	7.00856791408352	-13.5317440648301	3.32572655552511e-09	3.87671520603297e-08
ILMN_1700604	RBM14	-1.63119937743904	9.78987449060374	-33.6339764740457	2.37784261338303e-14	3.79453041855091e-12
ILMN_2347592	NMB	-1.63073753755984	7.09462567423004	-14.8125817216366	1.06118778034588e-09	1.51965440800756e-08
ILMN_1661351	ELP5	-1.62562033942756	4.76950641090959	-19.9964665155007	2.23246932672524e-11	6.65090624225517e-10
ILMN_1737947	LSM5	-1.6249972264552	10.6433445028964	-26.5986153351795	5.30644916338709e-13	3.71010134305861e-11
ILMN_2144352	SPDYE7P	-1.62491373440157	5.21359073601118	-8.00403902513912	1.80410731341305e-06	7.83689665860549e-06
ILMN_3250243	METTL21A	-1.62426485175089	6.26333531857783	-14.3414737670567	1.59840552366955e-09	2.11742659474888e-08
ILMN_1756204	RPS6KA4	-1.62287826496715	8.4484083471676	-26.4357704062671	5.75396684182515e-13	3.91963405278401e-11
ILMN_3236097	SNORD88B	-1.62160963107338	4.83254029731053	-13.5187477531507	3.36611138289578e-09	3.91188446584742e-08
ILMN_1715616	LRR1	-1.62157657581211	8.04634881927206	-21.9079775192674	6.78470694262629e-12	2.58696973014807e-10
ILMN_1725510	DHCR24	-1.62017172284391	8.41471304930445	-21.2934854210667	9.84005516200747e-12	3.47873703978703e-10
ILMN_3286685	LOC100507547	-1.61924144577853	7.72835292747563	-13.981702693266	2.2032424587144e-09	2.75857480237656e-08
ILMN_1754178	GDI2	-1.61834069628425	10.4291733427852	-18.2949263023101	7.07785452626258e-11	1.65992728658076e-09
ILMN_1767337	SFXN5	-1.61415617690257	5.74026964424626	-12.9087144111934	6.00134395927297e-09	6.30479502993539e-08
ILMN_2354237	PARP2	-1.61262095524936	6.57728357251046	-12.1152170536091	1.3201456149487e-08	1.21733812738541e-07
ILMN_1754912	GLE1	-1.61081098258872	9.10201642074463	-31.8985571138523	4.80127133560139e-14	6.2216173558964e-12
ILMN_1664682	DNA2	-1.60794424038742	5.46068573328604	-12.9990586975766	5.50070990941693e-09	5.863307309359e-08
ILMN_1749583	ZNF777	-1.6077224906566	6.6302541153056	-9.37926681510307	2.90900077127571e-07	1.65081243966253e-06
ILMN_1733615	MTF2	-1.6055776802431	6.48053649920218	-13.5539152914178	3.25802272509564e-09	3.81715789637395e-08
ILMN_1716895	RPA3	-1.60540555985665	9.20028426868195	-23.9100435462126	2.15680108092615e-12	1.08056361131458e-10
ILMN_1791447	CXCL12	-1.60475150154646	5.47244372865964	-15.2472690700262	7.34637559012427e-10	1.11946162783375e-08
ILMN_2322996	EYA2	-1.60366402816282	5.91736857157353	-17.968743988356	8.93099201731753e-11	2.00157583774329e-09
ILMN_1682572	C2CD5	-1.60304861663032	8.07113892678415	-21.5773614809785	8.27682345126026e-12	3.00309292148937e-10
ILMN_1737394	LMNA	-1.60303277341347	10.9798719159375	-21.9651563537718	6.55730955251131e-12	2.52258820274009e-10
ILMN_1760563	PRRC2A	-1.60234769775812	8.19479223854925	-17.6163369523998	1.15330128135311e-10	2.45389764610865e-09
ILMN_1790109	THAP8	-1.601805825819	5.0881304855824	-14.5727839081025	1.3052783785597e-09	1.80735331173091e-08
ILMN_2374778	DUT	-1.60145235864787	6.51377320716805	-18.5913954573165	5.74834866833319e-11	1.41125235219927e-09
ILMN_1665508	C10orf12	-1.60095729731061	5.92661491119558	-12.9034970336868	6.03170574857734e-09	6.33090333275616e-08
ILMN_1686136	NSD1	-1.59994529605783	5.86486996256006	-12.4235778884221	9.66860962113005e-09	9.38781140931639e-08
ILMN_3238576	FOXD4L4	-1.59691096122241	5.33238231779198	-9.71770739928403	1.9141536481959e-07	1.16098824739863e-06
ILMN_1772882	OR2T1	-1.59624949799963	4.90741076699749	-8.03844538714417	1.71911201663967e-06	7.51888608188666e-06
ILMN_1700042	TLN2	-1.5961457463855	7.02752970228154	-21.3456138047048	9.53081051000174e-12	3.39256936984814e-10
ILMN_3256868	RBMX	-1.5952293362511	6.43552728399532	-13.0053693178542	5.46744953181146e-09	5.83640501430812e-08
ILMN_2383455	SUOX	-1.59403378516377	6.19448979266759	-13.6644622786744	2.94175234642189e-09	3.50594795126397e-08
ILMN_2284794	PSMB8	-1.5939877029993	4.89084187805346	-12.2733940264958	1.12429439041099e-08	1.06642387648386e-07
ILMN_1811758	CNP	-1.59351353124762	5.1028863541098	-14.2290539389713	1.76564507038325e-09	2.29833912126285e-08
ILMN_1801516	GPC1	-1.59228630845207	8.79165460426461	-21.8243140960444	7.13280623273253e-12	2.6782211115039e-10
ILMN_1710710	DEDD	-1.59181535632817	5.29958133696967	-8.94665600951342	5.05148288313441e-07	2.64378322955907e-06
ILMN_1684929	TOPBP1	-1.59164667315138	8.35214987409705	-18.9150096684244	4.5965162895352e-11	1.17797263928616e-09
ILMN_1715540	TRAIP	-1.59106523617594	5.03207862862034	-21.7802178033997	7.32394520162577e-12	2.72418596438088e-10
ILMN_1708672	ACAT2	-1.59012614382955	9.03631796151144	-20.7257893581974	1.40002383419559e-11	4.61352022379423e-10
ILMN_1666894	CSPG4	-1.58973928086343	10.2837811448877	-25.3272517201089	1.01165103816019e-12	6.00182437768391e-11
ILMN_2395652	PTGFR	-1.58875085522214	6.65402126482788	-19.3442974600769	3.43531731767878e-11	9.32024923472192e-10
ILMN_2350421	CACTIN	-1.58808230538235	6.01838470300557	-16.0227161908021	3.89989767184473e-10	6.6778724714762e-09
ILMN_1769014	MTG2	-1.58803407809324	5.14105440249959	-7.52776387806281	3.57091785788846e-06	1.41575762184906e-05
ILMN_1782403	PRR11	-1.58748748460991	6.42912745744506	-29.1439149414902	1.58742124980556e-13	1.51151444915878e-11
ILMN_2182335	ARID2	-1.58742150574014	5.89763611020568	-11.9548360417145	1.55641177939126e-08	1.39200720352458e-07
ILMN_2054362	SLC25A40	-1.5871589633784	6.06573696908969	-11.7052528457839	2.01843306681809e-08	1.72939024062025e-07
ILMN_1791949	PGBD1	-1.58668906444552	6.79454610191326	-19.5087392620981	3.07764538907407e-11	8.50708571900514e-10
ILMN_3247835	PRR32	-1.58606537296287	7.4394636769733	-23.987257431052	2.06738666975737e-12	1.04385560882799e-10
ILMN_1725534	ACTN4	-1.5859893173744	10.4272207802246	-26.6404671294931	5.19757122726251e-13	3.6562261761737e-11
ILMN_1681641	DLEU1	-1.5836894816843	5.19722042957748	-10.7761740565016	5.54087108075249e-08	4.02334706725211e-07
ILMN_1762312	FOXRED1	-1.58349138432722	7.53860368212429	-21.9914861680076	6.45535848789911e-12	2.49730361076761e-10
ILMN_1653553	C14orf80	-1.58302976770939	6.57372097538324	-17.8590913720933	9.66571051418119e-11	2.12479193694714e-09
ILMN_1773459	SOX11	-1.58145443398633	5.24533060663226	-19.6465195209767	2.80867298150357e-11	7.94193182932292e-10
ILMN_2321451	HNRNPD	-1.58010352841763	12.2202032856299	-31.7515085599874	5.10452383173761e-14	6.49253992458168e-12
ILMN_2215640	TUBA3D	-1.57914705054091	7.10897191705455	-14.1023614420139	1.97683220272147e-09	2.52687524902219e-08
ILMN_1726659	THOP1	-1.57730609997969	8.11961066492997	-26.4808233495105	5.62623848220998e-13	3.86316363034454e-11
ILMN_1652237	CBR3	-1.57500044413443	8.11125972336518	-15.7289799612184	4.94066531998686e-10	8.11337746139244e-09
ILMN_1808591	UBE2S	-1.57413531824783	10.994582701306	-20.8076590252268	1.32986669991608e-11	4.43748066596392e-10
ILMN_1731326	PRR23C	-1.57407997240378	4.61354144200857	-15.8949758755771	4.32034183746138e-10	7.22803159907719e-09
ILMN_1747630	DEK	-1.56675677572908	9.95750802837285	-24.7842568996166	1.34543661379542e-12	7.45592518342676e-11
ILMN_1798546	HDAC6	-1.56500826079724	6.82945178051756	-17.570761950823	1.19248500450054e-10	2.52790686470658e-09
ILMN_1698849	CHRNA2	-1.56410033716365	5.16598837712458	-14.4040199807827	1.51276919515819e-09	2.0242096812076e-08
ILMN_2138435	MRPS27	-1.56307761605802	8.70086862962917	-19.6520520271868	2.79841292296543e-11	7.92592399685255e-10
ILMN_2120022	ARL5B	-1.56236178270088	6.42095151170993	-17.720156277361	1.06909851629573e-10	2.30829625894548e-09
ILMN_1687213	FAM167A	-1.56195093087577	7.35246150518282	-25.1107064888523	1.13267723686038e-12	6.48790663667115e-11
ILMN_1741801	CDC7	-1.56048747625477	5.36165077977452	-17.2299330218448	1.53489490895065e-10	3.10300836461114e-09
ILMN_1790859	PLAC9	-1.56031757006779	5.96944018397208	-16.3918104123608	2.91314035828228e-10	5.27933938010683e-09
ILMN_1759954	PTMA	-1.55987482818521	7.45832569076541	-21.3779380399292	9.34429888835949e-12	3.34185915490332e-10
ILMN_2140510	KLHL13	-1.55755706283116	5.08821820455253	-16.251461911934	3.2525760107601e-10	5.75233671189788e-09
ILMN_1673073	WDR62	-1.55622246416292	5.16289024677716	-14.6922461742875	1.17692285067876e-09	1.65654211340266e-08
ILMN_1689431	APCDD1L	-1.55446198731303	10.7347168958083	-31.5601741599605	5.53025762009276e-14	6.75966134421906e-12
ILMN_1733155	GIT1	-1.55209217499994	6.22413077891992	-11.712534204028	2.00305337479822e-08	1.71834860069487e-07
ILMN_1678300	KPNA2	-1.55134375608788	8.92146180265242	-18.6932746650069	5.35551471146007e-11	1.32901824176564e-09
ILMN_2195957	RHOBTB2	-1.55123386825302	5.56419622359231	-10.2255135177337	1.04278167923673e-07	6.92555716794043e-07
ILMN_1725726	DHRS2	-1.55117254630198	4.79229110506209	-10.9600034889799	4.51244377223464e-08	3.37395714501423e-07
ILMN_1800220	KCTD3	-1.55097817378778	7.89372283277278	-19.9103086162194	2.3614725198001e-11	6.92063348675285e-10
ILMN_1693242	ZNF296	-1.54892833392232	5.60361274013492	-15.3919620279114	6.51348402429907e-10	1.01581924920632e-08
ILMN_1768466	LOC645010	-1.54892749993382	5.31170161823789	-10.3354160639928	9.17191540711707e-08	6.19167160532547e-07
ILMN_1797184	PKN3	-1.54851014774007	4.92098301277236	-22.0855400163649	6.10483338309867e-12	2.38708317232226e-10
ILMN_1690179	CRYM	-1.54761166266658	5.21529762833527	-10.7284905895477	5.84665743987895e-08	4.21431274143011e-07
ILMN_2357134	SPHK1	-1.54747340218849	6.65676925271823	-15.3229767485077	6.89721721461835e-10	1.06228856197802e-08
ILMN_1774784	UBOX5	-1.54712842118275	5.28327796410527	-9.56839436306807	2.2991337697133e-07	1.35700071760698e-06
ILMN_1799837	POTEM	-1.54670889693102	5.75065998836748	-10.7068070209241	5.99161919203862e-08	4.30350327006416e-07
ILMN_1742230	BAZ1A	-1.54629658515969	8.12214731244663	-22.3385276503107	5.25943025592054e-12	2.12280212519116e-10
ILMN_2159730	GABRB1	-1.54620079738616	5.20177723459003	-20.0540297470782	2.15050392966992e-11	6.46058406285459e-10
ILMN_2059886	TTC38	-1.54595614346109	7.34308550519747	-15.9781196333221	4.04147699577313e-10	6.85896950109818e-09
ILMN_2413158	PODXL	-1.54437288272671	5.85528407445853	-10.8422335143741	5.14511593458697e-08	3.77013182715302e-07
ILMN_1733519	HMGB3	-1.5432418942724	5.89898393377892	-8.05902328760512	1.67031585962044e-06	7.34444343807767e-06
ILMN_1671257	DKC1	-1.53894482232669	9.58911663248855	-30.2762673251712	9.58639381453884e-14	1.02750609501627e-11
ILMN_1651966	FGFR3	-1.53732962101095	5.34998735870612	-11.7400730579694	1.94600779010305e-08	1.67776244414862e-07
ILMN_2054145	PAK1IP1	-1.53666337150618	6.36174806345869	-11.7657765673048	1.89432741253993e-08	1.6405922508251e-07
ILMN_1781468	SMAP2	-1.53548030736815	7.27097868771931	-11.218497852052	3.39677053565509e-08	2.65254380592422e-07
ILMN_1792860	MED22	-1.53478817671772	5.72353905152238	-9.81422208559968	1.70227857180158e-07	1.04965724671608e-06
ILMN_1743579	WDR4	-1.53447287172366	5.54443779719266	-15.2938134666065	7.06665510100565e-10	1.08258015411806e-08
ILMN_1663090	SON	-1.53434524307638	7.20492901708063	-18.4943871122575	6.15121934779853e-11	1.49104345780076e-09
ILMN_1705685	MEIS1	-1.53358445663852	8.00351995612942	-19.6531962370769	2.79629599918795e-11	7.92592399685255e-10
ILMN_1792681	CCDC86	-1.53265431717992	9.41235857336782	-23.8392812296512	2.24239451861885e-12	1.11695226390568e-10
ILMN_1728199	POLE	-1.53240524674202	5.80824723191815	-17.4904031407626	1.26509253226723e-10	2.65084951335679e-09
ILMN_2279144	JADE3	-1.53162981832616	4.93112652527345	-23.6869523777587	2.4392707942586e-12	1.19600604562304e-10
ILMN_3245983	NEURL1B	-1.52993270568044	6.775462353803	-7.58095525114941	3.30416753934708e-06	1.3249342823843e-05
ILMN_1674282	PPARD	-1.52991246748955	7.14008989149157	-18.3061606586281	7.02187168717595e-11	1.65212897737384e-09
ILMN_1794399	SNRK	-1.52966333382275	7.60632969136106	-21.9456539604233	6.63393720517926e-12	2.53790434545310e-10
ILMN_1799600	STARD8	-1.52908389042692	6.28755674458297	-10.186115727879	1.09216387255837e-07	7.20493713362955e-07
ILMN_2344455	G3BP1	-1.52821171812198	7.89198746558263	-14.3740650507394	1.55315326546133e-09	2.06861050646008e-08
ILMN_1776598	NTMT1	-1.52637695526426	5.97253390174529	-10.8629265737906	5.02743586094002e-08	3.69726235738728e-07
ILMN_2306066	FUS	-1.5254884610954	6.05443539318826	-13.1490218172182	4.76565945014109e-09	5.19340864960206e-08
ILMN_2398995	MRPL24	-1.5242469755582	8.9769188989131	-22.1469561011557	5.88699921079811e-12	2.31907400910857e-10
ILMN_2087575	ZC3H4	-1.52338319824557	8.32171181595034	-29.2687410194826	1.50018434148864e-13	1.46486838716068e-11
ILMN_3249444	POM121L4P	-1.52331120895339	4.89873636599626	-12.722653959578	7.19251382197417e-09	7.35227636208861e-08
ILMN_2370464	ATRIP	-1.52297813882307	7.34634634137874	-18.5670923280008	5.84655021712544e-11	1.43026784552233e-09
ILMN_2311537	HMGA1	-1.52262090052499	10.9669304387393	-29.8977047110019	1.13235674420485e-13	1.17246636494537e-11
ILMN_1699574	NRP1	-1.52245120979862	8.24204943429856	-13.6510684092068	2.9782597633262e-09	3.54358425205699e-08
ILMN_1801923	ATF1	-1.52207913729406	6.31058959155128	-9.97637243950783	1.40056754319302e-07	8.89555235789944e-07
ILMN_1656951	APCDD1	-1.52097929706233	5.80128930528371	-10.7926799134626	5.43903436284023e-08	3.95728642101925e-07
ILMN_2078334	CNOT10	-1.52096837247955	6.72580993076295	-17.1326873057136	1.65090863390588e-10	3.29693914844159e-09
ILMN_3240360	HAR1B	-1.520310223058	4.62455031922291	-12.0879208753042	1.35748410916056e-08	1.24371543775522e-07
ILMN_3237376	GRAMD1B	-1.51928384347422	5.1030113942687	-12.1073354960111	1.33081283521294e-08	1.22488084424445e-07
ILMN_1691747	KHDRBS3	-1.51923527639381	8.63622001726831	-23.2681969552509	3.08248798628085e-12	1.41667037865486e-10
ILMN_1783728	TBRG4	-1.51862057227445	8.35423278854008	-21.4474899633765	8.95612317504499e-12	3.22916955774713e-10
ILMN_3235046	LINC01512	-1.51818415097139	5.16302743444821	-8.16155453826949	1.44814539189298e-06	6.51391406931479e-06
ILMN_1741422	FUT8	-1.51700557008335	7.0121224620864	-8.33938702211697	1.13387542457264e-06	5.28156108237761e-06
ILMN_1771800	PRKCA	-1.51684249153617	9.29548147229782	-28.1575632922187	2.50224323519392e-13	2.14551796203729e-11
ILMN_1681998	AP2B1	-1.5130224561069	7.00598514645622	-14.6673424481599	1.20252098562975e-09	1.68700430824875e-08
ILMN_1705407	NOP56	-1.50838361827471	7.79602167016549	-12.8282253458653	6.48849808364882e-09	6.75074073182285e-08
ILMN_1810228	TTF2	-1.50838081631289	7.65171338511945	-13.4327171619127	3.64703050958327e-09	4.16987645855625e-08
ILMN_1792748	CPS1	-1.50740298164837	6.71153877179656	-12.3039362677123	1.090188035672e-08	1.0403569048056e-07
ILMN_3219455	HSPD1	-1.50734044937952	8.36794731673256	-11.9755264369723	1.52354369823322e-08	1.36757884725002e-07
ILMN_1814122	MDC1	-1.50724884296561	7.76419928882444	-23.3813995923758	2.89236609052504e-12	1.36012232979956e-10
ILMN_1784871	FASN	-1.50546613656136	9.97024134111592	-18.4783636681547	6.22062724448605e-11	1.50258444632228e-09
ILMN_2136446	CTNNAL1	-1.50343268340473	9.5706639095772	-19.3819217369159	3.34972099462222e-11	9.12018427832807e-10
ILMN_1718770	MAMSTR	-1.50241285667321	5.94593402777473	-11.7347233858379	1.95695213409906e-08	1.68509075968674e-07
ILMN_1760201	DNMT1	-1.49913830364105	11.135652209911	-22.0162537361294	6.36100720659876e-12	2.47156818813077e-10
ILMN_1760849	NETO2	-1.49828938079531	6.76254639750397	-17.804068204938	1.00585640864415e-10	2.19574822986418e-09
ILMN_3187429	LOC100130071	-1.4980276997474	6.17103285992222	-16.4871888838043	2.70423917299417e-10	4.96603196877656e-09
ILMN_3232894	CNRIP1	-1.49564621215526	9.81967083670953	-23.0285256425478	3.53072538518353e-12	1.57594382094907e-10
ILMN_2261379	SRGAP2	-1.49490748133874	5.76366014682643	-9.44863181692452	2.66740079101307e-07	1.53724524102039e-06
ILMN_1773271	SCN7A	-1.4946877380255	4.92253345625875	-13.7685528932759	2.67383277272706e-09	3.24065899589062e-08
ILMN_2340643	INSC	-1.49257554921002	5.93993896414007	-9.96219632872832	1.4245197683215e-07	9.01280688220883e-07
ILMN_1729288	C1QTNF6	-1.49234640724807	6.43105589062813	-11.6989075416221	2.03193846079776e-08	1.7392323517566e-07
ILMN_1682774	TEX30	-1.49148223955919	7.58899417865924	-18.3379529063773	6.86600132190185e-11	1.63036899512241e-09
ILMN_1804051	SNX8	-1.48943296798464	7.72099959200501	-26.6461710651632	5.18291900140132e-13	3.65337495008798e-11
ILMN_1750092	SEPSECS	-1.48546286469815	6.29702012191202	-9.30766062559433	3.18300288441427e-07	1.7836925121586e-06
ILMN_2202637	CRY1	-1.48469673849572	7.86570383481406	-17.8730472875624	9.56870442437793e-11	2.10884701281255e-09
ILMN_2214734	FRRS1	-1.48293902012947	6.24441222672953	-12.9937404386243	5.52890797599274e-09	5.88742443696305e-08
ILMN_2192683	DHX37	-1.48253789569371	8.42488836309562	-19.4671076391751	3.16425345762317e-11	8.7115537085314e-10
ILMN_1799113	CEP83	-1.4823076867676	5.91833792846948	-13.1272458174485	4.86553564272007e-09	5.29054094854631e-08
ILMN_1652662	GRB10	-1.48140932019918	5.66909828114541	-10.714614856792	5.93898443967372e-08	4.27371304073306e-07
ILMN_1750167	PRR3	-1.48040134407797	7.14215987175391	-18.3105233159076	7.00025986528316e-11	1.64816910721616e-09
ILMN_3307673	CRHR2	-1.47668413880598	4.88357070301006	-10.6706055865262	6.24224752994009e-08	4.45105564976221e-07
ILMN_2393149	ALOX15B	-1.47657807652056	4.95357690414761	-10.0302416298573	1.3133892840141e-07	8.41628838644394e-07
ILMN_2406586	CC2D2A	-1.47645234765135	5.09074610539033	-9.07264989617873	4.29282585455391e-07	2.2973049896075e-06
ILMN_1660544	ARRDC4	-1.47591298518238	5.96051249667211	-16.5598368553974	2.55590429730152e-10	4.73907827991856e-09
ILMN_1663313	AMY1A	-1.47337195251514	13.022806300079	-14.4329577274815	1.47482188980634e-09	1.9825944077641e-08
ILMN_1806266	RAP1GDS1	-1.47317576281783	9.09113625946132	-23.1542525130221	3.28746171399232e-12	1.49295807403954e-10
ILMN_1718069	MIS12	-1.4728988950235	9.22502900581739	-20.3198648286647	1.81168003012359e-11	5.64108391674166e-10
ILMN_1793770	DNAJB6	-1.47220571586486	9.33429335339582	-18.9809735936628	4.39363154571256e-11	1.13696761072948e-09
ILMN_1674302	PPAT	-1.47200698247335	7.51280739806071	-19.5181679480752	3.0583856266258e-11	8.48105343235435e-10
ILMN_1678080	FKBP2	-1.47186542254445	5.91684837592317	-9.80671715417666	1.71782249943629e-07	1.05791716514328e-06
ILMN_1714327	SETD1A	-1.47073424825494	7.2362131974325	-16.9888158186586	1.8401092165588e-10	3.60789104582283e-09
ILMN_2390416	BAG6	-1.47051259847065	8.34685014235089	-17.7650225665754	1.03477043528582e-10	2.24564572334625e-09
ILMN_3308290	MIR1470	-1.46913103941368	4.6197735003099	-16.3035956523953	3.12178790976084e-10	5.56097712979567e-09
ILMN_1687107	RFWD3	-1.46909463253143	8.161431646021	-23.1043369053144	3.38181790668673e-12	1.52775729260268e-10
ILMN_1783142	RPS4Y1	-1.46866666947414	5.78019823661005	-9.40921281603714	2.80195778115609e-07	1.5992827083734e-06
ILMN_1748923	SMC2	-1.46621805405013	6.39314564307367	-19.8877327351794	2.39658102007946e-11	6.99472914319382e-10
ILMN_1695972	CCDC89	-1.46611239801683	5.56792027154789	-21.7374376234654	7.51463810107254e-12	2.78518344845021e-10
ILMN_1719205	FBL	-1.46593432137851	9.5970043895578	-19.9145857308103	2.35488338721093e-11	6.91400983592621e-10
ILMN_1678966	SNRPF	-1.46516456052849	10.3414682583326	-15.7802288879142	4.73954959054211e-10	7.8428965355927e-09
ILMN_1746846	TTLL4	-1.46423357276905	5.59852121075745	-12.5059033115013	8.90708950311029e-09	8.76945067359922e-08
ILMN_1655950	ZHX1	-1.4642265695003	5.42068160488939	-20.5792890653975	1.53566723893197e-11	4.96091040850478e-10
ILMN_2385161	CUL4B	-1.4639961800132	7.35350993965377	-12.2243817126991	1.1814309416338e-08	1.11082223478384e-07
ILMN_1797332	NARS2	-1.46161935191146	7.06494936082529	-13.6023024752722	3.11532902749132e-09	3.68251976161174e-08
ILMN_1687092	KBTBD4	-1.46126564907354	7.31212385282587	-18.9787272248939	4.40038050583719e-11	1.13700686398577e-09
ILMN_2379130	IRAK1	-1.46120320043705	10.4348976828507	-18.5007038328938	6.12408605822051e-11	1.48728406459068e-09
ILMN_1785406	NAP1L3	-1.46096011010558	5.01452904128434	-10.2089155980466	1.06328951546754e-07	7.0387029592185e-07
ILMN_1795089	RASAL3	-1.46093959658842	5.89926858885109	-8.88578742322184	5.46795624880628e-07	2.83165540775396e-06
ILMN_1769891	CDH4	-1.46089846377056	5.62246085408718	-12.7813811226517	6.79134119120018e-09	7.01921257929472e-08
ILMN_1723793	PALB2	-1.46074893955116	6.06535500692115	-11.9398585248127	1.58067675220424e-08	1.40932092529043e-07
ILMN_1732336	RFC2	-1.4594889403088	5.41127629900805	-10.7831640179765	5.4974987878032e-08	3.99606254147593e-07
ILMN_1671215	FBXL19	-1.45895615528017	4.9703785418586	-8.14334791427713	1.48518302114762e-06	6.65532677534285e-06
ILMN_1786601	PLAGL2	-1.45688955235423	7.72257987494816	-15.6394134232012	5.31442332211263e-10	8.60821698730735e-09
ILMN_1682354	SNORD33	-1.45680530578581	4.95470210649135	-8.83999991771633	5.80524074787298e-07	2.9825733095608e-06
ILMN_2372922	PPP2R4	-1.45649822419859	5.60918878897982	-14.3890701639349	1.53278165222029e-09	2.04542976269382e-08
ILMN_1683215	ZBED3	-1.45580396509652	4.80866099048336	-20.6356024335738	1.48192945723785e-11	4.81438515188797e-10
ILMN_1669663	BCR	-1.45394783607525	5.47826630229363	-10.6469650566097	6.41193327663574e-08	4.55415058958082e-07
ILMN_1670796	EXOSC10	-1.45371459628398	10.1842617368084	-31.8447702265991	4.90988849218571e-14	6.2841941692124e-12
ILMN_2149053	RIF1	-1.45345724149837	6.75619584815533	-19.4632143429675	3.17248543602168e-11	8.7202871207521e-10
ILMN_1684074	NUP98	-1.44977832875805	5.46176317246698	-12.575919078478	8.30982589899252e-09	8.28315179040987e-08
ILMN_1761858	MID1	-1.44965819795642	8.09746197716652	-14.9144568954631	9.72718292769726e-10	1.41770092319153e-08
ILMN_1697736	EXOSC2	-1.44888037255291	7.06080512299811	-22.8371908463849	3.93873493680017e-12	1.70987726116581e-10
ILMN_3242384	DEFB108B	-1.44869352454131	5.01360891523049	-9.22349613721688	3.54059418283674e-07	1.95077910626918e-06
ILMN_1738530	ATAD3A	-1.44813955906767	8.38895829385008	-21.6919296982099	7.72335009399816e-12	2.84723159775425e-10
ILMN_1806040	TYMS	-1.44781256861993	9.24262990123485	-23.2716902686784	3.0764246436618e-12	1.41577144248837e-10
ILMN_2124187	TSC22D2	-1.44661429456882	9.45809123381547	-15.659712754509	5.22713808030136e-10	8.51082770382181e-09
ILMN_1700168	LARS2	-1.44557437185726	6.79124934784609	-21.7105276089528	7.63731321809315e-12	2.82154929597484e-10
ILMN_1672589	SEMA4B	-1.44466771753827	7.36989170198579	-15.3250051095454	6.88559537472536e-10	1.06097267309525e-08
ILMN_2356574	GTF3C2	-1.44330295894947	7.78121626455768	-16.338282486966	3.03789666025778e-10	5.45381562408466e-09
ILMN_3182275	FAM160B1	-1.4432362062722	5.23972479099416	-10.9963873400715	4.33418992201672e-08	3.25905742630878e-07
ILMN_1728684	PELP1	-1.44302203690994	8.12066191206918	-20.4433160824686	1.67422852172764e-11	5.31390266256262e-10
ILMN_3308778	MIR488	-1.44166036667059	5.51202991674178	-8.45337613367717	9.71163436167354e-07	4.62873789840328e-06
ILMN_1785795	METAP1	-1.43951780787493	9.3830679320527	-22.8520362189471	3.90533515482606e-12	1.69849284987779e-10
ILMN_3265365	CEP78	-1.43946298980127	6.96579751575437	-13.3175823805585	4.062860450948e-09	4.55127516684195e-08
ILMN_1678781	ARHGAP33	-1.43822253189292	7.13097308405984	-19.1296086022901	3.97081594386052e-11	1.05042252316906e-09
ILMN_2092536	HSPE1	-1.4365932253219	8.70182169837854	-5.56749296300588	8.10609524072573e-05	0.000217219153271068
ILMN_1730698	ODF2	-1.43368361527811	7.66243370632723	-17.2226761734741	1.54324328970779e-10	3.11623040146091e-09
ILMN_1688178	RRP7A	-1.43360789295934	9.39894222835734	-26.8730640613497	4.63457031889952e-13	3.41344026329375e-11
ILMN_1651346	TICAM2	-1.43073567301887	8.79683988276924	-27.2450899782308	3.86572122487434e-13	2.93496794934347e-11
ILMN_1709153	PRR16	-1.4290274815388	7.80517198522209	-18.5307680579158	5.99669264662087e-11	1.45852919366704e-09
ILMN_1739805	NDE1	-1.42377100525056	8.26062848161166	-17.3488856535246	1.40473107850112e-10	2.88212354433662e-09
ILMN_1684293	ANP32B	-1.42373678304133	11.7009727053379	-29.4527095806375	1.38086486384944e-13	1.37563673387359e-11
ILMN_2204280	GPR52	-1.42361953147726	4.61609091422095	-20.923514011433	1.23695437148509e-11	4.19651380223618e-10
ILMN_3205271	HMGB1	-1.42285927261313	9.49614125796644	-21.8311178203175	7.10379452263958e-12	2.67023656925697e-10
ILMN_1656415	CDKN2C	-1.42196741112648	5.25831222670436	-13.0322914130002	5.32795168173708e-09	5.7157414070181e-08
ILMN_1694983	DDX20	-1.42124643840151	4.97904266758223	-14.2935067238639	1.66759146133974e-09	2.19306410075999e-08
ILMN_1894624	TRY2P	-1.42120836154249	5.08747858666829	-8.32908388591814	1.14994667848357e-06	5.34537739050519e-06
ILMN_2083243	MNAT1	-1.4192553398394	7.83440920703762	-26.2052258517286	6.45815097165225e-13	4.27245366156116e-11
ILMN_1876266	GJA3	-1.41900310961703	6.56440215882033	-16.2484811766878	3.26022905145245e-10	5.76291462433407e-09
ILMN_1776115	GSDMA	-1.41894195355199	4.87046359618448	-22.0184769270639	6.35261066719804e-12	2.47142366916083e-10
ILMN_2328280	ACTL6A	-1.41873095279616	8.38034362355693	-17.4655835788617	1.28846458948204e-10	2.69323144549705e-09
ILMN_1734096	DCLRE1A	-1.41869972866033	6.13343575520677	-15.5539895898977	5.69921396388599e-10	9.10316061729315e-09
ILMN_1772523	TAAR8	-1.41811625512224	4.91398411090278	-9.65337151338152	2.07087419635532e-07	1.24119218699655e-06
ILMN_3308753	SNORD114-1	-1.41806487590544	5.64415705452265	-12.0911229393786	1.35304617095184e-08	1.24103641475623e-07
ILMN_1680300	BCAN	-1.417637293079	5.2881492663146	-7.9685382306787	1.89649396523092e-06	8.18970815429021e-06
ILMN_2371700	HAUS7	-1.41712728577892	7.99028656046884	-19.4847695622322	3.12719564066078e-11	8.62330452303492e-10
ILMN_2366473	ABCC9	-1.41619950865947	5.05199188868151	-6.66535098057299	1.32296346386691e-05	4.41658379041439e-05
ILMN_1728521	HDAC7	-1.41527794221189	5.75647638841834	-7.04826637877267	7.30789666363813e-06	2.63544559634801e-05
ILMN_1745946	HAUS1	-1.4139650941471	7.56940050165857	-18.6046925925351	5.69536853607979e-11	1.40123952940852e-09
ILMN_3241657	TMEM204	-1.41075199403426	5.61934916833168	-8.58601224725757	8.1248846590799e-07	3.97455680477394e-06
ILMN_1667306	RANBP10	-1.41051407114043	6.63445303633176	-10.8941790731733	4.85511551910214e-08	3.59199349276522e-07
ILMN_1705985	PIGA	-1.408363780817	7.53199168592295	-19.9921736891039	2.23871476838413e-11	6.66269964157603e-10
ILMN_1657606	ZFHX4	-1.40764246698146	6.01450030841179	-13.4439082763322	3.6091099581442e-09	4.13434400622375e-08
ILMN_1681777	SHROOM2	-1.40645094353809	5.72763902718815	-9.96093041033765	1.42667981215544e-07	9.0215054935215e-07
ILMN_1779399	SNRPA	-1.40597750705209	8.06541969841818	-21.0146664123208	1.16874929451471e-11	4.00460322769431e-10
ILMN_1815924	NUP107	-1.40558489760748	8.57496140863732	-27.4167431347107	3.55821187253564e-13	2.7615673995954e-11
ILMN_1763187	PAK4	-1.40520301666726	4.70912693538504	-12.7133639434775	7.25826194573143e-09	7.40849958565047e-08
ILMN_1688158	CYB5R4	-1.4050935456484	7.17894642812409	-12.5568127260108	8.46844246735138e-09	8.41691878336605e-08
ILMN_1662964	PRMT3	-1.40489043713279	8.30977923679978	-18.8355609289451	4.85430002355032e-11	1.22941122345155e-09
ILMN_1670322	FCHO2	-1.40389518819127	6.55441634356487	-9.8059811509883	1.71935500006214e-07	1.05848272007755e-06
ILMN_3246830	SMIM10L2B	-1.40385052365259	5.44393337949943	-11.6463219963481	2.14764639942328e-08	1.82108791492549e-07
ILMN_1697440	PRPF4	-1.40267423662938	9.07566240594869	-24.6987822353574	1.40796925823354e-12	7.71562676662193e-11
ILMN_1738819	EFTUD2	-1.4022063177134	8.93678753851955	-28.8354627082389	1.82722097342809e-13	1.69764096315614e-11
ILMN_2198878	INPP4B	-1.40204750728173	6.45394867823584	-14.7631202988224	1.10721205085959e-09	1.57249658760112e-08
ILMN_1753547	STAT5A	-1.40190176878807	6.13480170433491	-9.22244485379029	3.54532219156445e-07	1.9524478450397e-06
ILMN_2051381	ALDH16A1	-1.40093350403156	5.91477817670349	-10.1990823019332	1.07564161800701e-07	7.10724744583542e-07
ILMN_3237562	SNORA76C	-1.39996985465977	5.77764227090427	-7.80772111314998	2.38246537782057e-06	9.97706221699638e-06
ILMN_1750718	GIGYF2	-1.39969870339044	7.17722046780021	-17.9070935390242	9.33640247664727e-11	2.06955920879456e-09
ILMN_1782045	FKBP4	-1.39969801286596	8.38612868787033	-15.1974473535626	7.65897703347295e-10	1.16195985636787e-08
ILMN_1724581	EDC3	-1.39923103048156	6.20146597128456	-13.4706848765948	3.52007951882117e-09	4.05526807935317e-08
ILMN_1754304	SNRNP48	-1.39836672424047	5.52898013132274	-11.274722785261	3.1955526692735e-08	2.5228138143547e-07
ILMN_1806330	C17orf78	-1.39723561711284	4.79890029372241	-8.70915174327701	6.89684990193435e-07	3.45986783975804e-06
ILMN_1770479	LMO7	-1.39696037002849	5.25114401548931	-10.9803390378883	4.41187073941815e-08	3.31168929697309e-07
ILMN_2413251	EWSR1	-1.3956449621206	7.89071289207	-17.5505868867955	1.21028414367221e-10	2.55854566807684e-09
ILMN_1657888	SALL1	-1.39544478949337	4.78634867393594	-23.6544005673955	2.48370071261944e-12	1.20919039354914e-10
ILMN_2415529	CDK5RAP2	-1.39177170967632	7.04485126532059	-15.851945476051	4.47269641795567e-10	7.44779578891372e-09
ILMN_1739594	ACOT11	-1.39112428945811	5.9438317065043	-16.6391750123434	2.40380737116208e-10	4.50555718751501e-09
ILMN_1731612	UCHL5	-1.3905497348605	7.85266161165445	-16.9473034172639	1.89892465642714e-10	3.70215124334769e-09
ILMN_1768969	LBR	-1.39054559707261	5.5172517983474	-21.3718073975228	9.37936976833106e-12	3.35023312481454e-10
ILMN_1839019	LPP	-1.39053555076459	10.1605053604625	-20.2544220100154	1.88941008747721e-11	5.83044550628935e-10
ILMN_1814120	PECR	-1.39001168189755	6.40424104095798	-19.6578482577094	2.78770687371015e-11	7.90859820822347e-10
ILMN_1781276	TMCO4	-1.38805278773853	5.46486433446145	-9.16744496298105	3.80229108619578e-07	2.07082884127893e-06
ILMN_1898682	PHIP	-1.38768931221219	6.99277094192456	-14.4406685124635	1.46488318648551e-09	1.97469920042898e-08
ILMN_2189668	NUDT11	-1.38767996673572	7.62494510069313	-24.8865548140451	1.27448795910471e-12	7.11998791934852e-11
ILMN_2086238	SMYD4	-1.38762392806585	6.9346145258896	-19.2617158307857	3.63152598240934e-11	9.77930227247403e-10
ILMN_1685870	HYDIN	-1.38743411674242	6.23252770024874	-20.7866423773534	1.34750940825127e-11	4.47469188757351e-10
ILMN_1806757	MYBBP1A	-1.38725039336766	5.5256268477164	-7.52992550186102	3.55964439453565e-06	1.41210015692541e-05
ILMN_2076640	KHDRBS1	-1.38664080269987	11.3454242704529	-32.7181908071734	3.42968365436708e-14	4.82521493397465e-12
ILMN_1763437	CHIC1	-1.38517183276514	4.79101515383636	-9.24812504049368	3.4317267011753e-07	1.89838208414077e-06
ILMN_1790625	CBX3	-1.38503880173754	8.65828500421311	-11.5746017164547	2.31693158876918e-08	1.94076099473353e-07
ILMN_3244200	LINC00965	-1.38434741626551	5.33071909110842	-10.8718945361877	4.97733048299595e-08	3.66510584102515e-07
ILMN_1741398	TTI1	-1.38269592774268	6.27989410557845	-19.5771657153485	2.94076829617899e-11	8.24779026859183e-10
ILMN_3244176	MIR100HG	-1.38265790510907	9.8020741222544	-21.0680299175477	1.13070062172672e-11	3.89741197302985e-10
ILMN_1691466	YES1	-1.38250208572846	8.51818002388462	-12.8567769692708	6.31102059676290e-09	6.58796392943126e-08
ILMN_1763955	BOP1	-1.38247768602413	5.11687075565688	-14.2421970440003	1.74516048452488e-09	2.2785582098897e-08
ILMN_1672415	FBXO3	-1.38199451692768	4.961758350602	-11.0223197003013	4.21173389382634e-08	3.18150880353979e-07
ILMN_3187535	KIAA0125	-1.38124428399148	5.2805003870619	-9.68758121248361	1.98590710561685e-07	1.19776433986889e-06
ILMN_1802089	SYMPK	-1.38062213823989	6.36377255690326	-18.9956388150621	4.34984331102353e-11	1.12817719403815e-09
ILMN_1682778	MXRA8	-1.38053238867555	7.40693486777553	-12.8820726627217	6.15811425829021e-09	6.4439599383426e-08
ILMN_2352917	LTBP4	-1.38024460169248	5.06094387288112	-10.7220116494107	5.88957534209831e-08	4.24170021869592e-07
ILMN_1681884	LRRC72	-1.3792198844656	4.59838342201548	-15.3566736705785	6.70683825999934e-10	1.03900228307379e-08
ILMN_1763558	RGN	-1.37893441071802	5.21343487107945	-12.273380217517	1.12431006618769e-08	1.06642387648386e-07
ILMN_3246409	HNRNPH1	-1.37865624234339	10.5033573418801	-22.6103101059686	4.48917643070011e-12	1.87106919455625e-10
ILMN_2352380	TRPM2	-1.37838025069607	4.73675122382274	-12.1960235349575	1.21590000315348e-08	1.13950128354261e-07
ILMN_1670970	PPP3CA	-1.37832648020839	7.75294834561881	-13.6873593042488	2.88044627952593e-09	3.4482062310325e-08
ILMN_1798827	SRBD1	-1.37770533669808	7.09367873860878	-22.6962892632888	4.27143934026091e-12	1.81320495836765e-10
ILMN_2109156	RANBP1	-1.37766173444115	10.8250139866441	-28.0878346009994	2.58555717022773e-13	2.20053259507604e-11
ILMN_2312719	EXOSC9	-1.37712474364622	8.42446153292478	-20.2223482726067	1.92880487557237e-11	5.92433103543144e-10
ILMN_1788062	SH3GL1	-1.37634306743209	8.55097109405306	-15.9961560834476	3.98356526060148e-10	6.79077700136857e-09
ILMN_1724774	SYT3	-1.37607917896364	4.81617771421059	-8.45635883127985	9.67254212523279e-07	4.61201901389748e-06
ILMN_3236373	MSL2	-1.37505281397917	4.86566129032899	-11.1377649783857	3.70969098850399e-08	2.85486355621219e-07
ILMN_1733690	AKAP7	-1.37426354146585	6.66325174833647	-17.2624674065581	1.49805715325941e-10	3.0351500748619e-09
ILMN_1672393	CUL7	-1.37196906189254	5.96756702749699	-12.1329664704748	1.29645584834987e-08	1.199021643058e-07
ILMN_1688666	HIST1H2BH	-1.37059491402576	5.25890041553181	-6.98612240983598	8.03615779707421e-06	2.85742029200899e-05
ILMN_1654001	SMC6	-1.37010502928115	5.43867259452468	-13.0998521747299	4.99436680160959e-09	5.40504958507633e-08
ILMN_1815599	FOXE3	-1.36912211818914	4.7752680402277	-8.03884600925273	1.71814772860274e-06	7.51751378169847e-06
ILMN_1698706	NID2	-1.36886002909548	8.20321595757678	-11.4062272606919	2.77293865647666e-08	2.24367189084728e-07
ILMN_2090123	DHX29	-1.36842518233462	9.38240825122448	-17.8571665141987	9.67917248296882e-11	2.126395132667e-09
ILMN_1798083	CHERP	-1.36825978281981	6.84861967498494	-22.7286260680221	4.19250390225028e-12	1.79072387864517e-10
ILMN_1674706	MTHFD2	-1.36680427008818	9.56661147713288	-12.2250427028761	1.18064007302152e-08	1.11038151915359e-07
ILMN_1654429	PMCH	-1.36650551039012	4.94883858901004	-19.0074318390135	4.31497039860508e-11	1.11997526106565e-09
ILMN_1686835	ATAD5	-1.36621787525504	5.05842746373083	-18.31829333315	6.9619449431258e-11	1.64328785293037e-09
ILMN_3225784	RPSAP9	-1.36517039163834	11.7143941837928	-25.3948221911725	9.76786994426395e-13	5.84529008869504e-11
ILMN_1664646	NSUN6	-1.36366016035127	6.11203392979005	-10.4490983662246	8.04085001550568e-08	5.53103291128448e-07
ILMN_1709645	CBX2	-1.36250925809664	4.89757902609983	-10.8732424351571	4.96984573269614e-08	3.66037633675861e-07
ILMN_2105983	XRCC5	-1.36248364978375	8.80256432694042	-17.0627324201443	1.74015928983119e-10	3.44325778192831e-09
ILMN_1784977	DOHH	-1.36230073569475	6.44123206044156	-13.3593597637986	3.90639398855538e-09	4.41039942323994e-08
ILMN_1712896	FST	-1.36223497164378	8.76702454381667	-13.4551939306813	3.57129575034028e-09	4.10359212688454e-08
ILMN_1695711	FAM105A	-1.3621432346341	5.56183582351211	-9.04956789421997	4.42218195436186e-07	2.35737998430094e-06
ILMN_1715416	NUP188	-1.36191579387979	7.34492140608267	-16.8317162596252	2.0735590333554e-10	3.98181093708788e-09
ILMN_3241750	CCNI2	-1.36136206272703	5.10467615435385	-7.79381156330093	2.43029985805382e-06	1.01477899221389e-05
ILMN_3234775	SLAIN2	-1.36077658421995	5.91033237254664	-11.7605847820836	1.9046468450881e-08	1.64716078765864e-07
ILMN_1741054	SLC5A6	-1.36006454525319	7.65522868081383	-13.1715515691901	4.66462939927186e-09	5.1010504683852e-08
ILMN_1745172	ILF2	-1.35971149326839	11.0186039738642	-19.4416341931371	3.21853275392539e-11	8.80473059484557e-10
ILMN_1769783	ZDHHC2	-1.35963553830571	6.98935325982954	-22.2376487478801	5.58043295501191e-12	2.2217971897368e-10
ILMN_1651285	BCL6B	-1.35955117420674	5.17652781587267	-13.4016927584106	3.75440050416650e-09	4.26956222296651e-08
ILMN_1787280	AUNIP	-1.35945853021467	5.24543826763657	-13.9967480660326	2.17355516500713e-09	2.72536460467918e-08
ILMN_1696692	BAZ1B	-1.35936324366386	5.21150848910224	-5.67819260008396	6.70096280046968e-05	0.000183766001089497
ILMN_1768273	POP1	-1.35818811727358	5.88729236368536	-15.6605986002747	5.22336414997976e-10	8.50870221576806e-09
ILMN_1757143	DGKZ	-1.35797560365966	4.64042841566359	-12.8506909122702	6.34841176334767e-09	6.62098048625812e-08
ILMN_2192620	DCAF15	-1.35772726686886	6.37249158790712	-16.8222833079403	2.08855142424352e-10	4.00613684152753e-09
ILMN_1701882	FAM72B	-1.35730653911092	5.0332287895295	-13.8000127413403	2.59808918985728e-09	3.16555448162568e-08
ILMN_1804090	SLC25A10	-1.35584240537652	7.19228919230932	-21.1842594637032	1.05234794327408e-11	3.67884191244566e-10
ILMN_1725121	XPO1	-1.35551622688651	9.74767018207788	-18.40605522218	6.54445060420963e-11	1.56653241580904e-09
ILMN_1730888	ZNF680	-1.35542794986944	5.44279506519376	-11.4165018392843	2.74253174472976e-08	2.22272106064167e-07
ILMN_1710752	NAPRT	-1.35541531076791	8.04094426771069	-24.274451314813	1.7681570099541e-12	9.17870541808855e-11
ILMN_2174875	CCDC13	-1.35501284155977	4.74054590139481	-11.9681522550442	1.53517224338354e-08	1.37550954138777e-07
ILMN_2176768	SEPHS1	-1.35442111073611	8.32484965117433	-23.8311075723886	2.25251366353301e-12	1.12037364312149e-10
ILMN_1712759	SBSN	-1.35280122587295	5.16927406873936	-13.3850871911658	3.81325397217011e-09	4.32934951142067e-08
ILMN_3244640	SNORD96A	-1.35209571339865	5.24779919846335	-13.3366922389291	3.99047349233696e-09	4.49061804790606e-08
ILMN_3290380	XRCC6	-1.35182621979092	9.21578201643017	-21.6833704264338	7.76329542180211e-12	2.8497660265612e-10
ILMN_2252701	SLC6A9	-1.3516436999187	5.05074089244969	-12.1375054783809	1.29047092874531e-08	1.19476880050825e-07
ILMN_3269719	ARAP1	-1.35143624681193	6.76987520115361	-12.2003525891636	1.21056933270569e-08	1.13512280546878e-07
ILMN_2142695	RNF4	-1.35139864372597	7.95835154005427	-19.5543249298997	2.98571781753064e-11	8.31689124725745e-10
ILMN_2078074	MUT	-1.35072480110479	4.67357754367582	-15.9518567483538	4.12742021461246e-10	6.9773441577968e-09
ILMN_2350315	ST3GAL3	-1.35059131541365	5.79512006867923	-13.8837941350733	2.40734971524254e-09	2.97202497617102e-08
ILMN_3244029	ANKRD52	-1.35018284942727	6.1725800322184	-9.54921550974775	2.35426690619018e-07	1.38220449649922e-06
ILMN_2410038	FAM111A	-1.34763921537435	10.1012304938938	-24.2041953882891	1.83679191373155e-12	9.47790126862466e-11
ILMN_3310176	MIR593	-1.34620139512656	4.90653932698106	-12.0372545647891	1.42981430900514e-08	1.29934799412334e-07
ILMN_1682323	DDX51	-1.3457544225499	5.80885709850509	-6.46590264268624	1.81635478975347e-05	5.80670870413767e-05
ILMN_1739541	NMI	-1.34530247809097	7.70049217167756	-10.5933473154219	6.8152898475033e-08	4.7942086888488e-07
ILMN_1725338	CLDN23	-1.3441920120594	5.64477272577128	-11.3512565662285	2.9418513233726e-08	2.35327624194315e-07
ILMN_1808712	RNF40	-1.34380942346059	7.99985358016491	-22.8510327811664	3.90758313253384e-12	1.69849284987779e-10
ILMN_1795949	CORO7	-1.34349217077447	6.24422210845296	-9.65313998898083	2.07146225237465e-07	1.2413287965421e-06
ILMN_1774589	IQCC	-1.3434037662686	7.02779020007542	-18.7313414099204	5.21620494366686e-11	1.30477045140242e-09
ILMN_2245814	RUFY2	-1.34264987470636	4.78739444085762	-12.6391446133608	7.80718315304433e-09	7.85939825065085e-08
ILMN_1656902	HECTD3	-1.34241249324354	7.91943259659624	-25.7871826786782	7.98219471344485e-13	4.95744629869785e-11
ILMN_1669308	BRPF1	-1.34233219788569	6.81580422877213	-19.9519382252754	2.29817055474817e-11	6.79644146150481e-10
ILMN_3282768	PPP1R14B	-1.3422630917217	8.87612176245465	-15.9712519718546	4.06376423650099e-10	6.89000931962383e-09
ILMN_1667839	UBR7	-1.34145920724184	8.52830045474647	-15.0066401266087	8.99449829164898e-10	1.33117802324967e-08
ILMN_1797074	EMG1	-1.33976297987273	9.27770828186489	-19.385674741125	3.34130906779676e-11	9.10447290576177e-10
ILMN_1809003	CBR1	-1.33965616462155	7.19209458340879	-14.2713786862519	1.7005820082034e-09	2.23049319789814e-08
ILMN_1779934	CDH23	-1.33904195849368	4.78110029687098	-13.3429087126922	3.96722415456204e-09	4.4717543944931e-08
ILMN_1807925	GNG2	-1.33841897417851	5.39346136465484	-16.7238645578675	2.25208782632317e-10	4.26054968636298e-09
ILMN_1696318	LOC100130691	-1.33773618191768	5.05562567091028	-9.11859338898367	4.04717390384799e-07	2.18518228840439e-06
ILMN_3245973	MSL1	-1.33692009926312	5.39510721209564	-10.0607569763728	1.26658642347837e-07	8.15679929470397e-07
ILMN_1748884	TOB2	-1.33598046060591	6.98780568215096	-11.44526179326	2.65929569766699e-08	2.17314517313617e-07
ILMN_2080611	PDSS1	-1.33559614946943	6.91064930478837	-10.8433094102639	5.13892552251057e-08	3.76840602662391e-07
ILMN_1679311	STK40	-1.33427231001634	5.42258994405884	-7.46025753760638	3.94270294236543e-06	1.54598042896334e-05
ILMN_1672094	DLX1	-1.33390832048595	5.57721255452643	-8.59080317622113	8.0729959273437e-07	3.95323336581347e-06
ILMN_1720617	OR2T6	-1.33332637045998	5.04430559258565	-7.03187792429186	7.49291675288718e-06	2.69146881570726e-05
ILMN_1773763	MTA2	-1.3333175764994	8.40199117208516	-14.7033315300381	1.16571653009418e-09	1.64407050228381e-08
ILMN_1665212	EDC4	-1.33330896849724	9.2573118028316	-25.9850463051877	7.21761023446977e-13	4.59859162979553e-11
ILMN_1793386	MED12	-1.33330642066145	6.17510414870743	-11.2561635493484	3.26052834475003e-08	2.56416042699496e-07
ILMN_1747078	HYLS1	-1.33178584822219	6.8928690012949	-16.5107845560425	2.65507431013388e-10	4.89399766823555e-09
ILMN_1755115	RPL23	-1.33168850899298	11.5801159817706	-15.769373150454	4.7814070033411e-10	7.90078226261574e-09
ILMN_3177285	HNRNPR	-1.33153980575268	10.3446649360284	-21.8517680220394	7.01651250447615e-12	2.64898323676658e-10
ILMN_1686414	ZC3H14	-1.33081648723974	5.28091622047247	-13.1562207111679	4.73312548743402e-09	5.17103335741247e-08
ILMN_1812968	SOX18	-1.32945694187754	5.08900234037189	-10.668618066723	6.25632736168535e-08	4.45740694150336e-07
ILMN_1784218	DDX23	-1.32940036438388	8.24285702577481	-18.1236361411727	7.9933598784899e-11	1.84173209660206e-09
ILMN_1656434	IP6K1	-1.3285270081106	4.89465185827597	-10.2764019355151	9.82490790044018e-08	6.5643487191369e-07
ILMN_1696003	GNAI3	-1.32752799305544	6.76081958988008	-12.5004970327173	8.9550778557848e-09	8.80161330513391e-08
ILMN_3240893	SLMO2	-1.32744221016456	4.81375208150594	-6.58328958222704	1.50625795482751e-05	4.94316863809514e-05
ILMN_1712914	SEMA6B	-1.3264702790773	5.48493839551452	-8.54998643468041	8.52659874988791e-07	4.13546000687634e-06
ILMN_1796663	B4GALNT4	-1.32599514729844	6.58300165570254	-9.43597206618866	2.70984925178086e-07	1.55702273478304e-06
ILMN_1729051	MSH6	-1.32596751506581	9.75304741782809	-21.9465474817438	6.63040551951975e-12	2.53790434545310e-10
ILMN_3281855	SSBP3	-1.32553896910144	4.63762968990213	-14.0503822219179	2.07115843664928e-09	2.62176864314594e-08
ILMN_1780132	PELI2	-1.32471729062714	6.18901844154347	-7.97975433444402	1.86677490907008e-06	8.07148323391077e-06
ILMN_3309294	MIR2278	-1.32426360247487	4.74380199694205	-12.5254197361002	8.73612742012497e-09	8.62824000126899e-08
ILMN_2206746	BGN	-1.32348175491836	9.24959011015737	-28.5843525235985	2.05117001301665e-13	1.86548230022879e-11
ILMN_2392747	SPO11	-1.32311987435202	4.95352011431849	-12.9711958514894	5.65016962826287e-09	5.99248298204901e-08
ILMN_1721978	CARD11	-1.32311941389275	5.60940682615433	-8.82735248826144	5.90225437211459e-07	3.02565148650235e-06
ILMN_2151488	RMI1	-1.32286181003513	7.61409355830198	-14.4637139257765	1.43560396605702e-09	1.94359124532676e-08
ILMN_2284804	CIDEA	-1.32282055178961	4.66102999659693	-15.3902694068201	6.52262077491035e-10	1.01594313371163e-08
ILMN_1666049	NUP214	-1.32108313932673	7.40141584727249	-14.8193778272159	1.05502569442484e-09	1.5127155017109e-08
ILMN_1705907	NUP153	-1.32068614691203	7.81782761048532	-16.1427911602183	3.54444976794571e-10	6.16727102732563e-09
ILMN_1653205	C8orf59	-1.31968819197995	9.87095050977464	-13.013547513977	5.42466552709541e-09	5.80151399483251e-08
ILMN_1806275	ADAT3	-1.31954461370621	5.62424580138953	-8.10096467499828	1.57535141396147e-06	6.99932816290771e-06
ILMN_1803742	CAPZA1	-1.31854894696646	7.28240891825803	-13.3474676270869	3.95026609604518e-09	4.45409624025454e-08
ILMN_1745005	GGCT	-1.31846130964173	6.97454799631237	-9.33964190750782	3.05737754593304e-07	1.72225439828021e-06
ILMN_1752046	SH2B3	-1.31796285879665	9.23780316257865	-19.2012842143675	3.78270715732029e-11	1.01074521709824e-09
ILMN_1657509	TSEN54	-1.31777802444942	5.73190939520287	-12.6050159308029	8.07433936073314e-09	8.07644815511058e-08
ILMN_1671270	EMP2	-1.31735780250935	4.49521087369261	-12.987910211837	5.55999821829876e-09	5.91424745348857e-08
ILMN_3183806	SYT2	-1.31711072797716	4.82475832335356	-8.83418583386003	5.84962620107998e-07	3.00179790866497e-06
ILMN_2411658	HPS1	-1.31674580136445	5.51916476249694	-8.27966451525872	1.23046581328082e-06	5.66638959492005e-06
ILMN_1775999	ATAT1	-1.31598193927026	5.43815909190615	-10.8151963837482	5.30332097262152e-08	3.86960564363445e-07
ILMN_1680925	SLC9A3R1	-1.31491069338225	7.73983066847863	-13.4823793636477	3.48193565654921e-09	4.02342742693914e-08
ILMN_1695058	SLC38A5	-1.31450400695048	6.58941620762742	-7.04239233929191	7.37365139185169e-06	2.65610188970358e-05
ILMN_2408683	PPAP2B	-1.31410966668113	8.25591840418739	-8.81566568385851	5.99343208077853e-07	3.06782908215556e-06
ILMN_1660104	SRRM1	-1.31355010801645	4.94724519974687	-11.6620095467643	2.11240875984377e-08	1.79695502327381e-07
ILMN_3292784	LOC494141	-1.31156534594265	5.04140785344244	-14.5010482813768	1.38949157092686e-09	1.89981693606815e-08
ILMN_1697117	TBP	-1.3115183442276	7.75003025104045	-14.9748832920457	9.24000435386782e-10	1.35992190466896e-08
ILMN_1793220	GART	-1.30982882579468	6.65920763998519	-12.6879520789639	7.44141273152535e-09	7.55853847828794e-08
ILMN_1796629	EDNRA	-1.3092768448205	6.70463592347006	-16.9443967734548	1.90311760772106e-10	3.7082284239987e-09
ILMN_1763129	DCTPP1	-1.30898365541761	9.04819208653578	-19.1726077712806	3.85679471161547e-11	1.02735592669763e-09
ILMN_2101375	CCDC77	-1.30862437834736	7.71018389777621	-16.1635388619447	3.48662891879656e-10	6.07586512649133e-09
ILMN_1758705	IRX6	-1.30832769908008	5.00242830774725	-9.86818360952893	1.59483211552769e-07	9.92996173954552e-07
ILMN_1777663	TOP2B	-1.30751781688176	9.54997141909596	-18.8457161867111	4.8205027677607e-11	1.22354867379929e-09
ILMN_1798619	KCTD17	-1.30717928992597	6.33029280929613	-8.74967186471189	6.53719231837404e-07	3.30106185206614e-06
ILMN_1669114	WNK4	-1.30645232429088	5.44073216209939	-8.68266255679131	7.14329248412886e-07	3.56631597886278e-06
ILMN_1797209	CEP41	-1.30641240502444	6.988457170968	-15.7981756286699	4.67120890019227e-10	7.74840710205618e-09
ILMN_1796628	ADAMTS2	-1.30632644664829	5.45371150603526	-7.55673352610635	3.42292231725367e-06	1.36430052443822e-05
ILMN_1700169	VWA9	-1.305395019303	5.21556359437253	-10.0476490365407	1.28646923414273e-07	8.27300522978838e-07
ILMN_1794442	ZNF469	-1.30483623108392	7.11962911362276	-11.9056311352439	1.63765819028638e-08	1.44980142860433e-07
ILMN_1670769	CENPQ	-1.30441547491435	5.22104851271679	-14.7464238651159	1.12322679375133e-09	1.5932717841076e-08
ILMN_2041222	KRT18P55	-1.30390349807571	8.65603934045227	-14.0399698968041	2.09062615479693e-09	2.64156132440232e-08
ILMN_2186351	CATSPER2P1	-1.30378027047308	5.01084233074774	-9.77322116749365	1.78906425750046e-07	1.09533314194997e-06
ILMN_1767679	MCAT	-1.30337169981389	5.37572854566668	-10.6026973155447	6.74304835797362e-08	4.74823562514796e-07
ILMN_1670870	ALCAM	-1.30197262514165	10.832368776466	-28.5097093938342	2.12329035240916e-13	1.92093688076618e-11
ILMN_1651684	KIAA0586	-1.30185748770876	7.26051250872868	-14.1552325375579	1.88558607492736e-09	2.43060083831979e-08
ILMN_1655635	METTL3	-1.30164073167826	8.30771202266284	-15.6513695704726	5.26282576466262e-10	8.54992764722862e-09
ILMN_1709440	CPM	-1.30030893758599	5.6800188636194	-7.12788852179608	6.47522327328808e-06	2.37037458588538e-05
ILMN_1725314	GBP3	-1.30004143681315	7.21905392016236	-9.97307843222589	1.40609463638831e-07	8.92573946746447e-07
ILMN_3237721	TANGO6	-1.29940960752896	5.58872757524216	-7.62843341971948	3.08386550627902e-06	1.24762629267525e-05
ILMN_1694923	PTPN9	-1.29753280343277	6.56308386951113	-15.7407842119809	4.89354535112905e-10	8.05518694880933e-09
ILMN_1695759	AMDHD2	-1.29685766401272	5.86584992460802	-10.9106290000695	4.76695469787174e-08	3.5366371390646e-07
ILMN_1688971	NOL11	-1.29677512959792	9.53219989619301	-23.3376065905353	2.96438006913091e-12	1.38266869557339e-10
ILMN_1749612	IMMP1L	-1.29676306782008	6.05097317416199	-13.6330359779551	3.0281776925891e-09	3.59429259248808e-08
ILMN_1768117	RBM25	-1.29655202909846	9.35279567918593	-20.8845077105689	1.26743419837887e-11	4.27049749598449e-10
ILMN_1687301	VCAN	-1.29645046256644	8.48114993338209	-12.8103170865875	6.60253322995541e-09	6.84293582578158e-08
ILMN_3226904	NOP2	-1.29607091723702	6.74006160316116	-9.49525698572029	2.51706677134387e-07	1.46456405370445e-06
ILMN_1790461	UQCC2	-1.29604663803002	10.0441724383048	-18.0671200748083	8.32264010528787e-11	1.89585029576562e-09
ILMN_2278265	PAOX	-1.29526563874317	5.19757101969462	-6.75298628230242	1.15293682077823e-05	3.91206524838969e-05
ILMN_1748147	MTO1	-1.29508679816205	4.96654959206599	-11.0072728146953	4.28233086624977e-08	3.22357856800094e-07
ILMN_1670217	MCF2L2	-1.29491270764377	4.96078206432447	-12.0901481180741	1.35439559273403e-08	1.24194364687282e-07
ILMN_3251207	TMEM19	-1.29413015922063	7.32131236680393	-14.475784530348	1.42051871355029e-09	1.9342057287235e-08
ILMN_2166686	NUFIP1	-1.29341674761965	5.55292808640873	-13.5808859924583	3.17764394834112e-09	3.74206386249983e-08
ILMN_1671642	CSNK1A1L	-1.29220766257409	4.98328735543224	-10.859784304243	5.04511926887705e-08	3.70631321566332e-07
ILMN_1750051	AMER1	-1.2916513081964	5.89519357638766	-14.0994769658265	1.98194433213985e-09	2.53208447681721e-08
ILMN_2197225	EIF4EBP3	-1.29139617804128	5.83839418180896	-9.41005369500038	2.79901321847324e-07	1.59786662185416e-06
ILMN_1743402	SIX4	-1.29129778552978	9.1282073851601	-24.2216672582186	1.81946022772663e-12	9.40254491596838e-11
ILMN_1717154	AQR	-1.2901351342039	7.72491245258884	-15.4332581883696	6.2947602766849e-10	9.90749278434027e-09
ILMN_3241834	RPL7	-1.29002990921211	8.7935521514167	-12.0134227204853	1.4652499006826e-08	1.32738598607737e-07
ILMN_1754865	PABPC4	-1.28981668187341	9.88854328777609	-26.1948409735577	6.49197423255893e-13	4.27245366156116e-11
ILMN_2114422	NOD1	-1.28915170293493	5.0454990546462	-15.9365230186126	4.17850189388887e-10	7.03952990129304e-09
ILMN_2172174	PNP	-1.28888899586709	7.5953387308924	-11.5404707529097	2.40244582100414e-08	1.99975621840598e-07
ILMN_1708164	EIF3A	-1.28728093420069	9.90866852080001	-18.4625301104781	6.29003778580192e-11	1.51616435473575e-09
ILMN_1794949	RCAN2	-1.28683754596834	4.88203965684182	-6.56871484871244	1.54152063625048e-05	5.0398060145042e-05
ILMN_2105966	SLC35A4	-1.28668029705097	8.06775979573447	-13.5824355200527	3.17309089429162e-09	3.73797915363424e-08
ILMN_1697654	PLA2G6	-1.28637834461512	5.13658042291854	-8.43817045853357	9.913549567048e-07	4.7093459209837e-06
ILMN_1741711	DOPEY2	-1.28631950380205	5.56949254961294	-8.87373151708151	5.55469355527631e-07	2.87225820817311e-06
ILMN_1684520	TSTD2	-1.28613624859095	5.39953917255801	-8.0038972483134	1.80446663055207e-06	7.83746979441775e-06
ILMN_1689800	MRTO4	-1.286043979387	8.13534697394382	-17.9138266574877	9.29118143935169e-11	2.06086057292801e-09
ILMN_1759676	HOXC13	-1.28549684937105	5.43438540637079	-8.20251398716241	1.36835706423632e-06	6.21012503583432e-06
ILMN_1662038	LARGE	-1.28333294895589	7.99087286410201	-15.4871538692631	6.02105775223707e-10	9.54645076641489e-09
ILMN_2155516	QTRTD1	-1.28225613363725	7.48421320498148	-18.2946785335436	7.07909458143179e-11	1.65992728658076e-09
ILMN_3289895	LINC00608	-1.28225120956088	5.04742601527316	-6.15445397788897	3.01224627644176e-05	9.08709232475679e-05
ILMN_1703459	WNT9B	-1.2817895796695	4.85314101308225	-6.65643835151353	1.34168003864399e-05	4.46911183339966e-05
ILMN_1792672	POLR2D	-1.28112927122937	7.66194016503178	-18.1015206378378	8.12051806181719e-11	1.862316281256e-09
ILMN_1765082	RBM10	-1.2805980326887	7.22626986501375	-11.737818162105	1.95061286008166e-08	1.68047174891664e-07
ILMN_1795715	DPYD	-1.28030876792984	6.63741671054978	-13.3376618092554	3.98683777294248e-09	4.48799187444658e-08
ILMN_1667577	LCMT2	-1.27997219640005	7.28865373411244	-11.7825830272114	1.86132955926842e-08	1.61688932909333e-07
ILMN_1672114	TNFRSF10C	-1.2798430716883	5.37830195891412	-10.4345320543274	8.17707586020056e-08	5.61241791766733e-07
ILMN_2075221	C17orf47	-1.27940487577926	5.54703217296544	-6.08676303402148	3.368287005472e-05	0.000100182487524044
ILMN_1815412	TMEM218	-1.27929775536336	4.81382061897295	-12.8812798561176	6.16284599371742e-09	6.44695412920928e-08
ILMN_1670438	PRAMEF8	-1.27884734567767	5.26312251423986	-8.42645357124997	1.00721765729232e-06	4.77745774449003e-06
ILMN_1681301	AIM2	-1.27853143565309	5.56895721305844	-6.39539859602519	2.03434563438167e-05	6.4202398527286e-05
ILMN_1754220	SF3A2	-1.27781267211818	9.32793359477072	-21.3143188772898	9.71519147688788e-12	3.4487428940973e-10
ILMN_1767015	BCORL1	-1.27779342150777	5.29516317530491	-10.7460247957889	5.73217133540756e-08	4.14914350609331e-07
ILMN_1652594	ACTR5	-1.2770254902891	6.14333769927931	-11.9611793129579	1.54625529666771e-08	1.38436035898284e-07
ILMN_1835092	IFI44L	-1.27592212970356	5.83185757052378	-5.69521570000542	6.50862519308995e-05	0.000179046928795385
ILMN_1743646	VASP	-1.2757815320381	7.97617185206631	-10.810892917288	5.32897732072033e-08	3.88668047541069e-07
ILMN_1696839	RPS27	-1.27570252412159	11.7847120189631	-9.57497438880435	2.28053631939224e-07	1.34717748745726e-06
ILMN_3244678	SNORA5B	-1.27551246588688	5.18561338095932	-7.93943703936246	1.97596658940162e-06	8.49246787656915e-06
ILMN_1718830	ICE2	-1.27548832575464	5.12813493833251	-14.0941510600559	1.9914205883415e-09	2.54230652813122e-08
ILMN_1660858	RIN1	-1.27503938786509	7.01827851006556	-11.985975337572	1.50722737348515e-08	1.35611120690837e-07
ILMN_1673682	GATAD2A	-1.27495298552987	10.2199882515082	-18.9239784876799	4.56835067997704e-11	1.17249798650878e-09
ILMN_1761083	HNRNPA3	-1.2739741471421	8.14640232495406	-8.35827619613068	1.10502732771347e-06	5.16813934314187e-06
ILMN_1749429	ZCCHC5	-1.27335893624065	5.31442635092326	-8.34773786120164	1.12102440064291e-06	5.23301598940418e-06
ILMN_2323338	NR1I2	-1.27262687403494	4.97297883853942	-6.7813590920416	1.10295947936181e-05	3.76340430549616e-05
ILMN_1702946	THUMPD1	-1.27126603787447	5.85892083834137	-11.496351214053	2.51801209949681e-08	2.07788745648924e-07
ILMN_1739640	DCHS1	-1.27112180641958	6.26978646385009	-11.1290900922188	3.7451014195157e-08	2.87569393694112e-07
ILMN_2081087	HSPA12A	-1.27108151804739	8.32374837829196	-19.7306400994172	2.65693049482941e-11	7.62545688811616e-10
ILMN_1708416	ARL6IP1	-1.27096492152433	10.92639382292	-14.5739117798847	1.30399876768623e-09	1.80657289081095e-08
ILMN_1771488	OR12D2	-1.27048631742643	4.80666034398655	-12.8121279950554	6.59090506499286e-09	6.83509716353589e-08
ILMN_1754547	R3HDM1	-1.26998663386371	6.76012609058971	-7.00532793770097	7.80323565813847e-06	2.7866735381307e-05
ILMN_1798880	RPA4	-1.26916245792527	4.59150253463125	-13.1137281553607	4.92865879682583e-09	5.34736984790021e-08
ILMN_1766408	CBFB	-1.26867110350744	8.32921833216738	-17.6368197671014	1.13614232922373e-10	2.42194297949671e-09
ILMN_1756312	SEMA7A	-1.26790244266891	5.72243537635526	-13.1824401755319	4.61662472791387e-09	5.05336417105313e-08
ILMN_3260017	HNRNPK	-1.26741191703358	7.06564144660343	-9.58759812644663	2.24530408152587e-07	1.3288699585528e-06
ILMN_1758823	SMARCB1	-1.26735103080237	8.36173176696829	-18.1044709558807	8.10342993061364e-11	1.85963466230574e-09
ILMN_1738677	PRPF8	-1.26510987328928	10.9269132633496	-15.3369065519307	6.81782506376953e-10	1.05288356685964e-08
ILMN_3273268	SPATA31C1	-1.26492406750742	6.11613060378664	-10.8960362118982	4.84507593804609e-08	3.58533539090835e-07
ILMN_1657153	ACTR3	-1.26395211661336	9.98836313304242	-12.714944531357	7.24703047505954e-09	7.40141906503191e-08
ILMN_1781636	VWA1	-1.26363252313546	5.11773493715958	-11.6417728687477	2.15798172505672e-08	1.82850226354425e-07
ILMN_1707965	ZFHX4-AS1	-1.2633742466171	5.3372948813108	-11.4218999632293	2.72669916484053e-08	2.21405402857216e-07
ILMN_3263329	GAR1	-1.26329461667025	7.7596882500393	-26.4445703336825	5.72877595753296e-13	3.91020155406344e-11
ILMN_2295511	LUC7L	-1.26170132148173	4.84624082442325	-12.0250340754858	1.44786920076453e-08	1.31367737512905e-07
ILMN_1721921	BLMH	-1.26148888425505	7.50050879799914	-10.9620149172583	4.50238775100223e-08	3.36789937910799e-07
ILMN_2086095	ID2	-1.2611745491712	7.78450186845855	-16.4810063447069	2.71728195786001e-10	4.98732650721387e-09
ILMN_1684746	IPO11	-1.26041760195295	8.71006125836134	-20.5056979981236	1.60906371025464e-11	5.13544602118215e-10
ILMN_3245306	FOXI3	-1.26032782470001	5.03498544703868	-9.11470481949403	4.06737454338508e-07	2.19402712262817e-06
ILMN_1760089	RPS2	-1.25995572092557	6.64678773466152	-6.83985913184442	1.00699091272121e-05	3.47516717767194e-05
ILMN_1804953	CCDC18	-1.25829271193656	5.77982826228761	-10.8284759116668	5.22497844824562e-08	3.82215157327203e-07
ILMN_1751839	RUNX3	-1.25823317648231	5.1504032084505	-7.87859345563711	2.15375749133591e-06	9.13359583770393e-06
ILMN_1789323	LINC00477	-1.25715540871315	4.81422852399272	-7.81408983282724	2.36089750096485e-06	9.8957054507353e-06
ILMN_1718207	SETDB1	-1.25701872858935	7.16089280806502	-7.05512286410765	7.2319270806319e-06	2.61132720031742e-05
ILMN_1655405	SCARF2	-1.25680232180366	9.2017137626299	-13.7918898900591	2.61742361246248e-09	3.18460905393467e-08
ILMN_2246882	SP140	-1.25666846766639	5.43707323649485	-9.79841863193018	1.73518623658751e-07	1.06632437847985e-06
ILMN_1676893	ADCY3	-1.25639434124808	8.98232318561096	-28.878540826132	1.79151341072551e-13	1.67348714781294e-11
ILMN_1800952	PSMD11	-1.25633841708046	6.61060618732455	-7.65340077247749	2.97430636110026e-06	1.20812356776768e-05
ILMN_2069745	SSTR1	-1.25614883132259	5.07883108893323	-15.5037617883721	5.93930650722396e-10	9.44430385617668e-09
ILMN_1740169	TYRO3	-1.25579348353299	7.13293047373935	-13.0172992916381	5.40515809617373e-09	5.78424074563839e-08
ILMN_3307935	ATP10A	-1.2548929231383	7.0360713818294	-14.4659317003271	1.43281949618456e-09	1.94134650998371e-08
ILMN_1658928	GNB2	-1.25469405683451	7.65877396207124	-17.9720395341948	8.90985864155096e-11	1.99813869561236e-09
ILMN_1713529	SEMA6A	-1.25448276201338	5.63047668367688	-10.3551304641244	8.96421402941544e-08	6.06690542666249e-07
ILMN_1705871	DDHD2	-1.25441026908691	8.10171182860032	-20.3713328011855	1.75295838405168e-11	5.51805685295684e-10
ILMN_1812616	MYO1C	-1.25335706300709	8.66661601950967	-21.2845556057044	9.89410128618893e-12	3.49426001263982e-10
ILMN_2371169	ZYX	-1.25201729652412	10.2387395366166	-14.1115676957126	1.96061019443447e-09	2.51041132213825e-08
ILMN_2089458	SASS6	-1.25200810978344	5.34937111859303	-11.0586684266684	4.04626550041947e-08	3.07475144475218e-07
ILMN_1719392	FH	-1.25006721456346	9.2868382030954	-18.7094691592664	5.29576767781158e-11	1.31998727263232e-09
ILMN_2232520	ANKRD28	-1.24965088071336	7.28976455796824	-16.0264927889026	3.88815457129102e-10	6.66538172849225e-09
ILMN_1681154	ZBTB39	-1.24902296034808	5.6027847723303	-16.6002392071614	2.47720146795288e-10	4.61799120599609e-09
ILMN_1656373	BNC2	-1.24857794616349	7.51174107191124	-14.006056426289	2.15540255361302e-09	2.71049144912393e-08
ILMN_1756935	OSBPL6	-1.24839445078976	5.98641620668707	-10.3568245592848	8.94660128858128e-08	6.0573639720312e-07
ILMN_1727459	ORC1	-1.24808999628959	5.00682446538803	-12.6122156663345	8.01717800526659e-09	8.02625932801435e-08
ILMN_1733807	IGF2BP1	-1.24801510243353	5.39507905386517	-7.4687008581298	3.89404016948111e-06	1.52962654132281e-05
ILMN_2043452	FANCE	-1.24762020230141	8.47223190736754	-18.3176262800402	6.96522542902685e-11	1.64328785293037e-09
ILMN_3251691	POLR3G	-1.24647643160971	6.69900745674743	-13.6156804961645	3.07706754585066e-09	3.64783650270962e-08
ILMN_2369682	HNRNPA2B1	-1.24583516401864	12.0381677045171	-19.4174626078798	3.27096183268624e-11	8.92690288288694e-10
ILMN_1705562	MTCL1	-1.24563674915819	5.34599179464522	-9.41831537388282	2.77025724388172e-07	1.58554881538777e-06
ILMN_1728512	YWHAH	-1.24519354432375	12.4120487611743	-19.4641394690497	3.17052727366425e-11	8.7202871207521e-10
ILMN_1704398	FZD9	-1.24478567201057	6.32733228273047	-12.440970443219	9.50211497454753e-09	9.24699043076451e-08
ILMN_1680193	PAXIP1	-1.24468908296976	7.3188724205177	-19.6281103464789	2.84310426897746e-11	8.01955491386122e-10
ILMN_2343332	TAF9	-1.24414817488587	6.87973368865605	-7.85326973919777	2.23268489004159e-06	9.4207877922443e-06
ILMN_2403555	DHX30	-1.24349848522911	7.75443111090223	-11.5685799747742	2.33177957218551e-08	1.9513015312858e-07
ILMN_1685928	WDR34	-1.24305432183788	6.49003865600091	-11.0266990696865	4.19142084991892e-08	3.17037711818862e-07
ILMN_1758717	SUPT6H	-1.24285961762387	6.68837838623132	-7.67589358185797	2.87913283078407e-06	1.1751430378247e-05
ILMN_1718629	NRIP1	-1.2427556109882	8.10536848097519	-23.2483709635829	3.11714369506947e-12	1.4294530977735e-10
ILMN_1712067	DRC7	-1.24258739417108	5.24222239274349	-6.79536127405752	1.07914260318674e-05	3.69237307814611e-05
ILMN_1657729	ZNF254	-1.24250698172122	5.15794023150933	-11.3940899155272	2.80932264433879e-08	2.2693822879708e-07
ILMN_1809417	LRFN4	-1.24166749755745	6.8343880262266	-11.8685308318531	1.70190911876774e-08	1.49918490709954e-07
ILMN_1778543	DHFR	-1.23995111660531	6.40579366245793	-16.8051015824072	2.11615864796552e-10	4.04520847790503e-09
ILMN_2134974	RAB38	-1.23908576160046	7.23229049135602	-12.814109149195	6.57820879150338e-09	6.82964695284127e-08
ILMN_2173891	C19orf40	-1.23763768386116	5.6280709844128	-9.26552325543681	3.35697069066369e-07	1.86360803247684e-06
ILMN_1772957	FOXRED2	-1.23719921228497	5.19660400871474	-8.07273704839976	1.63861376657129e-06	7.2282285538707e-06
ILMN_2133316	GIMAP7	-1.23686657397248	4.50045542997819	-13.5664942415244	3.22026731448469e-09	3.78063331277155e-08
ILMN_3311030	MIR185	-1.23655030603871	5.71654130424922	-13.3630568116954	3.89286134883156e-09	4.39810182068018e-08
ILMN_2397231	USP16	-1.23614351344727	9.18698401143387	-18.3250281963334	6.92891631166367e-11	1.63920944644293e-09
ILMN_1758213	GPAM	-1.23532940384057	6.62132257250624	-9.30655039997292	3.18746140377788e-07	1.78561038723907e-06
ILMN_1765326	DGKD	-1.23526136114429	6.80668894081643	-17.953942351572	9.02657526110528e-11	2.0164421430657e-09
ILMN_1789809	RPL13AP6	-1.23469745626396	11.3433421849075	-16.7779898550899	2.16051933972473e-10	4.11669105146334e-09
ILMN_2049642	RPA1	-1.23362753350376	9.36204304981903	-18.2834770535227	7.13540068876969e-11	1.67199270116385e-09
ILMN_2403889	PRMT5	-1.23323598071162	8.82535109980968	-20.8776799499892	1.27285180466329e-11	4.27621138937025e-10
ILMN_1689002	DTX1	-1.23316715314887	4.89249082554197	-8.86633335929912	5.6086434638497e-07	2.89624466749716e-06
ILMN_1796772	ARHGAP28	-1.23172073835544	5.39777228482605	-8.66602281635216	7.30287228120856e-07	3.63342360087039e-06
ILMN_1692539	SH3BP1	-1.23028275490825	5.51153615698849	-9.15681892948444	3.85418292478488e-07	2.09542320559006e-06
ILMN_1745811	TDRD3	-1.23005404255274	5.32969086574859	-7.24329042439291	5.44183141590938e-06	2.04107167655039e-05
ILMN_1782993	DHODH	-1.22942193587627	4.79264287293945	-10.3722484434044	8.78793259503414e-08	5.9628198546896e-07
ILMN_1770206	GEMIN4	-1.22924301900773	9.14107749290493	-17.4356326555454	1.31728646757078e-10	2.73692267936693e-09
ILMN_3226613	CLEC2D	-1.22912893545937	7.57480590083281	-7.68119905781887	2.85715745230288e-06	1.16783303952838e-05
ILMN_1761283	LOC149351	-1.22857336982801	4.96897235512537	-9.03532989276213	4.50403660563292e-07	2.39582774320311e-06
ILMN_2137084	LIN9	-1.22768298031527	5.11426161625333	-14.6761751200204	1.19337448722067e-09	1.67553666802482e-08
ILMN_1654392	KHNYN	-1.22688448704075	6.76929580122531	-17.9376217268636	9.1332398276768e-11	2.03499446425463e-09
ILMN_1656939	LOC400099	-1.22618679964434	4.69552124081344	-18.9359476553743	4.53105063304173e-11	1.16465909224694e-09
ILMN_3190834	ELMOD3	-1.22568051702375	5.36162027476171	-7.56410949047533	3.38628793584311e-06	1.3522128786215e-05
ILMN_3227529	RPS13	-1.22547588494663	8.89097485882411	-15.9088205598181	4.27251228527298e-10	7.16638569153647e-09
ILMN_1684183	RAD9A	-1.22489064370016	5.84352740990257	-12.5036911333479	8.92669240488748e-09	8.78515806899139e-08
ILMN_1672547	MYO9B	-1.22482376644551	8.37543954472121	-13.6526312955577	2.97397496974863e-09	3.53970798453956e-08
ILMN_1656386	SEC24D	-1.22479496978547	8.40989599857226	-13.1181922187328	4.90771676392046e-09	5.32968144724557e-08
ILMN_1759991	NOL12	-1.22472419433088	9.17127301117137	-21.0146388682747	1.16876928459209e-11	4.00460322769431e-10
ILMN_1689123	CCNK	-1.22471337309281	9.46913283025755	-24.9734430102505	1.21737714828654e-12	6.85649884383802e-11
ILMN_1676062	DIP2C	-1.2244829453502	7.29615438962874	-17.3625680072384	1.39053536073947e-10	2.86151422981068e-09
ILMN_2401826	FTSJ1	-1.22400606898554	6.60732571303221	-11.1213622102756	3.77695007924363e-08	2.89821220573127e-07
ILMN_2344662	HMGA2	-1.22382207844219	6.22201588387372	-15.1040790518772	8.28381658181997e-10	1.23983879183132e-08
ILMN_1690085	STK11IP	-1.22354969933027	6.49754575210408	-11.2195457842093	3.39289892996812e-08	2.65012085241494e-07
ILMN_1661052	AOC3	-1.22300666393783	4.71882680488919	-8.29479313314095	1.20519946537372e-06	5.56490560910473e-06
ILMN_1694603	SMARCC1	-1.22280477906441	8.61719039322911	-18.3322875882188	6.89350329874174e-11	1.63195168409567e-09
ILMN_1725414	ABCC6	-1.22219407295842	4.76553118580808	-11.0096680809852	4.27100878252186e-08	3.21716349922959e-07
ILMN_1776552	FUBP1	-1.22186071456415	5.81593791644136	-16.8497750295829	2.04517773839353e-10	3.94489263932213e-09
ILMN_1668960	MID1IP1	-1.22159533570767	7.67904302093791	-14.2530172349357	1.72848718311588e-09	2.26107114667253e-08
ILMN_3238712	SNRNP25	-1.22138864166275	6.48676277718654	-16.6104179284348	2.45778566564872e-10	4.58675766698678e-09
ILMN_1674097	GAGE2B	-1.22082151339437	4.54776803358995	-17.8487066263041	9.73857745622941e-11	2.13264946848012e-09
ILMN_1740216	ERCC3	-1.22043060410446	8.18593141256981	-15.0231921429736	8.86931414077192e-10	1.31617095682414e-08
ILMN_2157240	MNS1	-1.2203356803522	6.13563464747414	-9.79638012846867	1.73948011394229e-07	1.0687725498659e-06
ILMN_1792305	ZNF318	-1.21993911630907	7.79032973031532	-13.5882053762133	3.15619830355869e-09	3.72316903919796e-08
ILMN_1799011	CEP250	-1.21895457739198	5.35787284528294	-11.0547691002294	4.06367937829785e-08	3.08662328097286e-07
ILMN_1769545	PRPF19	-1.21864500627941	7.7639160589773	-16.8093860697207	2.10923803469869e-10	4.03459077791505e-09
ILMN_1738976	OR2A20P	-1.21852179269791	5.39289107196011	-7.1214555831136	6.53861957117603e-06	2.38930826122519e-05
ILMN_1802831	MTMR12	-1.21842168239731	6.5862453194093	-9.72351994445732	1.90063002931391e-07	1.15481784735451e-06
ILMN_1670535	NDRG2	-1.21670147000807	4.85670442611155	-7.67691062961788	2.87490637066266e-06	1.1736959337957e-05
ILMN_1674694	LINC00669	-1.2164581563465	4.8724028653645	-16.0985188220565	3.67129266802974e-10	6.36295734923324e-09
ILMN_1709114	TAB1	-1.21619629395427	6.72336849382245	-15.4043602155286	6.44697506468203e-10	1.00963554522728e-08
ILMN_1758831	RNF31	-1.21572184641819	7.84225508222632	-16.0363538282923	3.8576704295974e-10	6.62531350462346e-09
ILMN_1766411	AP1S2	-1.21538615212617	10.4584666296547	-23.6512507240599	2.48804577392811e-12	1.20959731708784e-10
ILMN_1651433	DCK	-1.21505028840934	7.84653829881551	-14.9880539723983	9.1373247196259e-10	1.34711054645332e-08
ILMN_1656452	C16orf59	-1.21427306454992	6.86942132279141	-18.0974386705641	8.1442243695467e-11	1.86527089564057e-09
ILMN_1783996	EXO5	-1.21344820545302	7.0308065045276	-9.20139086319822	3.64143763094682e-07	1.9974015547598e-06
ILMN_1772943	CXorf23	-1.2133242242254	5.06891799981241	-7.95463194432624	1.93403936718705e-06	8.33513415198429e-06
ILMN_1738116	TMEM119	-1.21295840803357	6.77168546480705	-6.96665953330188	8.27970632632461e-06	2.93011496264972e-05
ILMN_2093720	THG1L	-1.21189816934015	5.83199143340554	-6.04408162821999	3.61529552590803e-05	0.0001063817837481
ILMN_1751028	SERPINH1	-1.2116176727249	10.423044492331	-14.0696580839984	2.03562871857981e-09	2.58915447604161e-08
ILMN_1800152	MAVS	-1.21154686834584	5.02085463718094	-8.25424210773465	1.27419831212366e-06	5.84124772185006e-06
ILMN_1713875	NME1	-1.21095033438081	6.50689179848332	-17.3863054404337	1.3662706495403e-10	2.81674422675927e-09
ILMN_1689172	ATXN1L	-1.21090500847904	5.51958874709854	-7.89297956117052	2.11024182634419e-06	8.97445101940259e-06
ILMN_1663234	KATNAL1	-1.20986181125667	4.85231237262424	-9.97038897200894	1.41062457648461e-07	8.95118161392636e-07
ILMN_1763452	EVI2B	-1.20928559214083	5.79728750099062	-9.6988720644674	1.95868498160693e-07	1.18383153833087e-06
ILMN_1780952	OR5AP2	-1.20894285826516	4.82064849753026	-10.2363823372154	1.02958121699299e-07	6.85373406113002e-07
ILMN_3235477	RRP1	-1.2087604641973	7.03913512876546	-10.139390616544	1.15398161698853e-07	7.54058622862135e-07
ILMN_1789436	DENND1B	-1.20790931267136	7.17802455448595	-14.1948615413316	1.82015154534198e-09	2.35594455938389e-08
ILMN_1748770	CKAP5	-1.20685633026189	10.3545316605122	-24.692126406993	1.41296782351015e-12	7.73040669028749e-11
ILMN_2232712	MYO10	-1.20684863847635	8.51461719855928	-13.2319713424049	4.4048266428405e-09	4.86322772428153e-08
ILMN_2280816	CEMP1	-1.20601364962411	5.05798144611978	-8.8235761206136	5.93155441209856e-07	3.03841208248811e-06
ILMN_1697919	WHSC1L1	-1.20588424023529	5.64826292978911	-10.2126965784942	1.05858034900959e-07	7.01156918716595e-07
ILMN_1703092	RECQL4	-1.20557226239114	5.27685191613309	-11.2716805561318	3.20610806938301e-08	2.53002149825007e-07
ILMN_1776263	TMEM174	-1.20514425599156	4.89460917236521	-6.5951060536273	1.47829303008614e-05	4.86353750635098e-05
ILMN_1671154	TMPRSS13	-1.20489249336213	4.86929277169328	-6.89750309259936	9.21009899460307e-06	3.21513978372466e-05
ILMN_2290776	AGBL5	-1.20449062635884	4.84411450598322	-14.0508653341804	2.07025989210486e-09	2.62159398313602e-08
ILMN_1745242	PLSCR1	-1.2043140951463	6.28842163706025	-9.42518881197694	2.74657283942774e-07	1.57444901384059e-06
ILMN_2408885	HDAC9	-1.2040471378029	5.45223966505734	-8.08544713207341	1.6098013518978e-06	7.11752729586523e-06
ILMN_1750160	FASTKD3	-1.20403308233879	6.84466037499014	-13.7319816125554	2.76486294351723e-09	3.32874819420522e-08
ILMN_1670931	PDS5A	-1.20402723624651	7.87680066497167	-16.1900805757302	3.41412945835585e-10	5.97672058405627e-09
ILMN_1700448	SIM2	-1.20395086894158	6.21348723703256	-11.0119051297439	4.26046341113064e-08	3.21062337818676e-07
ILMN_1657191	KRTAP10-5	-1.20365695327262	4.59873906867054	-11.5527909265924	2.37119559247386e-08	1.98078156555772e-07
ILMN_1689380	FBXO44	-1.20297390458634	4.69909690553457	-12.502136407192	8.94049697332378e-09	8.78978865298053e-08
ILMN_1777584	KARS	-1.20271719331367	8.6111598356632	-20.2755847063836	1.86388984962898e-11	5.78275600601811e-10
ILMN_1773620	SMARCC2	-1.20229674718991	7.98020482965248	-11.1848567100101	3.52359767042604e-08	2.73362340990131e-07
ILMN_1723253	ZNF222	-1.20116139072656	5.11773179543712	-6.75577955843126	1.14791221984896e-05	3.8978806330385e-05
ILMN_1811616	EEPD1	-1.20113325869509	6.07487640728165	-7.33874796736466	4.71899909036155e-06	1.8079268605721e-05
ILMN_1812976	DDX54	-1.20094512352555	6.0223514668859	-10.24581434206	1.01827011116615e-07	6.78367848121108e-07
ILMN_1665257	RIMS2	-1.20051415361559	5.64330934104882	-11.3030042549418	3.09918302388921e-08	2.45896761928285e-07
ILMN_1700044	SAP130	-1.20032630202271	8.12029247273454	-20.8489821401029	1.29589563859479e-11	4.34093554584295e-10
ILMN_1762407	CABLES2	-1.2003233262255	6.0627124645371	-10.788977035559	5.46170515491054e-08	3.97171972541374e-07
ILMN_1813746	CORO2A	-1.19919151644758	7.25982984766855	-18.2966359356619	7.06930434391003e-11	1.65988999611877e-09
ILMN_1669669	KCMF1	-1.19908676791996	6.88469067855628	-10.6935987595162	6.08179566079792e-08	4.35466170818536e-07
ILMN_1722532	KDM3A	-1.19893151669995	6.98312068369709	-6.40437072364489	2.00513763749589e-05	6.34141565527533e-05
ILMN_2222065	FZD1	-1.19881259241214	6.34425227482901	-7.51051679093686	3.6622314943823e-06	1.44796349368965e-05
ILMN_1800261	TUBA1B	-1.19850370941375	13.8825779671867	-21.7796703698279	7.32635234262983e-12	2.72418596438088e-10
ILMN_1673543	PGM2	-1.19840096815843	7.8153674725953	-12.8081448752324	6.6165103201894e-09	6.85495924937206e-08
ILMN_1677292	C5orf30	-1.19832256903108	5.58536282863531	-8.70031001836379	6.97808912661586e-07	3.49604293757735e-06
ILMN_1763207	BATF3	-1.19812479340432	6.55923716766982	-9.73382569136999	1.87690189647016e-07	1.14350250241968e-06
ILMN_1673936	KHSRP	-1.19801445176097	8.35578123514859	-14.0965267974966	1.98718752066671e-09	2.53784241014675e-08
ILMN_1704385	H3F3A	-1.19785323096229	7.44884464075829	-7.86072722674087	2.20912821570383e-06	9.33968360935794e-06
ILMN_1790537	RMI2	-1.19747966120806	7.37988292516273	-15.7141459673487	5.00056934886537e-10	8.18834322499004e-09
ILMN_1797816	RPTOR	-1.19730325098647	6.01911106397003	-9.29832703056931	3.22069297224742e-07	1.80217639708436e-06
ILMN_1796497	IPCEF1	-1.1969381980551	5.99007250314455	-10.8896699449819	4.879584069448e-08	3.60622605681396e-07
ILMN_1694213	PLEKHO1	-1.1969153778983	9.75497598594996	-17.9615238369863	8.9774807455257e-11	2.00807776649919e-09
ILMN_1704672	NABP2	-1.19653057319724	7.71397302803648	-16.0983853204705	3.67168242990075e-10	6.36295734923324e-09
ILMN_2147133	NBPF14	-1.19414230921785	4.69421309168272	-13.3222952337428	4.04487896013646e-09	4.53555409489081e-08
ILMN_1684755	KAZALD1	-1.19401277541331	5.62767645484388	-12.6849990065955	7.46301462098907e-09	7.57487193671591e-08
ILMN_1704537	PHGDH	-1.19380851980617	11.2363273893077	-15.6306772991648	5.3524670262304e-10	8.65763425279847e-09
ILMN_2143250	FAR1	-1.1935400564925	7.22851750245693	-16.5607988240164	2.55399958928198e-10	4.73907827991856e-09
ILMN_1755173	PLEKHA4	-1.19329792532487	7.69399656338499	-10.030685780666	1.31269500584454e-07	8.4134035248151e-07
ILMN_3304200	ZNF385B	-1.19222751347985	5.00857029910429	-8.68326317498875	7.13760212226727e-07	3.56404472768985e-06
ILMN_1810327	HNRNPUL2	-1.19150004802465	9.22980591827247	-18.9670292568204	4.43570579945296e-11	1.14356277637505e-09
ILMN_2111187	ELOVL6	-1.19016021055698	8.51987024591736	-19.564099166867	2.96639309441946e-11	8.27923915559064e-10
ILMN_1761722	ZNF579	-1.18941865057037	7.20463181177574	-11.4798559617843	2.56273165085672e-08	2.1087323292762e-07
ILMN_3309854	SNORD113-9	-1.18842786108723	4.60488608378979	-18.0510595325146	8.4188446860254e-11	1.91291468347139e-09
ILMN_1725220	FER1L5	-1.18744363369758	4.63001875460342	-12.0109566931792	1.46896983831311e-08	1.33002157490976e-07
ILMN_1814966	PIAS3	-1.18722628907883	7.46829140325713	-20.6679694287512	1.45195830775907e-11	4.75518397700738e-10
ILMN_1677432	SRGAP1	-1.18614923720632	8.68305352836306	-14.655197618325	1.21522002341299e-09	1.70274060922854e-08
ILMN_1694548	ANXA3	-1.18609315020196	8.82711551450204	-15.1084194320529	8.25359155345014e-10	1.2379685274141e-08
ILMN_1702171	LPCAT1	-1.18519377059923	8.51175431458468	-10.8055942868702	5.36074861850303e-08	3.90654638755139e-07
ILMN_2370414	CHD3	-1.18441078402985	5.51308897751358	-8.09798968558428	1.58189498573238e-06	7.02387456694697e-06
ILMN_1659099	ROCK2	-1.18299093399674	8.12419060355598	-12.4150308563898	9.75156813101053e-09	9.4550436542279e-08
ILMN_3285198	SET	-1.18265281671733	11.7041839353831	-19.0396629640586	4.22118028162655e-11	1.10060597337514e-09
ILMN_2061405	NUP54	-1.18212012300367	8.60719199974012	-16.0825446454381	3.7182458401167e-10	6.433946579467e-09
ILMN_1804277	SPRED1	-1.1819283023552	10.4532131337354	-21.9473172169663	6.62736472121356e-12	2.53790434545310e-10
ILMN_1745223	CDC42EP4	-1.18151167496808	10.1315393083763	-17.9306433207407	9.17925921516181e-11	2.04260739759466e-09
ILMN_1750029	GABPA	-1.18112999070386	6.29543826955405	-16.2037881278424	3.37732061150761e-10	5.91829507666782e-09
ILMN_1696087	PHB2	-1.18105377385604	9.82787829717832	-16.017526079378	3.91609801136034e-10	6.70228313572887e-09
ILMN_1757294	PRSS42	-1.17986970400127	5.13672914278849	-10.1457982912337	1.14528800558627e-07	7.49047106666475e-07
ILMN_3268475	LOC100506562	-1.17973070872853	5.68705194585598	-12.5201577104065	8.78187424134503e-09	8.66349236476594e-08
ILMN_2344988	KMT2E	-1.17963524356347	4.97095544681742	-6.99724689189972	7.9003604888044e-06	2.81494237842256e-05
ILMN_1721583	EMC10	-1.17904864853021	4.67897842597573	-25.4293187541385	9.59487061842936e-13	5.77182539871975e-11
ILMN_1754839	DHX15	-1.17880844672655	9.79634004375805	-19.8235316003263	2.49951648146578e-11	7.25217454542457e-10
ILMN_2075820	ZNF598	-1.17762719366143	6.42325526403476	-7.6196899522154	3.12323641774732e-06	1.26103825797508e-05
ILMN_1735779	KCNJ8	-1.17748836858259	4.86194425008665	-9.64361671087758	2.0958054518223e-07	1.25199858091617e-06
ILMN_1751530	GADD45GIP1	-1.17732474125451	6.79691462843485	-11.442658270531	2.66671852896964e-08	2.17817822215769e-07
ILMN_1794187	FBXL3	-1.1768857982444	6.57700965078649	-11.3529609564321	2.93645227602059e-08	2.34950263468323e-07
ILMN_3200378	LOC401127	-1.17653945714836	6.55479678714877	-7.56761283868014	3.36903339986277e-06	1.34671474266346e-05
ILMN_3309709	PISRT1	-1.17646906258807	4.53452686071729	-13.111485797687	4.93921428651082e-09	5.35545068391763e-08
ILMN_1661917	RPL10	-1.17564799496351	13.1079118425085	-15.5289138501533	5.81775196455139e-10	9.27959705997788e-09
ILMN_1814622	GIN1	-1.17559472636866	6.1807160054245	-8.69548955793109	7.02280804710705e-07	3.51538150705392e-06
ILMN_2137536	ZZZ3	-1.17544503980599	8.86027147380854	-18.2292370303446	7.41491997129417e-11	1.72692484115229e-09
ILMN_1813027	TRIM41	-1.17538795033313	5.10497994093771	-7.85752994217103	2.21919535995389e-06	9.37304801645026e-06
ILMN_2281486	CNGA3	-1.17494372469042	4.71667578789335	-10.5204927817419	7.40727199047699e-08	5.14760601289821e-07
ILMN_1707720	SLC1A5	-1.17466582560054	9.08732987295115	-19.752530919217	2.6189003127499e-11	7.54773201339266e-10
ILMN_1673769	KCNG1	-1.17428024323727	7.09145156661439	-10.2420133429019	1.02281235476551e-07	6.81262203988643e-07
ILMN_1722066	ARMC1	-1.17357997724746	8.77968153313261	-15.1587906281166	7.91132952388944e-10	1.19446174927265e-08
ILMN_1656274	PRPF38A	-1.17337310229455	6.95964122262924	-13.6998891057303	2.84747787503729e-09	3.41271609439014e-08
ILMN_1790410	DROSHA	-1.17273750603244	8.3023578404967	-16.3124497124786	3.10014084340015e-10	5.53672304306528e-09
ILMN_1809582	VPS13C	-1.17250749609472	5.14421323730554	-8.52459305824875	8.82239898608325e-07	4.25432667391303e-06
ILMN_1709439	CHMP1A	-1.17245252183617	8.7729800137542	-14.5403176882966	1.34269458958404e-09	1.84589384779181e-08
ILMN_1666739	RBM15	-1.17224604721456	7.86769023889214	-17.9016876620359	9.37288018076425e-11	2.07497628099398e-09
ILMN_1743910	PANK4	-1.1715735107156	6.97610063675194	-15.2523393677227	7.31533688829792e-10	1.11571835045461e-08
ILMN_2228538	IRAK1BP1	-1.1714877504944	4.69308952196975	-13.2635081720819	4.27540420495248e-09	4.74159934171516e-08
ILMN_1742541	ZNF518A	-1.171484104488	6.47804065178352	-10.5978966881083	6.78003719828106e-08	4.77135774168129e-07
ILMN_2321339	POLR3H	-1.17134920193917	5.0680764744357	-9.34630608703097	3.03187049158972e-07	1.70984201529133e-06
ILMN_2370907	RAD51D	-1.17116654494191	5.36469650381288	-6.72646887628057	1.20180883051057e-05	4.05651670376703e-05
ILMN_2338197	LINS	-1.17050559111276	6.3619500802141	-13.4662955307139	3.53451135965607e-09	4.06917408336623e-08
ILMN_1766675	CDH6	-1.17043599804256	8.65634245748262	-7.71192712968865	2.73332697999838e-06	1.12361416426433e-05
ILMN_2290444	PTGER3	-1.17006732867747	4.62712808551725	-14.6473980299217	1.22345116306593e-09	1.71357733196748e-08
ILMN_1772658	ICE1	-1.16955161092945	6.11639744063293	-13.2228049656783	4.44322513323904e-09	4.90091286776373e-08
ILMN_1728639	FCGR3B	-1.1693894370087	5.08068926004389	-7.62643361056784	3.09282384099767e-06	1.2508101017875e-05
ILMN_2187899	HLA-L	-1.16918966091644	4.87068856896919	-11.2761279097802	3.19068993855232e-08	2.51958514300023e-07
ILMN_1798129	TRMT44	-1.1690227928771	5.63458967586461	-4.25654918210191	0.000873749050543337	0.00181036643563226
ILMN_1742166	GRWD1	-1.16899758536482	7.84110144609603	-13.5454944416718	3.28356206965515e-09	3.83794849029988e-08
ILMN_1778360	PYGB	-1.16859247111826	9.42931280013396	-15.9884890575228	4.00807334571601e-10	6.81570203026567e-09
ILMN_1680018	RIPK4	-1.16767769382013	5.18422319273319	-8.53725589807932	8.67355393197931e-07	4.19605235763361e-06
ILMN_1771172	LOC642929	-1.16639436950965	4.6168606607765	-8.86788529292889	5.59728024007613e-07	2.89124310797518e-06
ILMN_3248035	NTN5	-1.16631681124023	4.86249824695483	-13.835705260845	2.5149244830872e-09	3.08714145325971e-08
ILMN_3195456	LOC100130503	-1.16628040111908	4.6514289043411	-10.5770187319833	6.94343695939837e-08	4.87738594973512e-07
ILMN_1785107	NXT2	-1.16626444741646	5.86395863338492	-5.70638981062145	6.38552413240045e-05	0.000176053936425941
ILMN_2251375	ZFP64	-1.16557421585367	5.99198621890354	-11.7605184649596	1.90477904772617e-08	1.64716078765864e-07
ILMN_3225591	RPL14	-1.16544872508365	11.3692060822038	-16.8399725954697	2.06053131138899e-10	3.96563114306348e-09
ILMN_3190247	GPR158-AS1	-1.16496949289405	4.78615958665364	-6.85175864395635	9.88571888674799e-06	3.41947661121241e-05
ILMN_1713178	DENND6A	-1.16496637843597	6.55614593482745	-9.61789464744736	2.16309063282251e-07	1.28723448948258e-06
ILMN_1698463	ILF3	-1.16451144427428	8.61409690935361	-15.3636238893217	6.66827568095059e-10	1.03349278078546e-08
ILMN_1813840	KDM1A	-1.16440186243336	9.02742444748055	-15.6372460589334	5.32383458595413e-10	8.6194107253759e-09
ILMN_1755822	SYDE1	-1.16437225339033	9.71177308298971	-21.2422494008741	1.01545148247045e-11	3.5679507797425e-10
ILMN_1652073	RPS23	-1.16418955926703	11.6572841659801	-16.2198863354256	3.33463401290699e-10	5.86137173844421e-09
ILMN_1698912	PDF	-1.16405876619327	5.39606597310587	-7.89208888338468	2.11290873370643e-06	8.98246807376995e-06
ILMN_1795341	SRSF1	-1.1624750276545	10.9523482941479	-23.956136071211	2.10293764072455e-12	1.05664952679497e-10
ILMN_1688801	JPH3	-1.16237501868622	4.67655636915139	-7.84079295226245	2.27269380537244e-06	9.57319843301753e-06
ILMN_2182647	PINX1	-1.16235686205855	5.84823654249435	-9.94690417541656	1.45084773672555e-07	9.14580662713844e-07
ILMN_2206420	UGT1A3	-1.1623423010635	5.76191131161148	-6.25387637520972	2.55934046631596e-05	7.86887044272989e-05
ILMN_1723895	GTF3C5	-1.16233662590035	7.46860193636493	-13.6806617115831	2.89823621906682e-09	3.46391484864821e-08
ILMN_1699767	PDE8A	-1.16231277886872	5.6414479623009	-9.14565704409789	3.90950370722834e-07	2.12181834804682e-06
ILMN_2351262	MAPK8IP2	-1.16210361907686	4.75897997711859	-13.4326970793125	3.64709894025527e-09	4.16987645855625e-08
ILMN_2176502	UNC5B	-1.16091937619374	4.60799687326154	-16.7263248680307	2.24783653786689e-10	4.25484226379647e-09
ILMN_1688103	CTNNBIP1	-1.1600748935314	7.32406327985146	-18.0470714997152	8.44291773299279e-11	1.91712075980585e-09
ILMN_2349138	CDC42SE1	-1.15978129303086	7.02540445996555	-12.9203392398132	5.93428087588134e-09	6.24937933533886e-08
ILMN_1721283	HSPB6	-1.1596911881463	7.5139539111693	-11.0870099678184	3.92206369784269e-08	2.99423285937851e-07
ILMN_1695968	ABCG1	-1.15876701721214	4.81268017475025	-9.0843327734686	4.22889204446081e-07	2.2683734808671e-06
ILMN_1709483	MRE11A	-1.15830823375178	5.97495223125318	-9.56686781501383	2.30347135831246e-07	1.3590954168037e-06
ILMN_1757210	CALML4	-1.15806148740062	5.19353049619245	-10.9547663047917	4.53873936425152e-08	3.38994164997585e-07
ILMN_1696622	SLC38A6	-1.15751319272766	7.61446782427405	-13.4863036257841	3.46923515544748e-09	4.01278746889661e-08
ILMN_2362034	BICD1	-1.15732527459031	5.01319260064526	-6.16191587042964	2.97549304823095e-05	8.99195773097254e-05
ILMN_2110422	PKD1L1	-1.15732425062049	5.79840385773581	-16.6964398557262	2.30006373991537e-10	4.3322894563466e-09
ILMN_1660368	TRRAP	-1.15614413137437	9.67943068132824	-23.3143196606854	3.00345482933874e-12	1.3896118726507e-10
ILMN_1688299	RCAN3	-1.15598397885954	5.43576827114452	-8.23457230620066	1.3091659163273e-06	5.97374106035023e-06
ILMN_1703949	KPNB1	-1.15542625821101	11.6894308054173	-23.01374395181	3.56057050324203e-12	1.58360393130645e-10
ILMN_1706969	BEND6	-1.15523261239265	6.67452358945214	-11.7285978737684	1.96956446071554e-08	1.69425798343908e-07
ILMN_1750711	MYO19	-1.15465450093999	6.20342006763976	-15.4288550138878	6.317702540899e-10	9.91643391995663e-09
ILMN_1764723	SH3PXD2B	-1.1542895261316	6.34488725458647	-10.4219454771253	8.29676908194941e-08	5.68099589761053e-07
ILMN_1676792	RPS11	-1.15414164656885	11.9249133397681	-15.9576577345202	4.10826993320144e-10	6.95520414182321e-09
ILMN_1814044	CABIN1	-1.15333730562765	7.14128582894605	-12.7397267819336	7.07333860285682e-09	7.2562770327938e-08
ILMN_1809708	KCTD21	-1.15300677818223	6.40030894879134	-9.83961859448339	1.65077981949282e-07	1.02174052070565e-06
ILMN_1660222	MTBP	-1.15244306645635	4.98735083551172	-13.5840945406318	3.16822384473363e-09	3.7335216309102e-08
ILMN_1733675	MPP1	-1.15236832675386	7.67174915108578	-13.3947677267413	3.77882527072688e-09	4.29450472326689e-08
ILMN_1660582	LIG3	-1.15165407187364	6.32331663039866	-7.91747984623222	2.03826365149903e-06	8.71565684201963e-06
ILMN_2356895	MRPL42	-1.15155736719981	9.04307037580731	-15.9074680463024	4.27715975731604e-10	7.17069161843028e-09
ILMN_1788283	COTL1	-1.15112204860329	9.55453527882495	-13.3532154017434	3.92899615599304e-09	4.43156310539673e-08
ILMN_1774890	LAS1L	-1.15091442795142	8.27656840475468	-26.062166465169	6.94122790100917e-13	4.46375344253517e-11
ILMN_2347943	ZNF384	-1.15020943199034	6.12077753337624	-4.78207948693373	0.000328210332540868	0.000754054652559567
ILMN_1659463	APAF1	-1.15017948555558	8.10891854636712	-12.6675606365698	7.59195140425107e-09	7.67809279887969e-08
ILMN_1683475	TOMM40	-1.14999945584173	11.2162142060123	-26.4686061374528	5.6605716810396e-13	3.87901084043248e-11
ILMN_1756220	DDX18	-1.14946878011334	9.58850766933681	-19.0945756110698	4.06638468888975e-11	1.06832480061997e-09
ILMN_1746206	CEP131	-1.14890887886184	7.85128080006137	-20.6451504701162	1.47301978633816e-11	4.79447771626914e-10
ILMN_2390338	UBE2E3	-1.14890015258984	10.841380339674	-18.6466386934952	5.53164301049131e-11	1.36851922415044e-09
ILMN_1811301	INPP5E	-1.14856293677936	7.74864565597408	-11.5304694521817	2.42813754128204e-08	2.01481639168152e-07
ILMN_1745817	NELL1	-1.14704373587669	4.68285419480887	-15.1527154932763	7.95179097266171e-10	1.19899511389622e-08
ILMN_1699552	PDZRN3	-1.14694700409549	5.13444551670957	-14.8784186205968	1.00307681240492e-09	1.4545032958982e-08
ILMN_1704154	TNFRSF19	-1.14616093293001	10.3869790753333	-8.88927542153111	5.44313091901466e-07	2.82134255109047e-06
ILMN_1680644	MIOS	-1.14571832635258	7.99536827107793	-10.4463277956196	8.06657318021944e-08	5.54651328444013e-07
ILMN_2305544	DBI	-1.14484276476242	11.4850151388604	-19.0669349334496	4.14352726450656e-11	1.08363612504003e-09
ILMN_1726306	HMBS	-1.14417741041945	9.25415838381033	-23.142584793778	3.30926159235292e-12	1.50088076087912e-10
ILMN_1887174	SPIDR	-1.14406014413706	7.02317977791962	-18.9743099474945	4.41368414776795e-11	1.13959010404055e-09
ILMN_1663171	MATN3	-1.14383568707761	5.95693954330333	-9.82262633759782	1.68504962807025e-07	1.04033630001708e-06
ILMN_2172497	LPPR4	-1.14311432088402	6.29440877839349	-9.69571803697028	1.96624908429075e-07	1.18715431225114e-06
ILMN_1754562	ARHGEF17	-1.14217939419372	7.17081440120352	-18.4994598200584	6.12941951785764e-11	1.48728406459068e-09
ILMN_1789059	GDAP2	-1.14119848620907	5.98462623494215	-19.6504131537362	2.80144802637606e-11	7.92800591306702e-10
ILMN_3238078	SNORA45B	-1.14112922263766	5.37691272372111	-10.9432120136268	4.59733273210223e-08	3.42405924682005e-07
ILMN_1800697	LDB2	-1.13973607206082	8.80541663597153	-11.2600274998673	3.24688538517614e-08	2.55704305102352e-07
ILMN_1673119	AFF1	-1.13959562991583	5.42225331707174	-5.63008113352185	7.27742784333592e-05	0.000197703074032114
ILMN_1752435	SEC22C	-1.13925726808358	7.69440418702699	-16.1082762000789	3.64292532972745e-10	6.32584348566124e-09
ILMN_1699489	TUBB6	-1.13915729471888	11.0323668018814	-18.1046031656882	8.10266507907825e-11	1.85963466230574e-09
ILMN_1700967	MB21D2	-1.13896685216674	8.19437666275706	-15.6939400113555	5.08342127946938e-10	8.30822418596633e-09
ILMN_1765640	MAZ	-1.13784036731	4.86492664004872	-7.9572506917769	1.92690926659134e-06	8.30544398025972e-06
ILMN_1773814	MUSTN1	-1.13780201295773	4.89645009208088	-6.99184802690494	7.96595953201895e-06	2.83509198873682e-05
ILMN_1814661	PHLPP1	-1.13743668374653	5.43095839395181	-9.37856229769588	2.9115708918341e-07	1.65128403390088e-06
ILMN_2183784	TTC12	-1.13692419960105	5.45105679415059	-11.7496972291736	1.92648290609285e-08	1.6634253329187e-07
ILMN_1738147	NES	-1.13689429826508	9.77958426387583	-17.6798024403578	1.10101757375161e-10	2.36738873721147e-09
ILMN_1659297	FZD6	-1.13685444342784	8.54372548694603	-11.9877912983315	1.50441077442738e-08	1.35463779999314e-07
ILMN_3245659	ERI1	-1.13665738154566	8.32428553763819	-21.3445074328992	9.53726455476762e-12	3.39256936984814e-10
ILMN_2355665	MTFP1	-1.13648863496772	7.74817464627306	-16.0501377104916	3.81548751086871e-10	6.57493263203566e-09
ILMN_1694798	C5orf28	-1.13611094749974	5.6697603487351	-7.76493866901311	2.53287175270666e-06	1.05288900680229e-05
ILMN_2070072	RPS7	-1.13564631931138	8.75567062748027	-15.4566922132959	6.17415112016882e-10	9.75329124477997e-09
ILMN_1659895	MSN	-1.13506458748624	11.263216021679	-14.4144021199555	1.49903583045082e-09	2.00719167519145e-08
ILMN_1779897	NPR1	-1.13472709414198	5.34356861695591	-4.83076935379474	0.000300246272854894	0.000697292929240169
ILMN_2144654	SPDYE2	-1.13439079028849	4.66262516234975	-10.0369371632925	1.30296447690379e-07	8.35880933452389e-07
ILMN_1769546	RIN2	-1.13408673441935	9.81333351132937	-15.3102603938362	6.97055793699596e-10	1.07109179944994e-08
ILMN_1733667	DHX35	-1.13356033405476	6.57765610847889	-11.6118532223411	2.22729446145704e-08	1.88029911320016e-07
ILMN_2198516	ARRDC3	-1.13350347630762	4.66580855000451	-13.3031083912474	4.1186211359698e-09	4.60476003683889e-08
ILMN_2087080	RPL5	-1.13342137176983	12.2402965097311	-14.383539963641	1.54025623216331e-09	2.05381400643858e-08
ILMN_2050617	CCT6P1	-1.13336226715869	9.13237170450742	-13.5761387043628	3.19163669017891e-09	3.7534126603131e-08
ILMN_3243441	EEF1A1	-1.13309040142443	12.792504200892	-15.2006445294317	7.63849504439759e-10	1.15987350522176e-08
ILMN_1690252	ALKBH2	-1.1327829361935	6.19872450843524	-8.7726134767166	6.3424455328401e-07	3.21970184199507e-06
ILMN_1666625	KIF17	-1.13250272316685	5.15895337615952	-8.63617210600736	7.59871735627317e-07	3.75405172070202e-06
ILMN_1681754	GGH	-1.13249089653499	8.98867190963841	-18.8577063620276	4.78092319273917e-11	1.21529234167055e-09
ILMN_1706644	BDNF	-1.13218274486506	4.9361917032653	-15.5874933521742	5.54485446803063e-10	8.91443976952181e-09
ILMN_1797693	BRI3BP	-1.13179965389389	6.65822857958544	-11.2860616978591	3.15653643720926e-08	2.49776525376874e-07
ILMN_1691926	HSD17B10	-1.13172957955655	7.4278390456942	-11.9319776239983	1.59360650110034e-08	1.41828098338311e-07
ILMN_1775780	UTS2	-1.13150790000333	4.69356502413914	-10.1743696743142	1.10736449843027e-07	7.27874654774845e-07
ILMN_2328972	DNMT3B	-1.1297278973422	5.29251648351156	-6.69506877217432	1.26252024014819e-05	4.23654693902529e-05
ILMN_3272378	EZR	-1.12872178899722	12.1627948618823	-16.5767442672376	2.52264792896111e-10	4.69382359457367e-09
ILMN_1674662	TICRR	-1.12868597225397	4.74732925319456	-13.2796518798116	4.2107317207582e-09	4.6849487308849e-08
ILMN_2082762	SNORD68	-1.12794980000023	6.28168913451873	-11.8257729532831	1.77931365186171e-08	1.55623350078714e-07
ILMN_2358278	RSRC2	-1.12773171468612	5.81861951943056	-7.42735855440948	4.13854258687193e-06	1.61191440640797e-05
ILMN_1661717	TFDP1	-1.12757636949679	9.99988093692352	-24.37432283835	1.67528462344916e-12	8.8295696767078e-11
ILMN_1678816	GREM2	-1.12601130291436	5.17237077442286	-12.1091359345726	1.32836796001484e-08	1.22361795048553e-07
ILMN_1754947	TBC1D1	-1.12553111650649	5.10316336796026	-9.58933112746677	2.24051277780642e-07	1.32626197730052e-06
ILMN_1743714	CARD10	-1.12545087347136	8.22192128317913	-15.3096723709964	6.97396945282384e-10	1.07109179944994e-08
ILMN_1737833	ATN1	-1.12515246521803	7.3361190954006	-13.7247361705158	2.78328801677083e-09	3.34508907427035e-08
ILMN_2373285	MSR1	-1.12474595667984	4.72187961336524	-11.8311574794371	1.76936242864879e-08	1.54949577116603e-07
ILMN_1805131	OXLD1	-1.12427854604386	6.45334503061231	-4.78517475760375	0.000326354656244133	0.000750291379048824
ILMN_2103720	MRPL15	-1.12425143561996	9.05747323610754	-14.473521195263	1.42333434597395e-09	1.93582547232899e-08
ILMN_1688853	ZBTB9	-1.12412828741093	7.12337651745989	-10.0249294705131	1.32172342071128e-07	8.46654610453395e-07
ILMN_1789510	STIP1	-1.12405042827445	9.96893385702963	-14.4583242280349	1.44239502694282e-09	1.94972212485067e-08
ILMN_1815190	METTL1	-1.12402135688721	8.36974492984167	-23.7867829834831	2.30824838174872e-12	1.14314674526576e-10
ILMN_1696167	SYT6	-1.12359381369453	4.54902216346589	-11.9837715735439	1.51065303207601e-08	1.35777573305419e-07
ILMN_1868572	FAXC	-1.12324334506446	4.73729501437274	-15.3114918780234	6.96341905677386e-10	1.07057322526268e-08
ILMN_1773427	KANK1	-1.12307517775235	7.77866599791845	-16.2171787301811	3.34177298610823e-10	5.86793545889785e-09
ILMN_3259374	ST6GAL2	-1.12292341151224	4.57650085499329	-13.7819459800885	2.64130238212759e-09	3.20687044063247e-08
ILMN_3238344	VWA3A	-1.12235486387741	5.5138072910698	-7.57541586150575	3.33093599234016e-06	1.33411611340894e-05
ILMN_1655613	GSTA2	-1.12191866646427	4.96492647427332	-12.3312081670219	1.06066710227719e-08	1.01584146564024e-07
ILMN_1729639	CLDN20	-1.12159585934241	5.49631528208066	-7.97785994808309	1.87175955728033e-06	8.09100579130873e-06
ILMN_1702009	SV2A	-1.12106824437682	5.76250282133624	-6.93116464877469	8.7441628287192e-06	3.07146182149314e-05
ILMN_1725169	INTS12	-1.11970671566898	9.15667276895717	-20.4307675413687	1.6876755762041e-11	5.34673616141351e-10
ILMN_1770667	HECA	-1.11901897071234	5.7071871648974	-7.06778795863216	7.09378406107194e-06	2.56709336274109e-05
ILMN_1744129	DTX2	-1.11736622668696	5.41398678938218	-8.862090300899	5.63983639436155e-07	2.90930141689985e-06
ILMN_2069128	EPB41L2	-1.11682982223362	5.90312091930551	-11.9848554260645	1.50896719079394e-08	1.35696817374058e-07
ILMN_1682792	BYSL	-1.11678908807342	7.90316995175321	-15.1787922663402	7.77966503192989e-10	1.17767797095121e-08
ILMN_1727709	GPBAR1	-1.11669771754693	4.76171112342378	-11.7641967422905	1.89746121139445e-08	1.64206855374228e-07
ILMN_1673711	HSP90AB1	-1.11627243638041	11.0503799264921	-17.6439632570136	1.13022256215339e-10	2.41412209104092e-09
ILMN_1772214	CRYBA1	-1.11585073752398	4.69674743928998	-15.4999143225922	5.95813902863257e-10	9.45954052112479e-09
ILMN_3178967	LRRC3DN	-1.11581035295772	6.34778705152464	-8.08262672239516	1.61614820498524e-06	7.14100916262482e-06
ILMN_1714737	ASF1A	-1.11562798697268	6.80884042203083	-12.7491314128121	7.0085935219751e-09	7.19842699967103e-08
ILMN_1716922	DHX16	-1.11552814846493	9.33094056285377	-16.3710392180556	2.96088722706282e-10	5.35179978131244e-09
ILMN_1728132	LDHB	-1.11529119858954	10.4866552851618	-15.7143497146677	4.99974130959516e-10	8.18834322499004e-09
ILMN_1756942	SP3	-1.11518629649121	8.13801248965836	-9.98603731852791	1.38448377945461e-07	8.81125764291375e-07
ILMN_1652163	DVL2	-1.11516300917733	6.52817469055004	-10.3032962620126	9.52137876695678e-08	6.40125618720954e-07
ILMN_2317493	SEMA6D	-1.11461016707786	4.6781883285294	-10.9506341098571	4.55960224259136e-08	3.40183830519224e-07
ILMN_3289307	SHQ1	-1.11433152856549	4.9503448212574	-6.71651264413517	1.22071846190773e-05	4.11269129738026e-05
ILMN_3261111	IP6K3	-1.11358145651728	4.98779834178903	-10.3862241614731	8.64675057807207e-08	5.88207708063087e-07
ILMN_1770035	NCOA5	-1.11340895542985	7.5430997451354	-15.2510983104042	7.32292123649964e-10	1.11638112384302e-08
ILMN_2389876	TGFB1I1	-1.11247690252399	10.8513143638567	-13.7216437087797	2.79119206080251e-09	3.35225084124744e-08
ILMN_2164478	TTTY5	-1.11229909034711	4.72219765498569	-13.1986336227888	4.54620693540577e-09	4.98895914856738e-08
ILMN_1721818	CLDN10	-1.11164291507587	4.73097346203084	-9.28690576287247	3.26746048155985e-07	1.82331383096789e-06
ILMN_1654916	KIF7	-1.11160207754942	7.12167898512073	-13.2811365057459	4.20483697930309e-09	4.68189585978656e-08
ILMN_1703557	GOLGA2P9	-1.11142144219445	4.66561360500173	-11.5198726570393	2.45567933673161e-08	2.03375326904858e-07
ILMN_1774028	MTFR1	-1.11127878056541	7.44690472662617	-11.2311049560709	3.35050445235643e-08	2.62295112351292e-07
ILMN_2094377	TRPC3	-1.11098249625772	4.89583442269154	-12.4292476621711	9.61399438523326e-09	9.34004431974648e-08
ILMN_1722648	SF3B4	-1.11090788940307	10.96706279649	-22.1962013066326	5.71835684378668e-12	2.26819380953375e-10
ILMN_1784577	ZNF12	-1.11055110182756	5.37753935668432	-11.4410182683395	2.67140564561222e-08	2.18097302696844e-07
ILMN_1728048	HSD17B7	-1.11029548331086	6.05380665841726	-10.6926541757923	6.08829981931596e-08	4.3584134262098e-07
ILMN_1653709	TIMM9	-1.10987821828718	8.31875915006887	-18.7014391325067	5.32530339580747e-11	1.3247960100395e-09
ILMN_1804863	FKBP15	-1.10977855720559	7.24897227906778	-11.652714596866	2.13321204606735e-08	1.81107601024373e-07
ILMN_1695280	SMG6	-1.10884915254787	5.76752920408703	-8.90620120554151	5.32435383653567e-07	2.76851942059961e-06
ILMN_1708248	LILRB1	-1.10857142225829	4.66245106236183	-12.7130300406392	7.26063699923457e-09	7.40872992085898e-08
ILMN_1769517	PRKDC	-1.10849348766589	8.88754573932619	-14.0345908346224	2.10075988818084e-09	2.65047923080912e-08
ILMN_1675273	PPIL2	-1.10845149882795	4.75282590549726	-11.3075722784991	3.0839105908767e-08	2.44792555114952e-07
ILMN_3246304	CPSF4L	-1.10818305833446	5.08354558743944	-5.79328884633651	5.5076078764218e-05	0.000154393083842211
ILMN_1654583	CHD1	-1.10813073134278	7.73504074937164	-12.263865582355	1.13516667145011e-08	1.07505096783535e-07
ILMN_1696485	HNRNPAB	-1.10778838463813	8.22317707201352	-15.7044008794785	5.04034585329322e-10	8.24564220299781e-09
ILMN_3258321	SNRPG	-1.10777137685186	8.16655190743186	-14.2776759583883	1.69112293838415e-09	2.21893096928677e-08
ILMN_1686083	MAGEA11	-1.10756810332156	4.51990445209758	-13.5066365225699	3.40421825901531e-09	3.95084172289558e-08
ILMN_1718354	INTS7	-1.10744524487432	5.80947446218105	-8.72530313745052	6.75103160925209e-07	3.39610783040441e-06
ILMN_3242405	RMRP	-1.10732602984329	4.87996982211131	-11.8448590459954	1.7443074304403e-08	1.53222560702973e-07
ILMN_1665107	ITGB1BP1	-1.10675266201666	7.69809961558487	-10.7436790602915	5.74734781569797e-08	4.1554790975678e-07
ILMN_1779353	PUS7	-1.1067364284181	8.22705921751679	-15.9467751391287	4.14427423664941e-10	6.99421435062382e-09
ILMN_1810584	IL1R1	-1.10667105384572	6.24770644512026	-9.43462942496979	2.71439314748684e-07	1.55911377105022e-06
ILMN_1767324	EIF4EBP1	-1.10645239473271	6.14943376205408	-11.7076471681318	2.01336190852256e-08	1.7259032983055e-07
ILMN_1699735	FGF1	-1.10570877799941	5.09884201416055	-9.01485362699674	4.62459178021253e-07	2.45238544726378e-06
ILMN_2062381	LCOR	-1.10561593093888	7.51652015424285	-11.2788069369298	3.18144046814744e-08	2.51285681706173e-07
ILMN_2149164	SFRP1	-1.1055782804238	11.5155046840097	-7.14784067554034	6.28269459267278e-06	2.31044702779087e-05
ILMN_1691772	ZSCAN29	-1.10513099664471	5.44303721014112	-10.397892760351	8.53072699390424e-08	5.81674167458404e-07
ILMN_1782761	ARHGAP20	-1.10433056593818	5.63227681939891	-7.76976244082798	2.51542093017251e-06	1.04651833484751e-05
ILMN_1727218	ZBTB6	-1.10411713007429	5.79535436771062	-7.07410199761212	7.02595850301587e-06	2.54548837124715e-05
ILMN_1651788	MAP3K11	-1.10361059608992	7.4879293798926	-14.2951825122073	1.66512108699296e-09	2.19065109723512e-08
ILMN_1683120	UNG	-1.10301105995269	9.04950103304811	-21.4661419184893	8.85499142170924e-12	3.19703460805472e-10
ILMN_1737298	MAT2A	-1.10284690080481	11.2105443255655	-19.1301874431821	3.96925725213093e-11	1.05042252316906e-09
ILMN_2319588	OSGIN1	-1.10276752237071	5.82135299000124	-8.99486308160957	4.74560207431178e-07	2.50768293575736e-06
ILMN_1786433	BCCIP	-1.10253275367412	6.79747944509818	-10.7124734964586	5.95337067662797e-08	4.28227741762707e-07
ILMN_3270641	HNRNPH3	-1.10221189237079	7.70667527097215	-16.7579180108663	2.19400262714099e-10	4.17126732238956e-09
ILMN_3238274	BTBD2	-1.10217531275265	11.1434571903544	-20.9134263906274	1.24476081124098e-11	4.21056529957461e-10
ILMN_1663484	HYPK	-1.1015845252547	4.84306811108866	-9.88664456009557	1.55975125331582e-07	9.7361582670306e-07
ILMN_1683345	HFE	-1.10062460259856	5.04810927972903	-8.02713383510779	1.74657690802235e-06	7.62243762705792e-06
ILMN_1696956	ARID3B	-1.10031880487413	6.44609865538441	-16.0523158005731	3.80886720468112e-10	6.57096314705473e-09
ILMN_1737972	TSPYL5	-1.10016902234059	6.89528262683515	-8.96998265452793	4.90093458059503e-07	2.57697870971715e-06
ILMN_1746633	FAM219A	-1.09980862756133	6.67197597253546	-11.0656496560105	4.01528683004903e-08	3.05323012894242e-07
ILMN_1734826	NUP88	-1.09972973528357	9.659830523404	-22.0593494036286	6.20034334758711e-12	2.42038091560566e-10
ILMN_2412624	TP53I11	-1.09961112316121	5.95771939323343	-7.06411630253429	7.13354289866783e-06	2.58012686436706e-05
ILMN_1719139	LINC01094	-1.09902571600693	4.60408135691585	-16.253493722132	3.24737036488285e-10	5.74607849626011e-09
ILMN_2170814	LAMP3	-1.09859617073372	4.906417431767	-17.3878266281028	1.36473121739608e-10	2.81674422675927e-09
ILMN_1761044	GNB1L	-1.09810824799618	6.84679173710713	-14.3691847686038	1.55984123823882e-09	2.07511260674851e-08
ILMN_2339377	DNM2	-1.0980948010955	6.59168887666509	-13.7734439636005	2.66190347827103e-09	3.22803833975323e-08
ILMN_2150284	RNPC3	-1.09744836548765	6.21047603701615	-13.5427564675409	3.29191204870528e-09	3.84259678938265e-08
ILMN_1801348	GOT2	-1.09741603052261	10.5088428305145	-17.7196818513715	1.06946796412311e-10	2.30829625894548e-09
ILMN_1899842	ELK4	-1.0971888166988	4.90214611365335	-5.70245704606732	6.42856941986029e-05	0.000177141545553733
ILMN_1652379	SUCLG2	-1.09700565155319	9.87225419285764	-13.4710216770432	3.51897475039291e-09	4.05526807935317e-08
ILMN_1687023	GJC1	-1.09662622643025	5.60140636373417	-12.1737627138882	1.24371021585096e-08	1.16082987896471e-07
ILMN_1732318	PTK2B	-1.09652223897676	5.45006572765574	-7.54894631881269	3.46205498466226e-06	1.37830414953018e-05
ILMN_1718807	SMC3	-1.09629667478018	8.50057014522014	-22.2094922935981	5.67373459467856e-12	2.25308707078313e-10
ILMN_2399100	FGF5	-1.09612701372495	5.87845146989886	-9.07605056483593	4.27411052172739e-07	2.2887108213985e-06
ILMN_1666632	VPS52	-1.09548390989432	7.68345444206088	-14.8095336071672	1.0639640341255e-09	1.52299735433022e-08
ILMN_1853876	TMEM64	-1.09486560440516	7.04527508633565	-13.5234253632533	3.3515160582607e-09	3.89886625083322e-08
ILMN_1810283	FGF12	-1.09435237251215	4.59796856420982	-8.36120686091117	1.10062180669186e-06	5.14963120060562e-06
ILMN_3222974	PRKCB	-1.09422404204113	4.85633299508612	-8.88673034554412	5.46123328557783e-07	2.82902389721344e-06
ILMN_1663722	DNAJB5	-1.09336093603019	5.64840154149806	-10.2833196131659	9.74586242821812e-08	6.52291518520874e-07
ILMN_1672759	MCU	-1.09263809111184	7.76837563000339	-14.9671929709491	9.30052924360915e-10	1.36649591857615e-08
ILMN_1720241	TRIP12	-1.09200535267668	9.3822687589885	-16.5405844211898	2.5943460166969e-10	4.79745240609043e-09
ILMN_1686387	PYCRL	-1.09191326423977	5.19469419643969	-7.3437012529309	4.68437884388676e-06	1.79696318926629e-05
ILMN_2341952	MRPL35	-1.09183300152175	9.35652195417959	-19.0221499890936	4.2718675085502e-11	1.10962321893155e-09
ILMN_1657571	ASNA1	-1.09179372942787	6.26853768753672	-10.0786346062363	1.23999485028218e-07	8.01781866840181e-07
ILMN_1699598	AP2M1	-1.09048835834951	10.4256057535631	-18.2659252696741	7.22459514180108e-11	1.68944755727776e-09
ILMN_1707368	OPRD1	-1.08969099068557	4.90782233568876	-7.98734260416255	1.84694876861961e-06	7.99753474417438e-06
ILMN_1680134	CARM1	-1.08957697400661	10.6881474160592	-18.3107445686297	6.99916572006382e-11	1.64816910721616e-09
ILMN_1737585	VARS2	-1.08942242487523	7.57888907879152	-17.560889621783	1.20115941221548e-10	2.54316730833265e-09
ILMN_1798493	MRVI1	-1.08867979670461	4.66752489563793	-12.5159039933154	8.81904217487112e-09	8.69269558837955e-08
ILMN_1749540	RBM20	-1.08824152486466	4.70643749837201	-10.7134634530088	5.94671526718415e-08	4.27838297943165e-07
ILMN_1704045	DEAF1	-1.08820628187499	4.74600353825927	-13.9708571171552	2.2249116982101e-09	2.77662857804503e-08
ILMN_1692056	HS3ST3A1	-1.08812607813362	9.7687384675662	-12.9345615894041	5.85332056528888e-09	6.17752928857754e-08
ILMN_1813386	CORO6	-1.0880137872817	5.90387407781003	-8.37015520098472	1.08728521571793e-06	5.09691746233938e-06
ILMN_2285112	FBXO11	-1.0868148843004	9.9695421286554	-14.471328134151	1.42606825376738e-09	1.93676700705705e-08
ILMN_1742507	LRRC45	-1.08666044974377	4.76366548775165	-12.0485192116137	1.41338451452052e-08	1.28815311557397e-07
ILMN_1678957	WDR55	-1.08655150153073	7.42069185862932	-8.77547706558902	6.31857338023812e-07	3.20947400299775e-06
ILMN_2264634	UTY	-1.08620010305843	5.0202822997121	-7.38588291292307	4.40021916606918e-06	1.70225762553579e-05
ILMN_1755221	LMAN2L	-1.08605048099941	8.7194654357345	-14.6002944467487	1.2744464649783e-09	1.77490485661967e-08
ILMN_1681340	HSPB11	-1.08544933484697	9.10744034108704	-16.3192790514204	3.08355380379071e-10	5.52140343183698e-09
ILMN_1661432	NUP43	-1.085116036971	8.47920453835134	-17.4485220082612	1.30479920892616e-10	2.7175301469774e-09
ILMN_3241005	MFSD6L	-1.08332765641753	5.04684701027764	-12.2448183217076	1.15723840900896e-08	1.09254589756587e-07
ILMN_2359887	PPP2R5D	-1.08290903707017	5.9157078362746	-6.95192969126424	8.46920509710553e-06	2.98583441231595e-05
ILMN_1686516	CELF1	-1.08284980399019	6.21090633842567	-10.3026311037277	9.52876398261589e-08	6.40497203035857e-07
ILMN_1729611	REEP4	-1.08238173096802	5.93825770573248	-6.04205251119174	3.6275023452521e-05	0.000106686329640354
ILMN_1775373	CMTM5	-1.08226425586603	4.74172425623308	-13.9663234044565	2.23403743693715e-09	2.78599987025277e-08
ILMN_1747697	CHML	-1.08205966281774	5.37647064177236	-7.09217014405596	6.83562912466967e-06	2.48462828533416e-05
ILMN_1808707	FSCN1	-1.08152178156376	12.8735358611271	-14.0043523457063	2.15871358389291e-09	2.71348666180102e-08
ILMN_2086064	SNRPC	-1.08119125627155	10.0070835030745	-19.5590845016418	2.9762908243903e-11	8.30014307652987e-10
ILMN_1815107	MATR3	-1.08095588962613	11.7722182538354	-19.2589487136748	3.63830506229442e-11	9.78990922655943e-10
ILMN_1752285	RPL4	-1.08037704726241	12.2402482161816	-17.1522566072627	1.62682867960193e-10	3.25793879853823e-09
ILMN_2367883	GEM	-1.08036241584661	6.52479892245476	-11.106418139399	3.8393613458927e-08	2.93841992771513e-07
ILMN_1750496	ZBTB16	-1.07949196166884	4.79749919407457	-9.13555109033214	3.96031985836644e-07	2.14364520971956e-06
ILMN_1810467	PPP2R1A	-1.07786380309373	11.1358491756781	-24.0694782017518	1.97652879878632e-12	1.00356318843832e-10
ILMN_1694311	NUDT6	-1.07782697800065	5.51311200485785	-14.1794083766995	1.84537380042876e-09	2.38500898113907e-08
ILMN_1698185	WDR90	-1.07760524960778	6.14449246318007	-7.05543256667471	7.22851534557276e-06	2.61094977684174e-05
ILMN_3227782	MARVELD1	-1.07751239837047	6.15494658545427	-7.19053298048952	5.89077141741609e-06	2.18449704127935e-05
ILMN_1723822	PBRM1	-1.07684371919408	6.42785977360893	-11.8069809557812	1.81451439289719e-08	1.58300421687606e-07
ILMN_3307149	FLJ34503	-1.07663569853096	4.58387695214101	-7.95344241416239	1.93728735186964e-06	8.34704471644931e-06
ILMN_1780937	MUS81	-1.07646295514383	8.08591487945236	-12.0811526937069	1.36691579987568e-08	1.25109454874973e-07
ILMN_1749210	BUD13	-1.07598198799393	6.74359124315919	-10.5139517217627	7.46304173028036e-08	5.17696891529551e-07
ILMN_1651943	ANK3	-1.07554549195607	4.77128824803871	-7.98984466275382	1.84046059778752e-06	7.97671775998215e-06
ILMN_1801928	YWHAZ	-1.07533764214712	12.2139201518729	-19.3368558804417	3.45252323825804e-11	9.35574084115695e-10
ILMN_1671728	CARD14	-1.07490486916375	7.0038807441228	-9.06103851998471	4.35738781978711e-07	2.32679784291622e-06
ILMN_2355463	CYFIP1	-1.07480291369375	8.27480572249033	-11.5479837499006	2.38333709697347e-08	1.98720963704834e-07
ILMN_1696407	SRSF2	-1.07474379575883	10.9811704681264	-18.4825915691366	6.20223232508321e-11	1.49919176727415e-09
ILMN_1806099	RXFP4	-1.07468940060008	4.85531521083109	-12.8235036974405	6.5183584919925e-09	6.77567246262031e-08
ILMN_1681802	GRK6	-1.07403391557677	6.06973448892297	-9.20777920650516	3.61198403396676e-07	1.98345511656524e-06
ILMN_1730303	KBTBD7	-1.07398407379308	4.86199080133374	-10.3903982427696	8.60505463503239e-08	5.85949482842615e-07
ILMN_3227955	SLC29A4	-1.07366461683714	4.88592910153208	-5.98462307497585	3.9915638798282e-05	0.000116086074395712
ILMN_2088847	OTUD5	-1.07345211761432	6.80252619889312	-7.84345411064068	2.26409704655744e-06	9.5404842417834e-06
ILMN_1725971	TMEM81	-1.07316167329796	4.97420927379936	-9.92037726872878	1.49775545609451e-07	9.40024268319767e-07
ILMN_1724659	CIZ1	-1.072948656757	5.21240880272277	-7.35997027573376	4.5725469676347e-06	1.76082137668864e-05
ILMN_2237746	ING3	-1.0718393589606	7.52652301636891	-15.5101523302799	5.90816687173224e-10	9.40205927524185e-09
ILMN_1744830	ARHGAP11A	-1.07050958700007	4.89989257959821	-9.19279473800358	3.68147408438842e-07	2.01583368093383e-06
ILMN_3242288	RPS26	-1.07021308036698	9.79799055025147	-9.59048212757077	2.23733657360831e-07	1.32500433464804e-06
ILMN_1801710	APBB1IP	-1.07020112940971	6.75589059770568	-9.61458718245871	2.1719079665281e-07	1.2914179006082e-06
ILMN_1719759	TNC	-1.06989782546295	11.4834256508155	-7.88750239520996	2.12669848486022e-06	9.03329267709758e-06
ILMN_1808262	OR8K3	-1.06977680766222	4.50491206962132	-14.1756101666246	1.85163022140897e-09	2.39040607122643e-08
ILMN_1747857	SMARCE1	-1.0697239794442	9.03642221661818	-18.3182692701144	6.96206325340803e-11	1.64328785293037e-09
ILMN_1788240	ITPRIPL1	-1.06946712869457	4.85586524120651	-7.30574116883734	4.95671777944872e-06	1.88576051646122e-05
ILMN_1736597	TKT	-1.06938239708755	11.0928564761892	-18.0447772434358	8.45680001806591e-11	1.91900882042603e-09
ILMN_1808683	OR4A16	-1.0693371642152	4.67260314086569	-10.2021248644006	1.07180344328618e-07	7.08417888526009e-07
ILMN_1718046	ARNT2	-1.06899658533631	7.60562357342816	-8.05124131807785	1.68859417722591e-06	7.40982211264163e-06
ILMN_3310336	MIR450A1	-1.06887590381596	5.21724564094963	-6.56567644970643	1.54898084966361e-05	5.06083610493411e-05
ILMN_1651341	LOC401010	-1.06866388380186	5.87951295725738	-5.10322548920797	0.000183443778295262	0.000448607562544122
ILMN_2212714	TMEM39B	-1.0680083745986	7.87384179393687	-11.8901197720337	1.66420018818277e-08	1.46859488700645e-07
ILMN_2314007	TCF12	-1.06754002074799	8.30169498496104	-12.9942954323065	5.52595812200189e-09	5.88610168440307e-08
ILMN_3238662	SNORD89	-1.06737467360923	5.68231672564625	-8.36333794621953	1.09742996383709e-06	5.13609143564164e-06
ILMN_1720438	RPL26L1	-1.06678397625378	10.1240618836276	-22.7969888583913	4.03073121567463e-12	1.73886450904992e-10
ILMN_1655307	FAM136A	-1.06649808423766	9.40163241845825	-23.5850575053556	2.58126838141546e-12	1.24091687362635e-10
ILMN_1728657	VCX	-1.06643184275693	5.05500809280007	-6.24795177910429	2.58421210571372e-05	7.93755186881538e-05
ILMN_1723018	ZNF117	-1.06598170301088	4.45219935878396	-20.4161391982016	1.70349770630527e-11	5.38202222168987e-10
ILMN_1748427	ZNF239	-1.06561847402208	7.44568948107573	-11.3210234310339	3.0394035694595e-08	2.41951966826096e-07
ILMN_2361991	TRIM15	-1.06558435065047	4.99412679772531	-9.29096451845359	3.25075856465465e-07	1.81664067712518e-06
ILMN_2080751	ADNP2	-1.06554772116743	7.83941428311247	-15.6419847114932	5.30328121123635e-10	8.59825023848098e-09
ILMN_1701169	HP1BP3	-1.06496295887845	6.34551687034257	-17.5185329401676	1.23915125813787e-10	2.60440882419233e-09
ILMN_1813668	ASB4	-1.06481324422318	4.61771271815384	-8.86357916354951	5.62887004135354e-07	2.90451379424274e-06
ILMN_1703754	CEP192	-1.06441740545557	8.37830856057869	-14.8131465522588	1.06067417888023e-09	1.51955021911149e-08
ILMN_2337241	RPS15A	-1.0639753427107	12.7231913415642	-12.3080611942876	1.08566715850275e-08	1.03661665613383e-07
ILMN_2388965	ARHGEF25	-1.06396924636958	4.9656498754808	-10.5507626600897	7.15491262499759e-08	5.0035034138982e-07
ILMN_1698072	PITRM1	-1.06307956578137	9.52439625056686	-21.8692441468902	6.94354479595638e-12	2.62865001326326e-10
ILMN_1753467	SAMD4B	-1.06275918102244	6.35991422587491	-13.4128743126359	3.71531854498299e-09	4.23489798039083e-08
ILMN_1791366	RCOR2	-1.06230101750496	5.35066538489976	-8.85854128456166	5.66606868669735e-07	2.92064784749172e-06
ILMN_2070210	RNF219	-1.06187672729275	8.57404071100129	-13.9049739917485	2.36154146697994e-09	2.92070229010878e-08
ILMN_2380946	EIF4G2	-1.06161997160459	12.8873229905661	-20.2590304715861	1.88382097186319e-11	5.81840726515702e-10
ILMN_1768393	SNRPD1	-1.0605844459107	6.6850269165037	-9.65286568030822	2.07215920761883e-07	1.24149433707021e-06
ILMN_1714165	ST3GAL2	-1.0604379984376	6.396157434841	-12.5280517462398	8.71334094681025e-09	8.608201464477e-08
ILMN_3178252	RPS29	-1.06038046403654	11.3444216847797	-6.61518016236869	1.43203285871745e-05	4.72713470667802e-05
ILMN_2174369	ELOVL5	-1.05972386685584	8.26227541670713	-11.3197882758144	3.04346170690838e-08	2.42219075445451e-07
ILMN_1766359	GATAD2B	-1.05958524541119	5.99959825632179	-9.21666890870676	3.571418848036e-07	1.96493593412534e-06
ILMN_2215545	CMSS1	-1.05888534466876	8.20520802010097	-10.0686749016078	1.25473492962324e-07	8.09611723870903e-07
ILMN_2401769	PHF14	-1.0585421781002	6.07055087885733	-9.74587619313094	1.84955604625571e-07	1.12873132336178e-06
ILMN_1691702	ZNF775	-1.05842533317642	6.15732330230147	-11.6930054642595	2.04458712842102e-08	1.74832234506435e-07
ILMN_3246339	TSPY1	-1.05840087211889	4.62035840389208	-7.92049348393176	2.02959145699557e-06	8.68523298954299e-06
ILMN_1684051	WASF2	-1.05838029235507	7.43735273666169	-14.9576915036971	9.37589499615511e-10	1.37288753025688e-08
ILMN_2358202	SRRT	-1.05802357421318	10.7184664764748	-19.565203030677	2.96421907807153e-11	8.27923915559064e-10
ILMN_3310845	MIR511	-1.05747366502891	4.82755867576301	-9.55549781399696	2.33605386221408e-07	1.37394988533894e-06
ILMN_1679995	MPP6	-1.05741193862958	6.5036993691143	-16.0089639066516	3.94298157802161e-10	6.72824910954588e-09
ILMN_2048607	ANKRD9	-1.05708459866283	10.6114990176627	-15.4303435471905	6.30993669869213e-10	9.91027189189358e-09
ILMN_3248122	MED1	-1.0568923984462	6.24999043571369	-6.92499032593376	8.8277255357689e-06	3.09608131351667e-05
ILMN_1735353	IRX1	-1.05655983204619	7.36767817962287	-11.0693702879494	3.99888027537139e-08	3.04411228382898e-07
ILMN_1700384	KIAA1522	-1.0557178281669	6.56831521093892	-8.09070513993912	1.59803957798247e-06	7.07459879443588e-06
ILMN_1714567	AHNAK	-1.05563713669649	12.3057342932395	-18.4837032498948	6.19740526648045e-11	1.49907622547589e-09
ILMN_3241944	HAND2-AS1	-1.05518723469359	4.72501211817742	-7.60606190401209	3.18566712475098e-06	1.28278925377385e-05
ILMN_1761278	PIFO	-1.05516781367682	4.9886034785711	-7.0169043849467	7.66629185690743e-06	2.74459299974805e-05
ILMN_1754103	CLDN11	-1.05481205399854	10.6832437321414	-10.7314033025579	5.82747179726573e-08	4.20312043063303e-07
ILMN_1801767	ABHD3	-1.05480911101013	5.29985779437324	-8.92996107112076	5.16224538229893e-07	2.6952050300282e-06
ILMN_3244434	ARAP2	-1.05471825305569	4.87548808072691	-7.07086822418565	7.06060975745572e-06	2.5558932758847e-05
ILMN_1800512	HMOX1	-1.05396938504387	6.48110509778839	-7.05998354062439	7.17857668107821e-06	2.59559802391781e-05
ILMN_1667686	EXOC6	-1.05341872259195	5.02665131365981	-5.4788243866197	9.45287454460365e-05	0.000249087327175249
ILMN_2349831	DICER1	-1.05339480269022	6.34522941563854	-8.46132000433938	9.6078889627091e-07	4.58245917608441e-06
ILMN_2354617	DYRK1B	-1.05334457259152	5.10426390873171	-7.16487684896882	6.12309223596857e-06	2.26043553905538e-05
ILMN_1753877	MYADML2	-1.05303945211194	5.05817284746938	-5.7351928975063	6.07932692084639e-05	0.000168582718933752
ILMN_1738767	PLP2	-1.05254833218717	7.82460401480402	-14.8962169674223	9.87958728427244e-10	1.43626948166e-08
ILMN_1735474	R3HCC1	-1.05228786331475	9.39911857450764	-14.2866624264274	1.67772181824152e-09	2.20386407595148e-08
ILMN_3202315	RPLP0	-1.05164087161413	5.68927443929558	-7.86702920920201	2.18942691096488e-06	9.26662035781539e-06
ILMN_1778240	GFOD1	-1.05159361223156	7.2435264235258	-12.2267038895597	1.17865497445276e-08	1.10942267379608e-07
ILMN_1740395	RAVER1	-1.0510613204352	7.10377996598289	-10.6140983242891	6.65606319056127e-08	4.69850178405604e-07
ILMN_3249742	PXMP4	-1.05083432337785	4.73967636005768	-13.0673809592441	5.15181875611065e-09	5.5522035387492e-08
ILMN_1680692	NUCKS1	-1.05079000039128	7.68851939857392	-4.85654776528821	0.000286453607263348	0.000669226608971151
ILMN_3302905	RPL23A	-1.0506096883325	12.6003779907698	-13.4428198888609	3.61277932977701e-09	4.13579842969391e-08
ILMN_1676449	SLIT2	-1.05054463611802	8.24868779309706	-11.7069824400196	2.0147684324482e-08	1.72667958970803e-07
ILMN_1681590	LARP1	-1.05019464053825	8.77846033967967	-22.7304968857544	4.18798530061356e-12	1.79072387864517e-10
ILMN_1693323	SMIM8	-1.04910695610442	4.98448965924336	-10.0114170377422	1.34317778330594e-07	8.58200504789568e-07
ILMN_1657993	ADNP	-1.04897438403258	8.39045537455206	-14.344816354495	1.59370014131963e-09	2.11281731427485e-08
ILMN_2096083	PLEKHA5	-1.04735783861025	5.81308065756969	-8.06634621410884	1.65330730785393e-06	7.28279228043669e-06
ILMN_3309468	FOXD2-AS1	-1.04732004891758	5.05491312042645	-11.5885347759139	2.28296203974633e-08	1.91743222582886e-07
ILMN_1700232	FBXO30	-1.0467973932288	7.28586581976206	-11.1542676851746	3.64331033569341e-08	2.81320035754965e-07
ILMN_3302300	LOC729995	-1.04572964588323	4.53583965190481	-11.9504016175452	1.56355422984706e-08	1.39721141526399e-07
ILMN_2413508	ADGRE5	-1.04539200734094	7.78562235947547	-18.180050850039	7.67855528957415e-11	1.77513160480437e-09
ILMN_1757085	NUMA1	-1.04516661874575	5.72503227934497	-10.5037509552207	7.5509098748961e-08	5.22950195856528e-07
ILMN_1759084	INTS8	-1.04502581908526	7.33293042119365	-8.77625367552266	6.31211568666439e-07	3.20666640535939e-06
ILMN_1752592	HLA-DRB4	-1.04497529103475	5.74406710413198	-11.5212178324801	2.4521647270759e-08	2.0323074291315e-07
ILMN_3197652	ERI2	-1.0446785986411	5.29967710762634	-14.3006882046923	1.65703236220324e-09	2.18167488513306e-08
ILMN_1678290	HMG20A	-1.04430022767806	6.26861462751719	-8.55973514729365	8.41585301249925e-07	4.09494688718008e-06
ILMN_1791576	CHSY1	-1.04423617697746	10.5821372147467	-16.514430991063	2.64756225976651e-10	4.8853759920713e-09
ILMN_1767747	HDAC2	-1.04405771330594	10.448297554978	-18.4625288586169	6.29004330636841e-11	1.51616435473575e-09
ILMN_1750689	MPP5	-1.0436398753494	8.4633323872543	-12.3060418657436	1.0878778139679e-08	1.03843977761449e-07
ILMN_1762071	C17orf80	-1.04337509666618	6.35507368684348	-11.151032449599	3.65622319593847e-08	2.82064362893472e-07
ILMN_1810486	RAB34	-1.04307924601867	10.1076287051109	-14.8761323330248	1.00503668207923e-09	1.45618366517818e-08
ILMN_1683811	TNPO3	-1.04207049779105	7.69776880399065	-17.1489231664367	1.63090373043643e-10	3.26076686104486e-09
ILMN_3258356	RPSAP52	-1.04143046774941	5.12547319951195	-9.07953551577492	4.25502134311376e-07	2.27990565328444e-06
ILMN_1808290	FIRRE	-1.04130479402119	5.17425791322988	-6.2115857347097	2.74255372718808e-05	8.35984121174795e-05
ILMN_2367113	CASP6	-1.04116930734471	6.6553244007433	-9.40286374075393	2.82429746663712e-07	1.61016720769955e-06
ILMN_1751753	IDH2	-1.04083789770519	7.26135213359579	-10.9336908172147	4.64622249211773e-08	3.45524580541113e-07
ILMN_1794072	B3GAT1	-1.04069277694404	5.05903301712589	-9.0683524428143	4.31660132047002e-07	2.30787856235894e-06
ILMN_1667016	FAF1	-1.04035875688674	8.56723792869133	-18.6180882295748	5.64252477876913e-11	1.39121735764945e-09
ILMN_1703683	COG4	-1.0397919504302	7.55271970562928	-13.9846479743996	2.19739690729141e-09	2.7532560522511e-08
ILMN_1732296	ID3	-1.0397275061927	9.23449412766922	-11.7810721977878	1.86427066441216e-08	1.61862835092249e-07
ILMN_1777650	TMEM151B	-1.03951541860612	4.92475394499623	-4.93542658438898	0.000248193355271982	0.000587849705412627
ILMN_3206132	RPS8	-1.03920623131734	9.09535994877212	-14.3711687927467	1.55711860768838e-09	2.07309081840134e-08
ILMN_2101025	ZNF75D	-1.03894451500915	6.41039084332684	-7.73089864055532	2.65972316092962e-06	1.09754576360688e-05
ILMN_2052790	NONO	-1.03834764481418	11.9507191747441	-13.7946132466655	2.61092424644201e-09	3.17782301732378e-08
ILMN_2395043	HSPA4	-1.0382870167184	10.4280875852103	-13.2027916745931	4.52831140547908e-09	4.97407156900759e-08
ILMN_2367743	TUBG1	-1.03819108477922	9.4292125298757	-12.1194275131526	1.31448447142372e-08	1.21278168854766e-07
ILMN_1722059	SAFB	-1.03730962104142	8.75610633276907	-21.1150531433514	1.09827267859801e-11	3.8084870179673e-10
ILMN_1804415	SMAGP	-1.03699477930487	8.75913198290049	-19.1761563504487	3.84754296203668e-11	1.02568413270257e-09
ILMN_1693004	SOGA1	-1.03684774601289	8.43431416239042	-12.0867861813973	1.3590604806485e-08	1.24456577331225e-07
ILMN_1736178	AEBP1	-1.03661679886339	7.04565157461044	-10.6667627009689	6.26950156666522e-08	4.46310304629045e-07
ILMN_1802181	TUBBP5	-1.03652548795604	5.76577734765579	-8.82178117221732	5.94553520493462e-07	3.04421647324556e-06
ILMN_1705141	CACYBP	-1.03551748000808	5.09713162871219	-8.64164592313709	7.54352840831559e-07	3.73159989532477e-06
ILMN_1806487	FAM109B	-1.03520932666845	6.45251589241342	-8.61888393428701	7.77585751598721e-07	3.82621031718149e-06
ILMN_3251341	TUBA1C	-1.03514597702671	13.5810581841529	-21.8218803965874	7.14321458925602e-12	2.67921070377656e-10
ILMN_1773228	DLST	-1.034564396206	8.49203246807593	-17.4169213339573	1.33564247004543e-10	2.76838606734793e-09
ILMN_1665945	ACBD3	-1.03409697055894	9.64739643902536	-17.105670396258	1.68478235585943e-10	3.35680711122074e-09
ILMN_1723418	CEL	-1.03376476771768	5.24402931273621	-6.45273982966243	1.85510347535657e-05	5.91412890233681e-05
ILMN_1752283	ITCH	-1.03355469570841	7.05113454488592	-13.1336475295635	4.83594380324218e-09	5.26334534114161e-08
ILMN_3236220	LPAR2	-1.03308293756394	6.13779917837591	-9.27012985515067	3.33746867151911e-07	1.85517186967574e-06
ILMN_2394242	AMMECR1	-1.03297917474277	6.4632652580997	-16.5756999683438	2.52468854458777e-10	4.69382359457367e-09
ILMN_1664499	PLEKHG7	-1.03291441876005	4.77228377082395	-8.63514267953283	7.60914423094757e-07	3.75812569847445e-06
ILMN_2315780	TACC2	-1.03267052690548	7.44582153509527	-20.9712117098881	1.20074726868123e-11	4.08574112578217e-10
ILMN_1798210	E2F7	-1.03216840127868	8.99629554715044	-16.5301261583793	2.6154874216658e-10	4.83395366956561e-09
ILMN_3241758	POTEF	-1.03212158481472	13.7207082267627	-16.1554141117325	3.50915017886648e-10	6.11202109728897e-09
ILMN_3190833	CCRL2	-1.03165167667118	5.06210403987264	-11.1566826119598	3.63370331517299e-08	2.80703988280362e-07
ILMN_2102951	FAHD2A	-1.03115790990876	6.79636236930389	-9.87022600399064	1.59090998561387e-07	9.90733085711374e-07
ILMN_2053546	RPL19	-1.03115243077865	12.6158073377606	-14.9607211753575	9.3517928622758e-10	1.37227308714255e-08
ILMN_1705737	IMPDH2	-1.03115010003954	10.7686786431966	-17.6370302860087	1.13596739914016e-10	2.42194297949671e-09
ILMN_2413572	MARK2	-1.03110528772834	5.71135074178877	-8.16939523755762	1.43249813049104e-06	6.45532462542761e-06
ILMN_1808260	VWA8	-1.03100874194682	5.76313964787529	-9.8789177957657	1.57433316009972e-07	9.81473859567323e-07
ILMN_1719032	LSM3	-1.03091422662365	10.5082476801224	-17.7456258404039	1.04946406393002e-10	2.27080833770268e-09
ILMN_3289764	SP9	-1.03080764514507	4.99455085480826	-8.94703680300194	5.04898617633868e-07	2.6428778209904e-06
ILMN_1758250	TRAFD1	-1.03063298173656	7.78266334612032	-11.2240375952282	3.37635712382609e-08	2.63866403713455e-07
ILMN_2344002	GEMIN2	-1.02974488970711	6.5830144345648	-9.17675792851616	3.75742250447735e-07	2.05122895639578e-06
ILMN_1675669	IBTK	-1.02973267646191	8.9067442622889	-16.4495646326703	2.78466277290419e-10	5.08931819296048e-09
ILMN_3245620	NAIF1	-1.02912652813599	5.85680150413686	-8.53251653153217	8.72894799255817e-07	4.21929755091134e-06
ILMN_1742379	IFT122	-1.02910311100943	7.0133389357443	-12.4731492003344	9.20209901606958e-09	9.013559277775e-08
ILMN_2056687	ENTHD2	-1.02904973297357	5.67848787497467	-7.0459669773738	7.33356235684374e-06	2.64359507297685e-05
ILMN_1750599	ATP2B1	-1.02904579939241	4.62479396209834	-9.35175017141206	3.01120138847281e-07	1.70013268893152e-06
ILMN_1786684	MTRF1L	-1.02873842849474	6.59629727302254	-6.53218659699297	1.63377613539728e-05	5.29720906885606e-05
ILMN_1764082	MBOAT1	-1.02851607898728	5.90095426833238	-13.5131750021947	3.38358856064953e-09	3.92954562321526e-08
ILMN_2181469	ZNF611	-1.02819448249441	4.90384744449385	-16.4087611125968	2.87478677455212e-10	5.24013883300036e-09
ILMN_1799642	TRIM24	-1.02769429024171	6.40197897304079	-12.5562712423339	8.4729846221034e-09	8.41900567711969e-08
ILMN_2155272	PIF1	-1.02727618946897	6.02480766529473	-10.7265048537793	5.8597758230272e-08	4.22288548701494e-07
ILMN_1692790	ITGB3BP	-1.02714234916193	6.41405339310642	-10.4053412984616	8.45753312227531e-08	5.77272691468728e-07
ILMN_1804571	ZKSCAN4	-1.02701609760335	7.05343352662369	-17.6086749001226	1.15979115548237e-10	2.46618391969907e-09
ILMN_2352633	ARHGAP24	-1.02695726356811	5.6379894185421	-7.27830795915919	5.16393116784493e-06	1.95084988409083e-05
ILMN_2252408	CNPY4	-1.02689993032034	8.92444503940827	-13.4098486493626	3.72585077511121e-09	4.24269409868875e-08
ILMN_1694367	SNORD35B	-1.02577137323973	6.25523260678026	-6.83937648829279	1.00774558872931e-05	3.47742343557019e-05
ILMN_1794505	SHFM1	-1.02563767971876	8.02917843202308	-10.5493632754722	7.16637485376508e-08	5.00662722332824e-07
ILMN_2389582	HNRNPL	-1.02561674226704	8.82022589166433	-13.5530044785991	3.26077482747201e-09	3.81908418376258e-08
ILMN_1669206	CNOT1	-1.02543760390189	9.80978516696084	-25.7634280350163	8.07967572570789e-13	4.98494849232665e-11
ILMN_2077758	CTDSPL2	-1.02535983572277	6.41166488632463	-6.99927418736134	7.87587535614574e-06	2.80795973987368e-05
ILMN_3229424	LOC730101	-1.02502805871417	4.89248622901306	-7.09173954488599	6.8401011084643e-06	2.48540510482674e-05
ILMN_2363106	RBM23	-1.02489552446055	9.29635268698637	-17.3588021663707	1.39442710142027e-10	2.86660142818074e-09
ILMN_1800795	UNCX	-1.0248005157543	6.04267402899743	-7.69329744951115	2.80770749907909e-06	1.14993904213115e-05
ILMN_1909466	UVRAG	-1.0247799403872	4.97839634556869	-6.74321700253111	1.17069326079647e-05	3.96391218137462e-05
ILMN_1710756	ENO1	-1.02454214037086	14.0104802791782	-19.6083839500206	2.8805020650473e-11	8.09853390539278e-10
ILMN_1676548	BZW2	-1.02452087435432	9.42353931218247	-15.8945429691846	4.32184662325512e-10	7.22803159907719e-09
ILMN_1696601	VARS	-1.02353104191484	10.062773396249	-15.6836889556627	5.12601534926659e-10	8.36593859251278e-09
ILMN_1793476	PRKCDBP	-1.02315837658766	12.4756277862525	-19.1680572850627	3.86869351708113e-11	1.02893516080455e-09
ILMN_1670462	HUS1	-1.02315375970879	5.30467173592755	-11.6021894130605	2.25018675831399e-08	1.89452094216719e-07
ILMN_2327181	GEMIN7	-1.02239937040013	5.12860050612423	-7.58185005345655	3.29986492455432e-06	1.32351691976336e-05
ILMN_1717781	VPS11	-1.02192790856	7.1144811803439	-17.3522237238353	1.40125350175065e-10	2.8784151937928e-09
ILMN_1765039	PATE2	-1.02127272673981	4.60682100655451	-17.1773698900322	1.59647673391722e-10	3.21055755784088e-09
ILMN_1725244	HAT1	-1.02118480929153	8.46580914518014	-11.3187112876598	3.04700490191415e-08	2.42409825245707e-07
ILMN_2170476	PCDHB18P	-1.02105317637965	4.69623589203515	-7.57823657795636	3.31727663273794e-06	1.32926305805445e-05
ILMN_1740749	RPL7A	-1.0209608766803	12.0474597810088	-11.1758539124868	3.55838877662624e-08	2.75565272391665e-07
ILMN_1772242	TRPC5	-1.02086984001176	4.79416138915931	-13.3800461537498	3.83131503967165e-09	4.33985526192401e-08
ILMN_1714223	LETM2	-1.02075398285467	5.93983897722103	-6.48744499946133	1.75476668878541e-05	5.63542839800094e-05
ILMN_2376553	SLC23A1	-1.02054576931154	4.61592424948545	-13.1420567738938	4.79736423511366e-09	5.22465553934069e-08
ILMN_2127624	UBE3D	-1.0201568361712	5.08758042623093	-7.57023026289677	3.35620294399252e-06	1.34252012622117e-05
ILMN_3310663	MIR665	-1.01956241357749	4.68940118355051	-11.85890108147	1.71902255452756e-08	1.51271351626271e-07
ILMN_1719985	FEM1A	-1.01955307394355	9.11054967321442	-15.4308802817571	6.30713900285343e-10	9.91027189189358e-09
ILMN_1773645	GMPPB	-1.01903395053479	7.5185220717824	-10.33981606781	9.12511842501948e-08	6.16370188108949e-07
ILMN_2154115	PSD4	-1.01891749357229	4.66691863995102	-9.31490331920797	3.15407953947224e-07	1.76978622246571e-06
ILMN_1773964	H1FX	-1.01870429569721	8.34667967310783	-15.9198688110749	4.23475046144345e-10	7.12037139782898e-09
ILMN_1788416	ABHD17C	-1.01797356709343	9.52806042685265	-18.3235424588148	6.93618809436323e-11	1.63980430332377e-09
ILMN_1802669	PPP3CB	-1.01796193559959	9.50905278666856	-18.4901780071026	6.16937095274749e-11	1.4934741787216e-09
ILMN_1668498	CWF19L2	-1.01745177723151	6.72027089803564	-13.7366106235085	2.75315975581451e-09	3.31697531014227e-08
ILMN_3215715	LAP3	-1.01733016816381	6.85121964360507	-6.01136326872968	3.81749659145204e-05	0.000111607540297507
ILMN_1701877	AXL	-1.01682076080859	12.8333629636587	-15.5547905795124	5.69547040865563e-10	9.10139867945995e-09
ILMN_1763326	SIMC1	-1.01659548462005	6.55277124450639	-7.37036274471473	4.5025911388156e-06	1.73854390012137e-05
ILMN_1712026	NLRP3	-1.015794092058	5.41747015381695	-8.1854813953469	1.40095462540025e-06	6.33860288717727e-06
ILMN_1692511	TMEM106C	-1.01567465830763	9.77786280297338	-11.4034495170519	2.78122085311784e-08	2.24878962200608e-07
ILMN_1715968	KMT2B	-1.0152719280468	7.31506827659116	-12.2275097061005	1.17769331783461e-08	1.1088202942486e-07
ILMN_1718299	PDE6G	-1.01499594941956	4.83403987886572	-7.74000652637785	2.62513602857956e-06	1.08522204088641e-05
ILMN_1678255	ALOXE3	-1.01479154631697	4.81557010980809	-6.5790366018606	1.51645907398409e-05	4.97107254599692e-05
ILMN_1685636	KCNN2	-1.0146838949585	5.62337874607468	-8.09249199765156	1.59406328999393e-06	7.06516234316586e-06
ILMN_1794594	RASGRP2	-1.01464207965304	5.1710192714474	-5.57083821643367	8.05939679620806e-05	0.000216152620734902
ILMN_1764415	ZNF585A	-1.014623608485	6.8394054246977	-10.6415587855632	6.45142504436561e-08	4.58031245837772e-07
ILMN_1702301	DOCK10	-1.01442636378586	8.67106720880794	-14.2817469284124	1.68503794572109e-09	2.21178876432066e-08
ILMN_3272768	LINC00339	-1.01430058886889	6.49417917420738	-10.6739367663569	6.21872477587125e-08	4.43611805255601e-07
ILMN_1917221	C11orf95	-1.01409180563256	4.78368804476496	-8.3467638163179	1.1225153512172e-06	5.23855695113808e-06
ILMN_3225534	RNF216P1	-1.0139532172332	7.8010803108302	-11.9238930113146	1.60698792246668e-08	1.42834622742403e-07
ILMN_2367010	ADGRG6	-1.0137237096421	5.45769146392701	-5.83914350007694	5.09626975580873e-05	0.000144068992219282
ILMN_2396639	PDLIM7	-1.01363941430936	5.61969276366752	-5.73951476850713	6.03472689859503e-05	0.000167507651367106
ILMN_1764557	FITM1	-1.0130463255394	5.05593112000342	-10.2290675732369	1.03844544894399e-07	6.90074728738198e-07
ILMN_1839647	LINC00323	-1.01257014838943	4.55719471617539	-12.6733640994371	7.54877909045913e-09	7.64167008719635e-08
ILMN_1704795	MARK3	-1.0125293078362	7.12928711217683	-13.314303835583	4.07541986506481e-09	4.56386118677449e-08
ILMN_1781234	CCDC22	-1.01252285240036	6.02956394564346	-9.35086222814165	3.01456230953229e-07	1.70175152714164e-06
ILMN_1687335	FLNA	-1.01244762485239	8.92387858802292	-6.94570460188522	8.55066251634906e-06	3.01116455124679e-05
ILMN_1813490	FSD1	-1.01203548082948	6.08929350409562	-8.47366179229538	9.44903537529334e-07	4.51106371677266e-06
ILMN_1654890	LENG8	-1.01188242652653	4.92160652196494	-9.6059557303015	2.19509918321457e-07	1.30363324855657e-06
ILMN_1663827	SMYD5	-1.01154272895592	5.00117974614424	-8.80670231030862	6.06437621085686e-07	3.09724379333272e-06
ILMN_2253286	PRKCZ	-1.01112706894326	4.93050228248504	-7.7102368645888	2.73998859531036e-06	1.125815554795e-05
ILMN_1754541	MYCL	-1.01061585197649	4.85153278519986	-6.13377273267046	3.11662677698338e-05	9.3553085757938e-05
ILMN_2133100	LPIN2	-1.01046238906163	4.84397017015986	-8.00419811971935	1.80370419674556e-06	7.83689665860549e-06
ILMN_3245020	WASH1	-1.01040554822447	7.47335953053361	-8.01830138405341	1.76834586691632e-06	7.70388191187295e-06
ILMN_1785919	TMEM191C	-1.0092706354847	5.75746400367897	-7.75800174434678	2.5581924943756e-06	1.06187785511359e-05
ILMN_1657771	CRTC2	-1.00868609647627	6.748601953279	-11.3147172320045	3.06018347817621e-08	2.43269059753819e-07
ILMN_2216008	CDK15	-1.00798729599439	4.7795464936345	-10.4690211366587	7.85843430253389e-08	5.42069985939645e-07
ILMN_1715636	EIF3B	-1.00736899196448	10.1211136459772	-14.5140211791855	1.37384170468888e-09	1.88215221458351e-08
ILMN_2066904	OR4C12	-1.00721201734018	4.61745054797897	-8.53813047761898	8.66337265125475e-07	4.19230369108662e-06
ILMN_1709851	TCEA1	-1.00656041686017	5.71621878755987	-9.0944841219213	4.17416146784382e-07	2.24180697468228e-06
ILMN_3267760	RPL10A	-1.0063193186004	11.3911148708873	-10.9669519141902	4.47780673686092e-08	3.3516942543509e-07
ILMN_2123665	SBF2	-1.00627715571072	6.79841620825886	-17.0870832399354	1.70851882402493e-10	3.39074359811665e-09
ILMN_1812702	SIX1	-1.00624884072316	4.94789275999481	-10.1591419077766	1.12740725824198e-07	7.39216297971137e-07
ILMN_1734690	OR9I1	-1.0058871778828	4.5832068195746	-8.96285555866504	4.94641964905669e-07	2.59697428804209e-06
ILMN_1765547	IRF2	-1.00575837554771	4.97757582821457	-9.19538766676087	3.66934842859623e-07	2.01079127162613e-06
ILMN_1772455	HDAC3	-1.00557277378407	9.20506114181579	-17.1540727175242	1.62461312049684e-10	3.25763755965128e-09
ILMN_3231823	VENTXP1	-1.00483807780631	5.41160328348847	-8.40694245569103	1.03423343879842e-06	4.89280708234184e-06
ILMN_1785061	EPHB2	-1.00471894042295	6.79857883211625	-13.5427282833628	3.29199811977341e-09	3.84259678938265e-08
ILMN_1690371	MRPL11	-1.00464156460035	9.06771707530699	-10.4976437710528	7.60404376132813e-08	5.26312820098834e-07
ILMN_1683859	SLC7A1	-1.00410898428593	9.94899803483994	-13.7478271257186	2.72502107930533e-09	3.28767068892458e-08
ILMN_1732328	RPL22	-1.00299451859319	12.3838417701405	-15.2009184891148	7.63674271271743e-10	1.15987350522176e-08
ILMN_3235588	RAD21L1	-1.0026871936409	4.97231918657068	-10.1197725477632	1.18103846997506e-07	7.69259543113576e-07
ILMN_1796738	SPAST	-1.00243161941573	6.79222170070256	-8.97043743812395	4.8980472891337e-07	2.57599621619087e-06
ILMN_2198239	HGD	-1.00237961199114	4.68645524687618	-10.973319441082	4.44631441433132e-08	3.33463906761502e-07
ILMN_1779780	CHTF8	-1.00223532121668	4.85660065545269	-4.65863102553958	0.000411889688168229	0.000924793229642437
ILMN_2381559	ASTN2	-1.0020248137047	4.7481477675301	-8.96990769280329	4.90141066491793e-07	2.57697870971715e-06
ILMN_1812571	RAB35	-1.00187573692097	9.02929567336444	-15.2357924709151	7.41715351256880e-10	1.12924851777709e-08
ILMN_1770963	NAALADL1	-1.00118100856676	5.75015923703676	-6.73050356270047	1.19423405075979e-05	4.0329238263583e-05
ILMN_1680364	CD109	-1.00052537099977	5.94382000049704	-6.40311873283202	2.0091867388541e-05	6.35130756617405e-05
ILMN_1658207	MSLNL	-1.00028515017059	4.61113316229195	-11.9155512059736	1.6209209227262e-08	1.43776436658388e-07
