# Supplementary material for: Histone variant H2A.J accumulates in senescent cells and promotes inflammatory gene expression
Source: Nat Commun. 2017 May 10;8:14995. doi: 10.1038/ncomms14995 (PMC5436145; doi:10.1038/ncomms14995)
Supplement: Supplementary Data 2 — TopGO gene ontology analyses for differentially expressed genes. [file ncomms14995-s3.xlsx]

## Sheet: UpSEN
GO ID	GO Term	GO class	Genes in GO ID	DE Genes in the GO ID	p-Value GO ID enrichment	Gene Symbols for Differentially-Expressed (DE) Genes in the GO ID
GO:0005615	extracellular space	CC	1252	74	2.03605026562711e-18	SERPINA3, ACPP, APOD, APOE, BMP2, BMP4, C1R, C1S, C3, CD14, CSF2, CST1, CTF1, CXADR, CFD, EDN1, STOM, EFEMP1, FGF9, FN1, GAS6, GPX3, CXCL1, CXCL2, HBD, HBG2, IGFBP1, IGFBP3, IL1A, IL1B, IL6, IL6ST, CXCL8, IL12A, IL13RA2, CXCL10, KRT34, LAMC2, MMP3, NPPB, TNFRSF11B, SERPINI1, MASP1, SAA1, SAA2, CCL2, CCL3, CCL3L1, CCL20, CXCL6, CXCL5, TAC3, TIMP3, VCAM1, WNT2, SCG2, HIST1H2BG, HIST1H2BC, TNFSF18, …
GO:0005576	extracellular region	CC	4454	156	1.55084645036542e-16	SERPINA3, ACPP, AK4, APLP1, APOD, APOE, ASS1, ATP6V0A1, BMP2, BMP4, BPGM, BST2, C1R, C1S, C3, CD14, AP1S1, COL8A1, HAPLN1, CSF2, CST1, CTF1, CXADR, CFD, DPP4, EDN1, STOM, ETFB, ACSL4, BPTF, EFEMP1, FGF9, FGF11, FGFR1, FN1, FOLR3, FTH1, FUCA1, GAS6, GPX3, CXCL1, CXCL2, HIST1H2BD, HAGH, HBD, HBG2, IDUA, IGFBP1, IGFBP3, IL1A, IL1B, IL6, IL6ST, CXCL8, IL12A, IL13RA2, CXCL10, JUP, KISS1, KRT17, KRT34,…
GO:0005125	cytokine activity	MF	216	27	1.22448148461818e-14	BMP2, BMP4, CSF2, CTF1, EDN1, CXCL1, CXCL2, IL1A, IL1B, IL6, CXCL8, IL12A, CXCL10, TNFRSF11B, CCL2, CCL3, CCL3L1, CCL20, CXCL6, CXCL5, WNT2, SCG2, TNFSF18, GDF15, NAMPT, THNSL2, CCL3L3
GO:0044421	extracellular region part	CC	3698	133	1.67260660307334e-14	SERPINA3, ACPP, AK4, APLP1, APOD, APOE, ASS1, ATP6V0A1, BMP2, BMP4, BPGM, BST2, C1R, C1S, C3, CD14, AP1S1, COL8A1, HAPLN1, CSF2, CST1, CTF1, CXADR, CFD, DPP4, EDN1, STOM, ETFB, ACSL4, BPTF, EFEMP1, FGF9, FN1, FTH1, FUCA1, GAS6, GPX3, CXCL1, CXCL2, HIST1H2BD, HAGH, HBD, HBG2, IDUA, IGFBP1, IGFBP3, IL1A, IL1B, IL6, IL6ST, CXCL8, IL12A, IL13RA2, CXCL10, JUP, KRT17, KRT34, LAMC2, MMP3, MMP12, MYH11, …
GO:0005126	cytokine receptor binding	MF	255	24	1.67529306017319e-10	BMP2, BMP4, CSF2, CTF1, CXCL1, CXCL2, IL1A, IL1B, IL6, IL6ST, CXCL8, IL12A, CXCL10, CCL2, CCL3, CCL3L1, CCL20, CXCL6, CXCL5, TRADD, TNFSF18, GDF15, SMURF2, CCL3L3
GO:0006954	inflammatory response	BP	594	37	3.56446367400714e-10	SERPINA3, APOD, APOE, ASS1, BDKRB2, BMP2, C3, CD14, CYBA, FN1, CXCL1, CXCL2, RBPJ, IL1A, IL1B, IL6, IL6ST, CXCL8, CXCL10, MASP1, RORA, SAA1, SAA2, CCL2, CCL3, CCL3L1, CCL20, CXCL6, CXCL5, VCAM1, SCG2, IER3, PTGES, PDPN, NUPR1, NFKBIZ, CCL3L3
GO:0006952	defense response	BP	1533	66	4.08376492845521e-10	SERPINA3, ABL2, APOD, APOE, ASS1, BAD, BDKRB2, BMP2, BST2, C1R, C1S, C3, CD14, AP1S1, CXADR, CYBA, CFD, DUSP6, EDN1, FGF9, FGFR1, FN1, IFI6, CXCL1, CXCL2, HLA-DPA1, IFI27, RBPJ, IL1A, IL1B, IL6, IL6ST, CXCL8, IL12A, CXCL10, NFKBIA, OAS1, PAK2, PDPK1, MASP1, PSG3, RORA, SAA1, SAA2, CCL2, CCL3, CCL3L1, CCL20, CXCL6, CXCL5, VCAM1, SCG2, HIST1H2BG, HIST1H2BC, IER3, KYNU, PTGES, PDPN, CADM1, TRAF3IP1,…
GO:0005102	receptor binding	MF	1341	60	6.86547024916413e-10	ABL2, APLP1, APOE, BDKRB2, BMP2, BMP4, C3, CSF2, CTF1, CXADR, DPP4, EDN1, EFEMP1, FGF9, FGF11, FN1, GAS6, CXCL1, CXCL2, PRMT2, IDUA, IL1A, IL1B, IL6, IL6ST, CXCL8, IL12A, CXCL10, KRT17, LRPAP1, NPPB, TNFRSF11B, PDPK1, SAA1, CCL2, CCL3, CCL3L1, CCL20, CXCL6, CXCL5, TAC3, TSPAN4, VCAM1, WNT2, SCG2, TRADD, TNFSF18, MAP7, GDF15, NAMPT, HCST, ADAMTS8, CADM1, SRPX2, WNT16, CYTL1, THNSL2, SMURF2, FNDC5,…
GO:0008009	chemokine activity	MF	47	11	1.0891820518621e-09	CXCL1, CXCL2, CXCL8, CXCL10, CCL2, CCL3, CCL3L1, CCL20, CXCL6, CXCL5, CCL3L3
GO:0060326	cell chemotaxis	BP	214	21	1.11539594428919e-09	CXADR, EDN1, GAS6, CXCL1, CXCL2, IL1B, IL6, CXCL8, CXCL10, PDE4B, SAA1, SAA2, CCL2, CCL3, CCL3L1, CCL20, CXCL6, CXCL5, VCAM1, SCG2, CCL3L3
GO:0032496	response to lipopolysaccharide	BP	262	23	1.59507855321439e-09	ASS1, CD14, CSF2, EDN1, CXCL1, CXCL2, IL1B, IL6, CXCL8, IL12A, CXCL10, JUNB, NFKBIA, PDE4B, CCL2, CCL3, CCL20, CXCL6, CXCL5, SOD2, VCAM1, PTGES, ZC3H12A
GO:0009605	response to external stimulus	BP	2092	79	2.63767874469275e-09	ABL2, APOD, APOE, ASS1, BAD, BMP4, BST2, C3, CD14, AP1S1, CSF2, CXADR, CYBA, GADD45A, DDIT3, EDN1, ACSL4, FGFR1, FOSB, GAS6, CXCL1, CXCL2, RBPJ, IL1B, IL6, IL6ST, CXCL8, IL12A, CXCL10, JUNB, JUP, KCNJ2, MT3, MYH11, NFKBIA, NR4A2, OAS1, TNFRSF11B, PAK2, PDE4B, MASP1, RNASE4, RORA, SAA1, SAA2, CCL2, CCL3, CCL3L1, CCL20, CXCL6, CXCL5, SOD2, VCAM1, BTG2, SCG2, HIST1H2BG, HIST1H2BC, BHLHE40, IER3, KYN…
GO:0002237	response to molecule of bacterial origin	BP	275	23	4.06118386876306e-09	ASS1, CD14, CSF2, EDN1, CXCL1, CXCL2, IL1B, IL6, CXCL8, IL12A, CXCL10, JUNB, NFKBIA, PDE4B, CCL2, CCL3, CCL20, CXCL6, CXCL5, SOD2, VCAM1, PTGES, ZC3H12A
GO:0042379	chemokine receptor binding	MF	58	11	1.17820419887519e-08	CXCL1, CXCL2, CXCL8, CXCL10, CCL2, CCL3, CCL3L1, CCL20, CXCL6, CXCL5, CCL3L3
GO:0042127	regulation of cell proliferation	BP	1414	59	1.29795139298257e-08	ABL2, APOD, APOE, ATF3, BAD, BMP2, BMP4, CSF2, CTF1, CYBA, DPP4, EDN1, FGF9, FGFR1, FTH1, GAS6, CXCL1, CXCL2, HLA-DPA1, IGFBP3, RBPJ, IL1A, IL1B, IL6, IL6ST, CXCL8, IL12A, CXCL10, JUNB, JUP, MMP12, NDN, NFKBIA, PMP22, RARRES1, SAT1, CCL2, CCL3L1, CXCL6, CXCL5, SOD2, VCAM1, WNT2, BTG2, SCG2, HIST1H2AC, TNFSF18, CCPG1, PTGES, NAMPT, N4BP2L2, ADAMTS8, FBXO2, NUPR1, RGCC, ZNF503, VWCE, BLOC1S2, CCL3L3
GO:0008201	heparin binding	MF	144	16	1.89266283432364e-08	APLP1, APOE, BMP4, FGF9, FGFR1, FN1, CXCL10, LAMC2, LRPAP1, SAA1, CCL2, CXCL6, ADAMTS8, ABI3BP, CCDC80, LIPH
GO:0016477	cell migration	BP	1093	49	2.95821841238754e-08	ABL2, APOD, APOE, BMP2, BMP4, BST2, CXADR, DPP4, EDN1, FGFR1, FN1, GAS6, CXCL1, CXCL2, IGFBP3, IL1B, IL6, CXCL8, IL12A, CXCL10, JUP, MMP3, MMP12, NDN, NR4A2, PDE4B, PDPK1, PSG2, SAA1, SAA2, CCL2, CCL3, CCL3L1, CCL20, CXCL6, CXCL5, TPM1, VCAM1, SCG2, TSPAN1, PDPN, ITGA11, MACF1, SRPX2, RGCC, JAM2, LGR6, SMURF2, CCL3L3
GO:0008283	cell proliferation	BP	1834	69	4.01808090152538e-08	ABL2, APOD, APOE, ATF3, BAD, BMP2, BMP4, BST2, CDK11B, COL8A1, CSF2, CTF1, CYBA, DPP4, EDN1, FGF9, FGFR1, FTH1, GAS6, CXCL1, CXCL2, HLA-DPA1, IGFBP3, RBPJ, IL1A, IL1B, IL6, IL6ST, CXCL8, IL12A, CXCL10, JUNB, JUP, MMP12, MT3, NDN, NFKBIA, PMP22, RARRES1, RORA, SAT1, CCL2, CCL3L1, CXCL6, CXCL5, SOD2, VCAM1, WNT2, BTG2, SCG2, HIST1H2AC, CREG1, TNFSF18, CCPG1, PTGES, TSPAN1, NAMPT, N4BP2L2, PDPN, ADA…
GO:0030595	leukocyte chemotaxis	BP	155	16	5.40595892415565e-08	CXADR, EDN1, GAS6, CXCL1, CXCL2, IL1B, IL6, CXCL8, CXCL10, PDE4B, SAA1, CCL2, CCL3, CXCL6, CXCL5, SCG2
GO:0033993	response to lipid	BP	717	37	5.42492869476297e-08	ABL2, APOE, ASS1, BAD, BMP4, CD14, CSF2, EDN1, FOSB, CXCL1, CXCL2, HSD17B2, IL1B, IL6, CXCL8, IL12A, CXCL10, JUNB, NFKBIA, NR4A2, TNFRSF11B, PDE4B, RORA, CCL2, CCL3, CCL20, CXCL6, CXCL5, SOD2, VCAM1, WNT2, PTGES, CYP26B1, ZC3H12A, MGARP, FBXO32, CITED4
GO:0006955	immune response	BP	1443	58	6.51864896087185e-08	ABL2, ASS1, BAD, BST2, C1R, C1S, C3, CD14, CSF2, CXADR, CYBA, CFD, DUSP6, EDN1, FGF9, FGFR1, FTH1, IFI6, GAS6, CXCL1, CXCL2, HLA-DPA1, IFI27, RBPJ, IL1A, IL1B, IL6, IL6ST, CXCL8, IL12A, CXCL10, NFKBIA, OAS1, PAK2, PDE4B, PDPK1, MASP1, RORA, SAA1, CCL2, CCL3, CCL3L1, CCL20, CXCL6, CXCL5, VCAM1, HIST1H2BG, HIST1H2BC, KYNU, TNFSF18, HCST, CADM1, CYFIP2, CRCP, RGCC, PLEKHA1, HIST1H2BK, CCL3L3
GO:0071396	cellular response to lipid	BP	345	24	6.60758913555212e-08	ABL2, APOE, ASS1, BAD, BMP4, CD14, CSF2, EDN1, IL1B, IL6, CXCL8, CXCL10, NFKBIA, NR4A2, PDE4B, RORA, CCL2, CCL3, CCL20, WNT2, CYP26B1, ZC3H12A, MGARP, FBXO32
GO:0002690	positive regulation of leukocyte chemotaxis	BP	69	11	7.81052542262657e-08	EDN1, GAS6, CXCL1, CXCL2, IL6, CXCL8, CXCL10, CCL2, CCL3, CXCL6, CXCL5
GO:0000786	nucleosome	CC	102	13	8.07653192285263e-08	HIST1H1C, HIST1H2BD, HIST1H2AC, HIST2H2AA3, HIST2H2AC, HIST1H2BG, HIST1H2BC, HIST1H3D, HIST1H4H, H2AFJ, HIST1H2BK, HIST3H2A, HIST2H2AA4
GO:1990104	DNA bending complex	CC	102	13	8.07653192285263e-08	HIST1H1C, HIST1H2BD, HIST1H2AC, HIST2H2AA3, HIST2H2AC, HIST1H2BG, HIST1H2BC, HIST1H3D, HIST1H4H, H2AFJ, HIST1H2BK, HIST3H2A, HIST2H2AA4
GO:0034097	response to cytokine	BP	667	35	8.48908480767516e-08	APOE, ASS1, BAD, BST2, CD14, CYBA, EDN1, ACSL4, IFI6, GAS6, CXCL1, CXCL2, HLA-DPA1, IFI27, IL1A, IL1B, IL6, IL6ST, CXCL8, IL13RA2, CXCL10, JUNB, MT3, OAS1, CCL2, CCL3, CXCL6, CXCL5, TIMP3, VCAM1, TRADD, KYNU, TNFSF18, PTGES, ACKR3
GO:0006950	response to stress	BP	3522	109	8.82354780445692e-08	SERPINA3, ABL2, ACADVL, APOD, APOE, ASS1, ATF3, BAD, BDKRB2, BMP2, BST2, C1R, C1S, C3, CD14, AP1S1, CXADR, CYBA, GADD45A, DDIT3, CFD, DPP4, DUSP6, EDN1, FGF9, FGFR1, FN1, IFI6, GAS6, GPX3, CXCL1, CXCL2, HBD, HBG1, HBG2, HLA-DPA1, IFI27, IGFBP1, RBPJ, IL1A, IL1B, IL6, IL6ST, CXCL8, IL12A, CXCL10, MMP3, MMP12, MT3, NFKBIA, NR4A2, OAS1, PAK2, PDPK1, PLOD2, PMS2P3, MASP1, PSG3, RNASE4, RORA, SAA1, SA…
GO:0048870	cell motility	BP	1176	50	1.10544697159742e-07	ABL2, APOD, APOE, BMP2, BMP4, BST2, CXADR, DPP4, EDN1, FGFR1, FN1, GAS6, CXCL1, CXCL2, IGFBP3, IL1B, IL6, CXCL8, IL12A, CXCL10, JUP, MMP3, MMP12, NDN, NR4A2, PDE4B, PDPK1, PSG2, SAA1, SAA2, CCL2, CCL3, CCL3L1, CCL20, CXCL6, CXCL5, TPM1, VCAM1, SCG2, TSPAN1, PDPN, SPINT2, ITGA11, MACF1, SRPX2, RGCC, JAM2, LGR6, SMURF2, CCL3L3
GO:0051674	localization of cell	BP	1176	50	1.10544697159742e-07	ABL2, APOD, APOE, BMP2, BMP4, BST2, CXADR, DPP4, EDN1, FGFR1, FN1, GAS6, CXCL1, CXCL2, IGFBP3, IL1B, IL6, CXCL8, IL12A, CXCL10, JUP, MMP3, MMP12, NDN, NR4A2, PDE4B, PDPK1, PSG2, SAA1, SAA2, CCL2, CCL3, CCL3L1, CCL20, CXCL6, CXCL5, TPM1, VCAM1, SCG2, TSPAN1, PDPN, SPINT2, ITGA11, MACF1, SRPX2, RGCC, JAM2, LGR6, SMURF2, CCL3L3
GO:0002526	acute inflammatory response	BP	126	14	1.47586987299999e-07	SERPINA3, ASS1, C3, FN1, IL1A, IL1B, IL6, IL6ST, MASP1, SAA1, SAA2, VCAM1, PTGES, NUPR1
GO:0002687	positive regulation of leukocyte migration	BP	90	12	1.5439774840734e-07	EDN1, GAS6, CXCL1, CXCL2, IL6, CXCL8, CXCL10, CCL2, CCL3, CCL20, CXCL6, CXCL5
GO:0044815	DNA packaging complex	CC	108	13	1.60272962563527e-07	HIST1H1C, HIST1H2BD, HIST1H2AC, HIST2H2AA3, HIST2H2AC, HIST1H2BG, HIST1H2BC, HIST1H3D, HIST1H4H, H2AFJ, HIST1H2BK, HIST3H2A, HIST2H2AA4
GO:0009607	response to biotic stimulus	BP	756	37	2.05078478150154e-07	ASS1, BAD, BST2, CD14, AP1S1, CSF2, CXADR, DDIT3, EDN1, CXCL1, CXCL2, RBPJ, IL1B, IL6, CXCL8, IL12A, CXCL10, JUNB, NFKBIA, OAS1, PAK2, PDE4B, CCL2, CCL3, CCL20, CXCL6, CXCL5, SOD2, VCAM1, HIST1H2BG, HIST1H2BC, IER3, PTGES, TRAF3IP1, CRCP, ZC3H12A, HIST1H2BK
GO:0043207	response to external biotic stimulus	BP	724	36	2.06501056075125e-07	ASS1, BAD, BST2, CD14, AP1S1, CSF2, CXADR, EDN1, CXCL1, CXCL2, RBPJ, IL1B, IL6, CXCL8, IL12A, CXCL10, JUNB, NFKBIA, OAS1, PAK2, PDE4B, CCL2, CCL3, CCL20, CXCL6, CXCL5, SOD2, VCAM1, HIST1H2BG, HIST1H2BC, IER3, PTGES, TRAF3IP1, CRCP, ZC3H12A, HIST1H2BK
GO:0051707	response to other organism	BP	724	36	2.06501056075125e-07	ASS1, BAD, BST2, CD14, AP1S1, CSF2, CXADR, EDN1, CXCL1, CXCL2, RBPJ, IL1B, IL6, CXCL8, IL12A, CXCL10, JUNB, NFKBIA, OAS1, PAK2, PDE4B, CCL2, CCL3, CCL20, CXCL6, CXCL5, SOD2, VCAM1, HIST1H2BG, HIST1H2BC, IER3, PTGES, TRAF3IP1, CRCP, ZC3H12A, HIST1H2BK
GO:0005539	glycosaminoglycan binding	MF	193	17	2.12782751615472e-07	APLP1, APOE, BMP4, HAPLN1, FGF9, FGFR1, FN1, CXCL10, LAMC2, LRPAP1, SAA1, CCL2, CXCL6, ADAMTS8, ABI3BP, CCDC80, LIPH
GO:0070887	cellular response to chemical stimulus	BP	2365	80	2.56962634082229e-07	ABL2, ACADVL, ALOX5AP, APLP1, APOE, ASS1, ATF3, ATP6V0A1, BAD, BMP2, BMP4, BST2, CD14, CSF2, CXADR, CYBA, CYP4B1, DDIT3, DUSP6, EDN1, FGF9, FGFR1, FOSB, IFI6, GAS6, CXCL1, CXCL2, HLA-DPA1, IFI27, IGFBP1, IL1A, IL1B, IL6, IL6ST, CXCL8, IL13RA2, CXCL10, JUNB, JUP, MAOA, MMP3, MT3, NDN, NFKBIA, NR4A2, OAS1, PDE4B, PDPK1, RORA, SAA1, SAA2, CCL2, CCL3, CCL3L1, CCL20, CXCL6, CXCL5, SOD2, TIMP3, TPM1, V…
GO:0072358	cardiovascular system development	BP	868	40	3.08373014170713e-07	APOD, APOE, BMP2, BMP4, C3, COL8A1, CXADR, DDIT3, DUSP6, EDN1, FGF9, FGFR1, FN1, RBPJ, IL1A, IL1B, IL6, CXCL8, CXCL10, JUNB, MYH11, NPPB, RORA, SAT1, CCL2, SOD2, TPM1, VCAM1, WNT2, SCG2, DHRS3, PDPN, TRAF3IP1, SRPX2, RGCC, ANGPTL4, WNT16, ACKR3, ZC3H12A, SIK1
GO:0072359	circulatory system development	BP	868	40	3.08373014170713e-07	APOD, APOE, BMP2, BMP4, C3, COL8A1, CXADR, DDIT3, DUSP6, EDN1, FGF9, FGFR1, FN1, RBPJ, IL1A, IL1B, IL6, CXCL8, CXCL10, JUNB, MYH11, NPPB, RORA, SAT1, CCL2, SOD2, TPM1, VCAM1, WNT2, SCG2, DHRS3, PDPN, TRAF3IP1, SRPX2, RGCC, ANGPTL4, WNT16, ACKR3, ZC3H12A, SIK1
GO:0009617	response to bacterium	BP	460	27	3.15110294712301e-07	ASS1, CD14, CSF2, EDN1, CXCL1, CXCL2, RBPJ, IL1B, IL6, CXCL8, IL12A, CXCL10, JUNB, NFKBIA, PDE4B, CCL2, CCL3, CCL20, CXCL6, CXCL5, SOD2, VCAM1, HIST1H2BG, HIST1H2BC, PTGES, ZC3H12A, HIST1H2BK
GO:0044706	multi-multicellular organism process	BP	222	18	3.24041935042149e-07	EDN1, ACSL4, FOSB, IL1B, JUNB, PAPPA, PSG1, PSG2, PSG3, PSG4, PSG6, PSG9, PSG11, CCL2, TAC3, NAMPT, MAFF, SMURF2
GO:0007565	female pregnancy	BP	178	16	3.68572308820393e-07	ACSL4, FOSB, IL1B, JUNB, PAPPA, PSG1, PSG2, PSG3, PSG4, PSG6, PSG9, PSG11, CCL2, TAC3, NAMPT, SMURF2
GO:0006928	movement of cell or subcellular component	BP	1686	62	5.00601513195436e-07	ABL2, APOD, APOE, BMP2, BMP4, BST2, CALD1, CXADR, DPP4, EDN1, FGFR1, FN1, GAS6, CXCL1, CXCL2, IGFBP3, IL1B, IL6, CXCL8, IL12A, CXCL10, JUP, MAP1B, MMP3, MMP12, MYH11, NDN, NR4A2, PAK2, PDE4B, PDPK1, PSG2, SAA1, SAA2, CCL2, CCL3, CCL3L1, CCL20, CXCL6, CXCL5, TMOD1, TPM1, VCAM1, SCG2, FEZ1, TSPAN1, DPYSL4, PDPN, SPINT2, ITGA11, MACF1, FLRT3, TRAF3IP1, SRPX2, RGCC, JAM2, LGR6, ARHGEF28, SMURF2, MGAR…
GO:0045236	CXCR chemokine receptor binding	MF	17	6	5.06832527580707e-07	CXCL1, CXCL2, CXCL8, CXCL10, CXCL6, CXCL5
GO:0032993	protein-DNA complex	CC	161	15	5.39993319311902e-07	DDIT3, HIST1H1C, HIST1H2BD, JUP, HIST1H2AC, HIST2H2AA3, HIST2H2AC, HIST1H2BG, HIST1H2BC, HIST1H3D, HIST1H4H, H2AFJ, HIST1H2BK, HIST3H2A, HIST2H2AA4
GO:0002688	regulation of leukocyte chemotaxis	BP	83	11	5.43491360090836e-07	EDN1, GAS6, CXCL1, CXCL2, IL6, CXCL8, CXCL10, CCL2, CCL3, CXCL6, CXCL5
GO:1901681	sulfur compound binding	MF	210	17	7.05632610966294e-07	APLP1, APOE, BMP4, FGF9, FGFR1, FN1, CXCL10, LAMC2, LRPAP1, SAA1, CCL2, CXCL6, PTGES, ADAMTS8, ABI3BP, CCDC80, LIPH
GO:0002682	regulation of immune system process	BP	1218	49	7.7058042008241e-07	APOD, BAD, BMP4, BST2, C1R, C1S, C3, CD14, AP1S1, CXADR, CFD, DPP4, DUSP6, EDN1, FGF9, FGFR1, GAS6, CXCL1, CXCL2, HLA-DPA1, IL1B, IL6, IL6ST, CXCL8, IL12A, CXCL10, NFKBIA, PAK2, PDE4B, PDPK1, MASP1, RORA, CCL2, CCL3, CCL20, CXCL6, CXCL5, VCAM1, HIST1H4H, TNFSF18, MAFB, N4BP2L2, HCST, CADM1, TRAF3IP1, CYFIP2, RGCC, PLEKHA1, ZC3H12A
GO:0002685	regulation of leukocyte migration	BP	124	13	8.09503830480422e-07	APOD, EDN1, GAS6, CXCL1, CXCL2, IL6, CXCL8, CXCL10, CCL2, CCL3, CCL20, CXCL6, CXCL5
GO:0070098	chemokine-mediated signaling pathway	BP	54	9	8.17979629619285e-07	EDN1, CXCL1, CXCL2, CXCL8, CXCL10, CCL2, CXCL6, CXCL5, ACKR3

## Sheet: DownSEN
GO ID	GO Term	GO class	Genes in GO ID	DE Genes in the GO ID	p-Value GO ID enrichment	Gene Symbols for Differentially-Expressed (DE) Genes in the GO ID
GO:0000278	mitotic cell cycle	BP	953	131	3.10969333985294e-97	BIRC5, BLM, BUB1, CCNA2, CCNB1, CDK1, CDC20, CDC25A, CDC25B, CDC25C, CDK2, CDKN3, CENPA, CENPE, CENPF, RCC1, CHEK1, CKS1B, E2F2, EZH2, FEN1, FOXM1, CENPI, HELLS, INCENP, KIF11, KIFC1, KIF22, STMN1, LIG1, MAD2L1, MCM2, MCM3, MCM4, MCM5, MCM6, MCM7, NEK2, PLK1, POLA1, POLD1, POLE2, PRIM1, RFC3, RFC5, RRM2, STIL, AURKA, TOP2A, TTK, VRK1, XRCC3, CDC45, HIST1H4C, PRC1, PKMYT1, CCNB2, CCNE2, AURKB, PTT…
GO:0007049	cell cycle	BP	1620	157	7.16988732108591e-97	BIRC5, BARD1, BLM, BUB1, CCNA2, CCNB1, CDK1, CDC20, CDC25A, CDC25B, CDC25C, CDK2, CDKN3, CENPA, CENPE, CENPF, RCC1, CHEK1, CKS1B, CKS2, DDX11, E2F2, ECT2, EZH2, FANCD2, FANCG, FEN1, FOXM1, CENPI, HELLS, INCENP, KIF11, KIFC1, KIF22, STMN1, LIG1, MAD2L1, MCM2, MCM3, MCM4, MCM5, MCM6, MCM7, MKI67, NEK2, PLK1, POLA1, POLD1, POLE2, PRIM1, RAD51, RFC3, RFC5, RRM2, STIL, AURKA, TOP2A, TTK, VRK1, XRCC3, …
GO:0022402	cell cycle process	BP	1208	134	2.64477140246139e-87	BIRC5, BARD1, BLM, BUB1, CCNA2, CCNB1, CDK1, CDC20, CDC25A, CDC25B, CDC25C, CDK2, CDKN3, CENPA, CENPE, CENPF, RCC1, CHEK1, CKS1B, CKS2, DDX11, ECT2, EZH2, FANCD2, FANCG, FEN1, FOXM1, HELLS, INCENP, KIF11, KIFC1, KIF22, STMN1, LIG1, MAD2L1, MCM2, MCM3, MCM4, MCM5, MCM6, MCM7, NEK2, PLK1, POLA1, POLD1, POLE2, PRIM1, RAD51, RFC3, RFC5, RRM2, STIL, AURKA, TOP2A, TTK, VRK1, XRCC3, CDC45, PRC1, PKMYT1,…
GO:1903047	mitotic cell cycle process	BP	820	115	1.08849470589727e-84	BIRC5, BLM, BUB1, CCNA2, CCNB1, CDK1, CDC20, CDC25A, CDC25B, CDC25C, CDK2, CDKN3, CENPA, CENPE, CENPF, RCC1, CHEK1, CKS1B, EZH2, FOXM1, HELLS, INCENP, KIF11, KIFC1, KIF22, STMN1, LIG1, MAD2L1, MCM2, MCM3, MCM4, MCM5, MCM6, MCM7, NEK2, PLK1, POLA1, POLE2, PRIM1, RRM2, STIL, AURKA, TOP2A, TTK, VRK1, XRCC3, CDC45, PRC1, PKMYT1, CCNB2, CCNE2, AURKB, PTTG1, KIF23, NUP155, DLGAP5, MELK, NCAPD2, KIF14, …
GO:0000280	nuclear division	BP	507	88	2.55538855636478e-71	BIRC5, BUB1, CCNA2, CCNB1, CDK1, CDC20, CDC25A, CDC25B, CDC25C, CDK2, CENPE, CENPF, RCC1, CHEK1, CKS2, FANCD2, HELLS, INCENP, KIF11, KIFC1, KIF22, MAD2L1, MKI67, NEK2, PLK1, RAD51, STIL, AURKA, TOP2A, TTK, VRK1, RAD54L, PKMYT1, CCNB2, AURKB, PTTG1, TRIP13, KIF23, DLGAP5, NCAPD2, KIF14, SMC4, STAG1, NDC80, SPAG5, KIF2C, UBE2C, ZWINT, OIP5, TPX2, NCAPD3, KIF4A, FBXO5, RACGAP1, NUSAP1, ANLN, FAM64A,…
GO:0048285	organelle fission	BP	540	89	4.05968080436489e-70	BIRC5, BUB1, CCNA2, CCNB1, CDK1, CDC20, CDC25A, CDC25B, CDC25C, CDK2, CENPE, CENPF, RCC1, CHEK1, CKS2, FANCD2, HELLS, INCENP, KIF11, KIFC1, KIF22, MAD2L1, MKI67, NEK2, NPTX1, PLK1, RAD51, STIL, AURKA, TOP2A, TTK, VRK1, RAD54L, PKMYT1, CCNB2, AURKB, PTTG1, TRIP13, KIF23, DLGAP5, NCAPD2, KIF14, SMC4, STAG1, NDC80, SPAG5, KIF2C, UBE2C, ZWINT, OIP5, TPX2, NCAPD3, KIF4A, FBXO5, RACGAP1, NUSAP1, ANLN, …
GO:0007067	mitotic nuclear division	BP	387	78	4.99670550213766e-68	BIRC5, BUB1, CCNA2, CCNB1, CDK1, CDC20, CDC25A, CDC25B, CDC25C, CDK2, CENPE, CENPF, RCC1, CHEK1, HELLS, INCENP, KIF11, KIFC1, KIF22, MAD2L1, NEK2, PLK1, STIL, AURKA, TTK, VRK1, PKMYT1, CCNB2, AURKB, PTTG1, KIF23, DLGAP5, NCAPD2, KIF14, SMC4, STAG1, NDC80, SPAG5, KIF2C, UBE2C, ZWINT, OIP5, TPX2, NCAPD3, KIF4A, FBXO5, RACGAP1, NUSAP1, ANLN, FAM64A, ERCC6L, NCAPG2, SPDL1, HAUS4, TIPIN, ZWILCH, CDCA8…
GO:0051301	cell division	BP	617	86	3.29639128228776e-61	BIRC5, BLM, BUB1, CCNA2, CCNB1, CDK1, CDC20, CDC25A, CDC25B, CDC25C, CDK2, CENPE, CENPF, RCC1, CHEK1, CKS1B, CKS2, ECT2, HELLS, INCENP, KIF11, KIFC1, LIG1, MAD2L1, NEK2, PLK1, STIL, AURKA, TOP2A, TTK, VRK1, PRC1, PKMYT1, CCNB2, CCNE2, AURKB, PTTG1, KIF23, DLGAP5, NCAPD2, KIF14, SMC4, KIF20A, STAG1, NDC80, SPAG5, TXNIP, KIF2C, UBE2C, ZWINT, OIP5, TPX2, NCAPD3, KIF4A, FBXO5, CKAP2, RACGAP1, NUSAP1,…
GO:0005694	chromosome	CC	785	86	2.40095842168296e-52	BIRC5, BLM, BUB1, CCNB1, CDK2, CENPA, CENPE, CENPF, RCC1, CHEK1, DDX11, EZH2, FANCD2, CENPI, HELLS, HIC1, HMGN2, INCENP, KIF22, MAD2L1, MCM2, MCM3, MCM7, MKI67, NEK2, PLK1, POLA1, POLD1, POLE2, PRIM1, RAD51, RFC3, RFC5, SSRP1, AURKA, TMPO, TOP2A, HIRA, XRCC3, CHAF1B, CDC45, HIST1H4C, AURKB, NCAPD2, CHAF1A, SMC4, STAG1, NDC80, SPAG5, CBX1, KIF2C, ZWINT, OIP5, NUP160, NCAPD3, ORC6, POLA2, KIF4A, UH…
GO:0051276	chromosome organization	BP	977	92	1.4813203599508e-50	BLM, BUB1, CCNB1, CDK1, CDC20, CDK2, CENPA, CENPE, CENPF, CHEK1, DDX11, EZH2, FANCD2, FEN1, CENPI, HELLS, KIFC1, KIF22, LIG1, MAD2L1, MCM2, MCM3, MCM4, MCM5, MCM6, MCM7, NEK2, PLK1, POLA1, POLD1, POLE2, PRIM1, RAD51, RFC3, RFC5, STIL, SSRP1, AURKA, TAF5, TOP2A, TTK, HIRA, UBTF, VRK1, CHAF1B, CDC45, HIST1H4C, RAD54L, AURKB, PTTG1, TRIP13, DLGAP5, NCAPD2, KIF14, CHAF1A, HMGXB4, SMC4, NDC80, SPAG5, …
GO:0007059	chromosome segregation	BP	238	54	1.81078949960422e-49	BIRC5, BUB1, CCNB1, CDC20, CENPE, CENPF, RCC1, DDX11, ECT2, FANCD2, INCENP, KIF11, KIFC1, KIF22, MAD2L1, NEK2, PLK1, STIL, TOP2A, TTK, AURKB, PTTG1, TRIP13, DLGAP5, NCAPD2, KIF14, SMC4, STAG1, NDC80, SPAG5, KIF2C, UBE2C, ZWINT, NCAPD3, FBXO5, RACGAP1, NUSAP1, SPDL1, CDCA8, HJURP, NDC1, CENPN, SPC25, CHTF18, NCAPG, DSCC1, KIF18A, NUF2, PSRC1, CDCA5, SGOL2, SGOL1, CDCA2, CENPW
GO:0044427	chromosomal part	CC	692	78	4.69446501583155e-48	BIRC5, BLM, BUB1, CCNB1, CDK2, CENPA, CENPE, CENPF, RCC1, CHEK1, DDX11, EZH2, CENPI, HELLS, HIC1, HMGN2, INCENP, KIF22, MAD2L1, MCM2, MCM3, MCM7, MKI67, NEK2, PLK1, POLA1, POLD1, POLE2, PRIM1, RAD51, RFC3, RFC5, AURKA, TMPO, HIRA, XRCC3, CHAF1B, CDC45, HIST1H4C, AURKB, NCAPD2, CHAF1A, SMC4, STAG1, NDC80, SPAG5, CBX1, KIF2C, ZWINT, OIP5, NUP160, NCAPD3, ORC6, POLA2, UHRF1, ERCC6L, SPDL1, TIPIN, PA…
GO:0006996	organelle organization	BP	3322	151	2.8218472180647e-46	BIRC5, BLM, BUB1, CCNA2, CCNB1, CDK1, CDC20, CDC25A, CDC25B, CDC25C, CDK2, CENPA, CENPE, CENPF, RCC1, CHEK1, CKS2, DDX11, DIAPH1, ECT2, EZH2, FANCD2, FANCG, FEN1, FES, CENPI, GABPB1, HELLS, INCENP, KIF11, KIFC1, KIF22, STMN1, LIG1, MAD2L1, MCM2, MCM3, MCM4, MCM5, MCM6, MCM7, MKI67, NEK2, NPTX1, PLK1, POLA1, POLD1, POLE2, PRIM1, RAD51, RFC3, RFC5, STIL, SSRP1, AURKA, TAF5, TOP2A, TTK, HIRA, UBTF, …
GO:0044428	nuclear part	CC	3667	154	4.77357415765991e-43	BIRC5, BARD1, BLM, BUB1, CCNA2, CCNB1, CDK1, CDC20, CDC25A, CDC25B, CDC25C, CDK2, CENPA, CENPE, CENPF, RCC1, CHEK1, CKS1B, CSE1L, DDX11, E2F2, ECT2, EZH2, FABP5, FANCD2, FANCG, FEN1, FOXM1, CENPI, GABPB1, HIC1, HNRNPA1, ID1, INCENP, KIF22, LIG1, LMNB1, MAD2L1, MCM2, MCM3, MCM4, MCM5, MCM6, MCM7, MKI67, NEK2, PLK1, POLA1, POLD1, POLE2, PRIM1, RAD51, RFC3, RFC5, RRM2, SHMT1, SSRP1, AURKA, TAF5, TEA…
GO:0000775	chromosome, centromeric region	CC	167	43	6.4599712291138e-42	BIRC5, BUB1, CCNB1, CENPA, CENPE, CENPF, CENPI, HELLS, INCENP, KIF22, MAD2L1, MKI67, NEK2, PLK1, AURKA, AURKB, STAG1, NDC80, SPAG5, CBX1, KIF2C, ZWINT, OIP5, NUP160, NCAPD3, ERCC6L, SPDL1, ZWILCH, CDCA8, MIS18BP1, HJURP, CENPN, SPC25, CENPK, CENPM, DSCC1, CENPO, NUF2, CDCA5, SGOL2, SGOL1, CENPW, CENPP
GO:0031981	nuclear lumen	CC	3326	145	1.4454033254698e-41	BIRC5, BARD1, BLM, BUB1, CCNA2, CCNB1, CDK1, CDC20, CDC25A, CDC25B, CDC25C, CDK2, CENPA, CENPE, CENPF, RCC1, CHEK1, CKS1B, CSE1L, DDX11, E2F2, EZH2, FABP5, FANCD2, FANCG, FEN1, FOXM1, CENPI, GABPB1, HIC1, HNRNPA1, ID1, INCENP, KIF22, LIG1, LMNB1, MCM2, MCM3, MCM4, MCM5, MCM6, MCM7, MKI67, NEK2, PLK1, POLA1, POLD1, POLE2, PRIM1, RAD51, RFC3, RFC5, RRM2, SHMT1, SSRP1, AURKA, TAF5, TEAD4, TOP2A, HIR…
GO:1902589	single-organism organelle organization	BP	2311	120	4.07374920131207e-40	BIRC5, BLM, BUB1, CCNA2, CCNB1, CDK1, CDC20, CDC25A, CDC25B, CDC25C, CDK2, CENPA, CENPE, CENPF, RCC1, CHEK1, CKS2, DDX11, DIAPH1, ECT2, EZH2, FANCD2, FEN1, FES, HELLS, INCENP, KIF11, KIFC1, KIF22, STMN1, LIG1, MAD2L1, NEK2, PLK1, POLA1, POLD1, POLE2, PRIM1, RAD51, RFC3, RFC5, STIL, AURKA, TAF5, TOP2A, TTK, VRK1, XRCC3, CHAF1B, HIST1H4C, PRC1, PKMYT1, CCNB2, AURKB, PTTG1, TRIP13, KIF23, KIAA0101, …
GO:0098687	chromosomal region	CC	226	46	9.1917356778739e-40	BIRC5, BLM, BUB1, CCNB1, CDK2, CENPA, CENPE, CENPF, CHEK1, CENPI, HELLS, INCENP, KIF22, MAD2L1, MKI67, NEK2, PLK1, AURKA, AURKB, STAG1, NDC80, SPAG5, CBX1, KIF2C, ZWINT, OIP5, NUP160, NCAPD3, ERCC6L, SPDL1, ZWILCH, CDCA8, MIS18BP1, HJURP, CENPN, SPC25, CENPK, CENPM, DSCC1, CENPO, NUF2, CDCA5, SGOL2, SGOL1, CENPW, CENPP
GO:0005819	spindle	CC	276	49	2.50538774273679e-39	BIRC5, CCNB1, CDK1, CDC20, CDC25B, CENPE, CENPF, DDX11, DIAPH1, ECT2, INCENP, KIF11, KIFC1, KIF22, MAD2L1, NEK2, PLK1, AURKA, TTK, VRK1, PRC1, AURKB, KIF23, DLGAP5, KIF14, KIF20A, SPAG5, CBX1, TPX2, KIF4A, POC1A, FBXO5, CKAP2, RACGAP1, NUSAP1, SPDL1, HAUS4, CDCA8, KIF15, CEP85, FAM83D, KIF18A, PSRC1, HAUS8, CKAP2L, SGOL1, ASPM, MZT1, MZT2A
GO:0043228	non-membrane-bounded organelle	CC	3577	147	3.35960125890213e-39	BIRC5, ARHGDIA, BARD1, BLM, BUB1, CCNB1, CDK1, CDC20, CDC25B, CDK2, CENPA, CENPE, CENPF, RCC1, CHEK1, DDX11, DIAPH1, ECT2, EZH2, FANCD2, FANCG, FEN1, FES, CENPI, HELLS, HIC1, HMGN2, HNRNPA1, INCENP, KIF11, KIFC1, KIF22, STMN1, LMNB1, LSP1, MAD2L1, MCM2, MCM3, MCM7, MKI67, NEK2, PLK1, POLA1, POLD1, POLE2, PRIM1, RAD51, RFC3, RFC5, RPL36A, STIL, SSRP1, AURKA, TAF5, TMPO, TOP2A, TTK, HIRA, UBTF, VRK…
GO:0043232	intracellular non-membrane-bounded organelle	CC	3577	147	3.35960125890213e-39	BIRC5, ARHGDIA, BARD1, BLM, BUB1, CCNB1, CDK1, CDC20, CDC25B, CDK2, CENPA, CENPE, CENPF, RCC1, CHEK1, DDX11, DIAPH1, ECT2, EZH2, FANCD2, FANCG, FEN1, FES, CENPI, HELLS, HIC1, HMGN2, HNRNPA1, INCENP, KIF11, KIFC1, KIF22, STMN1, LMNB1, LSP1, MAD2L1, MCM2, MCM3, MCM7, MKI67, NEK2, PLK1, POLA1, POLD1, POLE2, PRIM1, RAD51, RFC3, RFC5, RPL36A, STIL, SSRP1, AURKA, TAF5, TMPO, TOP2A, TTK, HIRA, UBTF, VRK…
GO:0006259	DNA metabolic process	BP	892	77	5.71491635545659e-39	BARD1, BLM, CCNB1, CDK1, CDC25A, CDC25C, CDK2, CENPF, CHEK1, EZH2, FANCD2, FANCG, FEN1, FOXM1, HELLS, KIF22, LIG1, MCM2, MCM3, MCM4, MCM5, MCM6, MCM7, NUDT1, POLA1, POLD1, POLE2, PRIM1, RAD51, RFC3, RFC5, RRM2, SSRP1, TK1, TOP2A, USP1, XRCC3, CHAF1B, CDC45, HIST1H4C, RAD54L, CCNE2, EXO1, PTTG1, TRIP13, KIAA0101, NCAPD2, CHAF1A, SMC4, RNASEH2A, RAD51AP1, POLQ, DBF4, NCAPD3, ORC6, POLA2, UBE2T, UHR…
GO:0000793	condensed chromosome	CC	186	42	2.47800868976382e-38	BIRC5, BLM, BUB1, CCNB1, CDK2, CENPA, CENPE, CENPF, RCC1, CHEK1, FANCD2, INCENP, MAD2L1, MKI67, NEK2, PLK1, RAD51, AURKA, TOP2A, AURKB, NCAPD2, SMC4, NDC80, SPAG5, KIF2C, ZWINT, NCAPD3, ERCC6L, SPDL1, ZWILCH, HJURP, CENPN, SPC25, CENPK, NCAPG, CENPM, CENPO, NUF2, CDCA5, SGOL2, SGOL1, CENPW
GO:0005654	nucleoplasm	CC	2742	127	1.09094416110765e-37	BARD1, BLM, BUB1, CCNA2, CCNB1, CDK1, CDC20, CDC25A, CDC25B, CDC25C, CDK2, CENPA, CENPF, RCC1, CHEK1, CKS1B, CSE1L, DDX11, E2F2, EZH2, FABP5, FANCD2, FANCG, FEN1, FOXM1, CENPI, GABPB1, HIC1, HNRNPA1, ID1, KIF22, LIG1, LMNB1, MCM2, MCM3, MCM4, MCM5, MCM6, MCM7, PLK1, POLA1, POLD1, POLE2, PRIM1, RAD51, RFC3, RFC5, RRM2, SHMT1, SSRP1, TAF5, TEAD4, TOP2A, HIRA, UBTF, USP1, VRK1, FOSL1, CHAF1B, CDC45,…
GO:0070013	intracellular organelle lumen	CC	3936	151	5.67645920676426e-37	BIRC5, BARD1, BLM, BUB1, CCNA2, CCNB1, CDK1, CDC20, CDC25A, CDC25B, CDC25C, CDK2, CENPA, CENPE, CENPF, RCC1, CHEK1, CKS1B, COL6A3, COL15A1, CSE1L, DDX11, E2F2, EZH2, FABP5, FANCD2, FANCG, FEN1, FOXM1, CENPI, GABPB1, HIC1, HNRNPA1, ID1, INCENP, KIF22, LIG1, LMNB1, MCM2, MCM3, MCM4, MCM5, MCM6, MCM7, MKI67, NUDT1, NEK2, PLK1, POLA1, POLD1, POLE2, PRIM1, RAD51, RFC3, RFC5, RRM2, SHMT1, SSRP1, AURKA,…
GO:0031974	membrane-enclosed lumen	CC	4049	153	7.53725122454856e-37	BIRC5, BARD1, BLM, BUB1, CCNA2, CCNB1, CDK1, CDC20, CDC25A, CDC25B, CDC25C, CDK2, CENPA, CENPE, CENPF, RCC1, CHEK1, CKS1B, COL6A3, COL15A1, CSE1L, DDX11, E2F2, EZH2, FABP5, FANCD2, FANCG, FEN1, FOXM1, CENPI, GABPB1, HIC1, HNRNPA1, ID1, INCENP, KIF22, LIG1, LMNB1, MCM2, MCM3, MCM4, MCM5, MCM6, MCM7, MKI67, NUDT1, NEK2, PLK1, POLA1, POLD1, POLE2, PRIM1, RAD51, RFC3, RFC5, RRM2, SHMT1, SSRP1, AURKA,…
GO:0043233	organelle lumen	CC	3993	151	3.31217101033594e-36	BIRC5, BARD1, BLM, BUB1, CCNA2, CCNB1, CDK1, CDC20, CDC25A, CDC25B, CDC25C, CDK2, CENPA, CENPE, CENPF, RCC1, CHEK1, CKS1B, COL6A3, COL15A1, CSE1L, DDX11, E2F2, EZH2, FABP5, FANCD2, FANCG, FEN1, FOXM1, CENPI, GABPB1, HIC1, HNRNPA1, ID1, INCENP, KIF22, LIG1, LMNB1, MCM2, MCM3, MCM4, MCM5, MCM6, MCM7, MKI67, NUDT1, NEK2, PLK1, POLA1, POLD1, POLE2, PRIM1, RAD51, RFC3, RFC5, RRM2, SHMT1, SSRP1, AURKA,…
GO:0044770	cell cycle phase transition	BP	452	55	3.65884475943066e-35	BIRC5, BUB1, CCNA2, CCNB1, CDK1, CDC20, CDC25A, CDC25B, CDC25C, CDK2, CDKN3, CENPE, CENPF, RCC1, CHEK1, CKS1B, EZH2, FOXM1, MAD2L1, MCM2, MCM3, MCM4, MCM5, MCM6, MCM7, NEK2, PLK1, POLA1, POLE2, PRIM1, RRM2, STIL, AURKA, TTK, CDC45, PKMYT1, CCNB2, CCNE2, DLGAP5, MELK, KIF14, PLK4, DBF4, UBE2C, ORC6, POLA2, FBXO5, TIPIN, MCM10, BORA, MCM8, MASTL, SLFN11, CDCA5, TUBB
GO:0044772	mitotic cell cycle phase transition	BP	433	54	4.49234633713983e-35	BIRC5, BUB1, CCNA2, CCNB1, CDK1, CDC20, CDC25A, CDC25B, CDC25C, CDK2, CDKN3, CENPE, CENPF, RCC1, CHEK1, CKS1B, EZH2, FOXM1, MAD2L1, MCM2, MCM3, MCM4, MCM5, MCM6, MCM7, NEK2, PLK1, POLA1, POLE2, PRIM1, RRM2, STIL, AURKA, TTK, CDC45, PKMYT1, CCNB2, CCNE2, DLGAP5, MELK, KIF14, PLK4, DBF4, UBE2C, ORC6, POLA2, FBXO5, MCM10, BORA, MCM8, MASTL, SLFN11, CDCA5, TUBB
GO:0000819	sister chromatid segregation	BP	113	33	2.72484988786463e-34	BUB1, CCNB1, CDC20, CENPE, CENPF, KIFC1, KIF22, MAD2L1, NEK2, PLK1, STIL, TOP2A, TTK, DLGAP5, NCAPD2, KIF14, SMC4, NDC80, SPAG5, KIF2C, UBE2C, ZWINT, NCAPD3, FBXO5, NUSAP1, SPDL1, CDCA8, NCAPG, DSCC1, KIF18A, PSRC1, CDCA5, SGOL2
GO:0016043	cellular component organization	BP	5548	173	1.76693743324252e-32	BIRC5, ARHGDIA, BLM, BUB1, CCNA2, CCNB1, CDK1, CDC20, CDC25A, CDC25B, CDC25C, CDK2, CENPA, CENPE, CENPF, RCC1, CHEK1, CKS2, COL6A3, COL15A1, DDX11, DIAPH1, ECT2, EZH2, FANCD2, FANCG, FEN1, FES, FOXM1, CENPI, GABPB1, HAS2, HELLS, ID1, INCENP, KCNF1, KIF11, KIFC1, KIF22, STMN1, LIG1, LMNB1, MAD2L1, MCM2, MCM3, MCM4, MCM5, MCM6, MCM7, MKI67, NEK2, NPTX1, PLK1, POLA1, POLD1, POLE2, PRIM1, RAD51, RFC3…
GO:0000070	mitotic sister chromatid segregation	BP	105	31	2.00503661864243e-32	BUB1, CCNB1, CDC20, CENPE, CENPF, KIFC1, KIF22, MAD2L1, NEK2, PLK1, STIL, TTK, DLGAP5, NCAPD2, KIF14, SMC4, NDC80, SPAG5, KIF2C, UBE2C, ZWINT, NCAPD3, FBXO5, NUSAP1, SPDL1, CDCA8, NCAPG, DSCC1, KIF18A, PSRC1, CDCA5
GO:0006260	DNA replication	BP	298	44	9.83240401813178e-32	BLM, CDK1, CDC25A, CDC25C, CDK2, CHEK1, FEN1, LIG1, MCM2, MCM3, MCM4, MCM5, MCM6, MCM7, POLA1, POLD1, POLE2, PRIM1, RAD51, RFC3, RFC5, RRM2, SSRP1, TOP2A, CHAF1B, CDC45, CCNE2, KIAA0101, CHAF1A, RNASEH2A, POLQ, DBF4, ORC6, POLA2, GMNN, DTL, GINS2, TIPIN, MCM10, CHTF18, GINS3, DSCC1, GINS4, MCM8
GO:0071840	cellular component organization or biogenesis	BP	5663	173	2.84195414484324e-31	BIRC5, ARHGDIA, BLM, BUB1, CCNA2, CCNB1, CDK1, CDC20, CDC25A, CDC25B, CDC25C, CDK2, CENPA, CENPE, CENPF, RCC1, CHEK1, CKS2, COL6A3, COL15A1, DDX11, DIAPH1, ECT2, EZH2, FANCD2, FANCG, FEN1, FES, FOXM1, CENPI, GABPB1, HAS2, HELLS, ID1, INCENP, KCNF1, KIF11, KIFC1, KIF22, STMN1, LIG1, LMNB1, MAD2L1, MCM2, MCM3, MCM4, MCM5, MCM6, MCM7, MKI67, NEK2, NPTX1, PLK1, POLA1, POLD1, POLE2, PRIM1, RAD51, RFC3…
GO:0015630	microtubule cytoskeleton	CC	1002	72	4.16274071845746e-31	BIRC5, CCNB1, CDK1, CDC20, CDC25B, CDK2, CENPE, CENPF, CHEK1, DDX11, DIAPH1, ECT2, FES, INCENP, KIF11, KIFC1, KIF22, STMN1, MAD2L1, MCM2, MCM3, NEK2, PLK1, RAD51, STIL, AURKA, TOP2A, TTK, VRK1, CDC45, PRC1, CCNB2, AURKB, KIF23, DLGAP5, KIF14, KIF20A, TACC3, SPAG5, PLK4, CBX1, KIF2C, TPX2, KIF4A, POC1A, FBXO5, CKAP2, RACGAP1, NUSAP1, DTL, ERCC6L, SPDL1, HAUS4, CDCA8, CEP55, KIF15, NCAPG, CEP85, CC…
GO:0005634	nucleus	CC	6652	188	5.47543998364758e-31	BIRC5, BARD1, BLM, BUB1, CCNA2, CCNB1, CDK1, CDC20, CDC25A, CDC25B, CDC25C, CDK2, CENPA, CENPE, CENPF, RCC1, CHEK1, CKS1B, CSE1L, CTBP2, DDX11, E2F2, ECT2, EZH2, FABP5, FANCD2, FANCG, FEN1, FOXM1, CENPI, GABPB1, HELLS, HIC1, HMGN2, HNRNPA1, HOXB6, ID1, INCENP, KIFC1, KIF22, LIG1, LMNB1, MAD2L1, MCM2, MCM3, MCM4, MCM5, MCM6, MCM7, MKI67, NUDT1, NEK2, PLK1, POLA1, POLD1, POLE2, PRIM1, RAD51, RFC3, …
GO:0044446	intracellular organelle part	CC	7534	200	1.660103235793e-30	BIRC5, BARD1, BLM, BUB1, CCNA2, CCNB1, CDK1, CDC20, CDC25A, CDC25B, CDC25C, CDK2, CENPA, CENPE, CENPF, RCC1, CHEK1, CKS1B, COL6A3, COL15A1, CSE1L, DDX11, DIAPH1, E2F2, ECT2, EZH2, FABP5, FANCD2, FANCG, FEN1, FOXM1, CENPI, GABPB1, HELLS, HIC1, HMGN2, HNRNPA1, ID1, INCENP, KCNK2, KIF11, KIFC1, KIF22, STMN1, LIG1, LMNB1, MAD2L1, MCM2, MCM3, MCM4, MCM5, MCM6, MCM7, MKI67, NUDT1, NEK2, PLK1, POLA1, PO…
GO:0000779	condensed chromosome, centromeric region	CC	99	29	2.83570701152193e-30	BIRC5, BUB1, CCNB1, CENPA, CENPE, CENPF, INCENP, MAD2L1, NEK2, PLK1, AURKA, AURKB, NDC80, SPAG5, KIF2C, ZWINT, ERCC6L, SPDL1, ZWILCH, HJURP, CENPN, SPC25, CENPK, CENPM, CENPO, NUF2, SGOL2, SGOL1, CENPW
GO:0000226	microtubule cytoskeleton organization	BP	365	46	4.72681528864071e-30	BIRC5, CCNB1, CDK1, CDK2, CENPA, CENPE, RCC1, CHEK1, ECT2, FES, KIF11, KIFC1, STMN1, NEK2, PLK1, STIL, AURKA, TTK, XRCC3, PRC1, AURKB, KIF23, KIAA0101, KIF20A, NDC80, TACC3, SPAG5, PLK4, KIF2C, TPX2, KIF4A, FBXO5, CKAP2, RACGAP1, NUSAP1, SPDL1, HAUS4, SPC25, BORA, KIF18A, PSRC1, HAUS8, SGOL1, TUBB, ASPM, GAS2L3
GO:0000776	kinetochore	CC	116	30	1.78974166395512e-29	BIRC5, BUB1, CCNB1, CENPA, CENPE, CENPF, CENPI, INCENP, KIF22, MAD2L1, NEK2, PLK1, NDC80, SPAG5, KIF2C, ZWINT, NUP160, ERCC6L, SPDL1, ZWILCH, HJURP, CENPN, SPC25, CENPK, CENPM, CENPO, NUF2, SGOL2, SGOL1, CENPW
GO:0071103	DNA conformation change	BP	250	39	4.23642278408509e-29	BLM, CCNB1, CDK1, CENPA, DDX11, CENPI, HELLS, MCM2, MCM3, MCM4, MCM5, MCM6, MCM7, RAD51, TOP2A, HIRA, CHAF1B, CDC45, HIST1H4C, NCAPD2, CHAF1A, SMC4, OIP5, NCAPD3, NCAPH2, NUSAP1, NCAPG2, MIS18BP1, HJURP, ASF1B, CENPN, CENPK, NCAPG, CENPM, CENPO, IPO4, CDCA5, CENPW, CENPP
GO:0044422	organelle part	CC	7736	200	1.03786217227394e-28	BIRC5, BARD1, BLM, BUB1, CCNA2, CCNB1, CDK1, CDC20, CDC25A, CDC25B, CDC25C, CDK2, CENPA, CENPE, CENPF, RCC1, CHEK1, CKS1B, COL6A3, COL15A1, CSE1L, DDX11, DIAPH1, E2F2, ECT2, EZH2, FABP5, FANCD2, FANCG, FEN1, FOXM1, CENPI, GABPB1, HELLS, HIC1, HMGN2, HNRNPA1, ID1, INCENP, KCNK2, KIF11, KIFC1, KIF22, STMN1, LIG1, LMNB1, MAD2L1, MCM2, MCM3, MCM4, MCM5, MCM6, MCM7, MKI67, NUDT1, NEK2, PLK1, POLA1, PO…
GO:0000777	condensed chromosome kinetochore	CC	92	27	2.83536253015914e-28	BIRC5, BUB1, CCNB1, CENPA, CENPE, CENPF, INCENP, MAD2L1, NEK2, PLK1, NDC80, SPAG5, KIF2C, ZWINT, ERCC6L, SPDL1, ZWILCH, HJURP, CENPN, SPC25, CENPK, CENPM, CENPO, NUF2, SGOL2, SGOL1, CENPW
GO:0007051	spindle organization	BP	106	28	7.48417805101555e-28	BIRC5, CCNB1, RCC1, KIF11, KIFC1, STMN1, NEK2, PLK1, STIL, AURKA, TTK, PRC1, AURKB, KIF23, NDC80, TACC3, SPAG5, TPX2, KIF4A, FBXO5, RACGAP1, HAUS4, SPC25, BORA, PSRC1, HAUS8, TUBB, ASPM
GO:0051726	regulation of cell cycle	BP	870	63	3.1137935370637e-27	BIRC5, BARD1, BLM, BUB1, CCNA2, CCNB1, CDK1, CDC20, CDC25A, CDC25B, CDC25C, CDK2, CDKN3, CENPE, CENPF, RCC1, CHEK1, CKS1B, CKS2, E2F2, ECT2, EZH2, FOXM1, KIF11, MAD2L1, NEK2, PLK1, STIL, AURKA, TOP2A, TTK, XRCC3, FOSL1, CDC45, PKMYT1, CCNB2, CCNE2, AURKB, KIF23, KIAA0101, DLGAP5, KIF14, TACC3, PLK4, UBE2C, ZWINT, TPX2, FBXO5, RACGAP1, GMNN, NUSAP1, DTL, ANLN, TIPIN, ZWILCH, BORA, PSRC1, MASTL, SL…
GO:0007017	microtubule-based process	BP	546	51	4.94070715720462e-27	BIRC5, CCNB1, CDK1, CDK2, CENPA, CENPE, RCC1, CHEK1, DIAPH1, ECT2, FES, KIF11, KIFC1, KIF22, STMN1, NEK2, PLK1, STIL, AURKA, TTK, XRCC3, PRC1, AURKB, KIF23, KIAA0101, DLGAP5, KIF14, KIF20A, NDC80, TACC3, SPAG5, PLK4, KIF2C, TPX2, KIF4A, FBXO5, CKAP2, RACGAP1, NUSAP1, SPDL1, HAUS4, KIF15, SPC25, BORA, KIF18A, PSRC1, HAUS8, SGOL1, TUBB, ASPM, GAS2L3
GO:0006271	DNA strand elongation involved in DNA replication	BP	32	18	1.50326841139582e-25	FEN1, LIG1, MCM2, MCM3, MCM4, MCM5, MCM6, MCM7, POLA1, POLD1, PRIM1, RFC3, RFC5, CDC45, POLA2, GINS2, GINS4, MCM8
GO:0006261	DNA-dependent DNA replication	BP	116	27	2.85708653826627e-25	BLM, CDK2, FEN1, LIG1, MCM2, MCM3, MCM4, MCM5, MCM6, MCM7, POLA1, POLD1, POLE2, PRIM1, RAD51, RFC3, RFC5, TOP2A, CDC45, CCNE2, POLQ, ORC6, POLA2, GINS2, TIPIN, GINS4, MCM8
GO:0022616	DNA strand elongation	BP	35	18	1.39243273582862e-24	FEN1, LIG1, MCM2, MCM3, MCM4, MCM5, MCM6, MCM7, POLA1, POLD1, PRIM1, RFC3, RFC5, CDC45, POLA2, GINS2, GINS4, MCM8
GO:0007052	mitotic spindle organization	BP	61	21	6.65009421361683e-24	BIRC5, CCNB1, RCC1, KIF11, KIFC1, STMN1, NEK2, PLK1, STIL, AURKA, TTK, PRC1, AURKB, KIF23, NDC80, TPX2, KIF4A, RACGAP1, SPC25, BORA, PSRC1

## Sheet: sh-H2AFJ Senescence
GO ID	GO Term	GO class	Genes in GO ID	DE Genes in the GO ID	p-Value GO ID enrichment	Gene Symbols for Differentially-Expressed (DE) Genes in the GO ID
GO:0044421	extracellular region part	CC	3698	82	8.8939513952405e-08	ALDH3B1, BGN, BID, C1S, CAPG, CD59, CDH11, COL4A6, COL6A1, COL6A2, COL17A1, CRYAB, CST6, CTSK, CXADR, NQO1, DPP6, ACSL4, FBLN1, EFEMP1, FTH1, GBP2, CXCL1, HBE1, HBG2, HGF, HLA-A, HLA-B, HLA-C, HPCAL1, DNAJA1, HSPA2, IGFBP1, IL1B, IL12A, CXCL10, MFAP2, MYO5A, OCRL, P2RX4, PIK3C2A, PLTP, CTSA, MASP1, PSMB8, PSMB9, PTPRJ, RAB5B, RPS26, CCL2, CCL13, SLC2A3, SOD2, TALDO1, VCAM1, YWHAE, SCG2, NCOA3, WA…
GO:0060337	type I interferon signaling pathway	BP	80	9	8.37919687833497e-07	GBP2, HLA-A, HLA-B, HLA-C, IFI35, OAS2, PSMB8, IFITM1, SOCS1
GO:0071357	cellular response to type I interferon	BP	80	9	8.37919687833497e-07	GBP2, HLA-A, HLA-B, HLA-C, IFI35, OAS2, PSMB8, IFITM1, SOCS1
GO:0034340	response to type I interferon	BP	81	9	9.32254582410246e-07	GBP2, HLA-A, HLA-B, HLA-C, IFI35, OAS2, PSMB8, IFITM1, SOCS1
GO:0005576	extracellular region	CC	4454	90	1.14022931741944e-06	ALDH3B1, BGN, BID, C1S, CAPG, CD59, CDH11, COL4A6, COL6A1, COL6A2, COL17A1, CRYAB, CST6, CTSK, CXADR, NQO1, DPP6, EFNA4, ACSL4, FBLN1, EFEMP1, FTH1, GBP2, CXCL1, HBE1, HBG2, HGF, HLA-A, HLA-B, HLA-C, HPCAL1, DNAJA1, HSPA2, IGFBP1, IL1B, IL12A, CXCL10, MFAP2, MYO5A, OCRL, P2RX4, PIK3C2A, PLTP, CTSA, MASP1, PSMB8, PSMB9, PTPRJ, RAB5B, RPS26, CCL2, CCL13, SLC2A3, SOD2, TALDO1, TNFRSF1B, VCAM1, YWHAE…
GO:0002486	antigen processing and presentation of endogenous peptide antigen via MHC class I via ER pathway, TAP-independent	BP	3	3	2.07405236404635e-06	HLA-A, HLA-B, HLA-C
GO:0030050	vesicle transport along actin filament	BP	3	3	2.07405236404635e-06	MYO5A, WASL, FNBP1L
GO:0002376	immune system process	BP	2362	56	2.87830897364913e-06	ADCY3, C1S, CD59, CTSK, CXADR, EFNA4, EML1, MECOM, FTH1, GBP2, CXCL1, HLA-A, HLA-B, HLA-C, HLA-H, IFI35, IL1B, IL12A, CXCL10, MFAP2, MYO10, SLC11A2, OAS2, MAPK10, MASP1, PSMB8, PSMB9, PTPRJ, RAB5B, RORC, RPS6KA2, CCL2, CCL13, SOD2, TNFRSF1B, VCAM1, SCG2, SEMA7A, IFITM1, SOCS1, WASL, FAIM3, SLIT2, TRIM14, DHRS2, TXNIP, BTN3A2, PYCARD, ERAP1, CRTC3, ZC3H12A, COLEC12, ESAM, NLRP12, CMTM3, ATXN1L
GO:0019885	antigen processing and presentation of endogenous peptide antigen via MHC class I	BP	9	4	3.14191449944382e-06	HLA-A, HLA-B, HLA-C, ERAP1
GO:0002483	antigen processing and presentation of endogenous peptide antigen	BP	10	4	5.18386778741149e-06	HLA-A, HLA-B, HLA-C, ERAP1
GO:0002711	positive regulation of T cell mediated immunity	BP	36	6	5.84743572885323e-06	HLA-A, HLA-B, HLA-C, HLA-H, IL1B, IL12A
GO:0044699	single-organism process	BP	13071	197	6.46065001195975e-06	ADCY3, ALDH3B1, AMPD3, BGN, BID, C1S, CA8, CA12, CAPG, CD59, LRBA, CDH11, FOXN3, COL4A6, COL6A1, COL6A2, COL17A1, CRYAB, CTSK, CXADR, DBT, NQO1, DPP6, TYMP, EFNA4, EML1, SLC29A1, MECOM, ACSL4, FBLN1, EFEMP1, FTH1, GBP2, GRK5, CXCL1, HBE1, HBG1, HBG2, HGF, HLA-A, HLA-B, HLA-C, HLA-H, HMMR, HPCAL1, HSD11B1, HSD17B2, DNAJA1, HSPA2, IFI35, IGFBP1, IL1B, IL12A, CXCL10, MFAP2, MSX2, MYO5A, MYO10, CNOT3…
GO:0001916	positive regulation of T cell mediated cytotoxicity	BP	22	5	7.27880003844022e-06	HLA-A, HLA-B, HLA-C, HLA-H, IL12A
GO:0042612	MHC class I protein complex	CC	11	4	8.06419582083697e-06	HLA-A, HLA-B, HLA-C, HLA-H
GO:0001912	positive regulation of leukocyte mediated cytotoxicity	BP	38	6	8.11232795696011e-06	HLA-A, HLA-B, HLA-C, HLA-H, IL12A, CCL2
GO:0006952	defense response	BP	1533	40	1.17744749112405e-05	ADCY3, C1S, CD59, CTSK, CXADR, MECOM, GBP2, CXCL1, HLA-A, HLA-B, HLA-C, IFI35, IL1B, IL12A, CXCL10, MYO10, OAS2, MAPK10, MASP1, PSMB8, RPS6KA2, CCL2, CCL13, TNFRSF1B, VCAM1, SCG2, HYAL3, SEMA7A, IFITM1, PLA2G4C, SOCS1, WASL, FAIM3, TRIM14, TXNIP, MGLL, PYCARD, ERAP1, COLEC12, NLRP12
GO:0019883	antigen processing and presentation of endogenous antigen	BP	12	4	1.19747520921252e-05	HLA-A, HLA-B, HLA-C, ERAP1
GO:0071345	cellular response to cytokine stimulus	BP	565	21	1.31716351527331e-05	GBP2, CXCL1, HLA-A, HLA-B, HLA-C, IFI35, IL1B, CXCL10, SLC11A2, OAS2, PSMB8, CCL2, TNFRSF1B, VCAM1, HYAL3, RAE1, IFITM1, SOCS1, SLIT2, PYCARD, NLRP12
GO:0019221	cytokine-mediated signaling pathway	BP	438	18	1.48662645976778e-05	GBP2, CXCL1, HLA-A, HLA-B, HLA-C, IFI35, IL1B, CXCL10, OAS2, PSMB8, CCL2, TNFRSF1B, VCAM1, RAE1, IFITM1, SOCS1, SLIT2, PYCARD
GO:0031343	positive regulation of cell killing	BP	43	6	1.69819905614017e-05	HLA-A, HLA-B, HLA-C, HLA-H, IL12A, CCL2
GO:0002484	antigen processing and presentation of endogenous peptide antigen via MHC class I via ER pathway	BP	5	3	2.03490584618027e-05	HLA-A, HLA-B, HLA-C
GO:0001914	regulation of T cell mediated cytotoxicity	BP	27	5	2.11777674036792e-05	HLA-A, HLA-B, HLA-C, HLA-H, IL12A
GO:1901701	cellular response to oxygen-containing compound	BP	827	26	2.31126241603855e-05	ADCY3, COL6A1, NQO1, SLC29A1, GBP2, HGF, IGFBP1, IL1B, CXCL10, MSX2, MYO5A, NPTX1, P2RX4, PIK3C2A, RORC, RPS6KA2, CCL2, SOD2, TNFRSF1B, VCAM1, SOCS1, SLIT2, PYCARD, CYP26B1, ZC3H12A, COLEC12
GO:0030216	keratinocyte differentiation	BP	123	9	2.95280327706508e-05	MSX2, TFAP2C, NCOA3, TXNIP, LCE2B, H2AFY2, CYP26B1, LCE2C, LCE2D
GO:0006950	response to stress	BP	3522	71	3.11301109174992e-05	ADCY3, ALDH3B1, BID, C1S, CD59, FOXN3, CRYAB, CTSK, CXADR, NQO1, SLC29A1, MECOM, GBP2, CXCL1, HBE1, HBG1, HBG2, HGF, HLA-A, HLA-B, HLA-C, DNAJA1, HSPA2, IFI35, IGFBP1, IL1B, IL12A, CXCL10, MSX2, MYO10, SLC11A2, OAS2, P2RX4, MAPK10, MASP1, PSMB8, PSMB9, PTPRJ, RPS6KA2, CCL2, CCL13, SGK1, SOD2, TM4SF4, TNFRSF1B, VCAM1, YWHAE, SCG2, HYAL3, SEMA7A, IFITM1, PLA2G4C, SOCS1, WASL, FAIM3, TRIM14, DHRS2, …
GO:0006955	immune response	BP	1443	37	3.82442114750135e-05	ADCY3, C1S, CD59, CTSK, CXADR, FTH1, GBP2, CXCL1, HLA-A, HLA-B, HLA-C, HLA-H, IFI35, IL1B, IL12A, CXCL10, MYO10, OAS2, MAPK10, MASP1, PSMB8, RORC, RPS6KA2, CCL2, CCL13, TNFRSF1B, VCAM1, SEMA7A, IFITM1, SOCS1, WASL, TRIM14, TXNIP, BTN3A2, PYCARD, ERAP1, COLEC12
GO:0002456	T cell mediated immunity	BP	73	7	4.10727162907311e-05	HLA-A, HLA-B, HLA-C, HLA-H, IL1B, IL12A, BTN3A2
GO:0001910	regulation of leukocyte mediated cytotoxicity	BP	50	6	4.10759990318949e-05	HLA-A, HLA-B, HLA-C, HLA-H, IL12A, CCL2
GO:0002709	regulation of T cell mediated immunity	BP	50	6	4.10759990318949e-05	HLA-A, HLA-B, HLA-C, HLA-H, IL1B, IL12A
GO:0009605	response to external stimulus	BP	2092	48	4.12821815208725e-05	CD59, COL6A1, COL6A2, CXADR, NQO1, TYMP, EFNA4, MECOM, ACSL4, GBP2, CXCL1, HGF, HLA-A, HLA-B, IL1B, IL12A, CXCL10, MYO10, OAS2, MASP1, PTPRJ, RPS6KA2, CCL2, CCL13, SOD2, TNFRSF1B, VCAM1, SCG2, HYAL3, SEMA7A, IFITM1, WASL, SLIT2, IFI44, DPYSL4, TXNIP, MGLL, ENPP4, PYCARD, ERAP1, SEMA6A, PIEZO2, ZC3H12A, LBH, NLRP12, C1QTNF1, CMTM3, PKD1L1
GO:0002821	positive regulation of adaptive immune response	BP	74	7	4.48748864251254e-05	HLA-A, HLA-B, HLA-C, HLA-H, IL1B, IL12A, PYCARD
GO:0034097	response to cytokine	BP	667	22	5.02717888580357e-05	ACSL4, GBP2, CXCL1, HLA-A, HLA-B, HLA-C, IFI35, IL1B, CXCL10, SLC11A2, OAS2, PSMB8, CCL2, TNFRSF1B, VCAM1, HYAL3, RAE1, IFITM1, SOCS1, SLIT2, PYCARD, NLRP12
GO:0034341	response to interferon-gamma	BP	133	9	5.46705693479262e-05	GBP2, HLA-A, HLA-B, HLA-C, OAS2, CCL2, VCAM1, IFITM1, SOCS1
GO:1901700	response to oxygen-containing compound	BP	1303	34	5.81400699661195e-05	ADCY3, BID, COL6A1, COL6A2, CRYAB, NQO1, SLC29A1, GBP2, CXCL1, HGF, HSD17B2, IGFBP1, IL1B, IL12A, CXCL10, MSX2, MYO5A, NPTX1, P2RX4, PIK3C2A, RORC, RPS6KA2, CCL2, SOD2, TNFRSF1B, VCAM1, SOCS1, SLIT2, TXNIP, MGLL, PYCARD, CYP26B1, ZC3H12A, COLEC12
GO:0071621	granulocyte chemotaxis	BP	78	7	6.30853567447623e-05	CXADR, IL1B, PTPRJ, CCL2, CCL13, SCG2, SLIT2
GO:0050900	leukocyte migration	BP	320	14	6.92720413559003e-05	CXADR, CXCL1, IL1B, CXCL10, PTPRJ, CCL2, CCL13, VCAM1, SCG2, WASL, SLIT2, PYCARD, ESAM, NLRP12
GO:0043230	extracellular organelle	CC	2760	58	6.93491450930615e-05	ALDH3B1, BGN, BID, C1S, CAPG, CD59, CDH11, COL6A1, COL6A2, CRYAB, CST6, NQO1, DPP6, ACSL4, FBLN1, EFEMP1, FTH1, GBP2, HLA-A, HLA-B, HLA-C, HPCAL1, DNAJA1, HSPA2, MYO5A, OCRL, P2RX4, PIK3C2A, CTSA, PSMB8, PSMB9, PTPRJ, RAB5B, RPS26, SLC2A3, SOD2, TALDO1, VCAM1, YWHAE, NCOA3, WASL, SLIT2, DHRS2, FGL2, ACOT7, ENPP4, ERAP1, FNBP1L, DUSP23, H2AFY2, H2AFJ, RBKS, DNAJC5, COLEC12, ESAM, TMEM52B, SCLT1, C…
GO:0065010	extracellular membrane-bounded organelle	CC	2760	58	6.93491450930615e-05	ALDH3B1, BGN, BID, C1S, CAPG, CD59, CDH11, COL6A1, COL6A2, CRYAB, CST6, NQO1, DPP6, ACSL4, FBLN1, EFEMP1, FTH1, GBP2, HLA-A, HLA-B, HLA-C, HPCAL1, DNAJA1, HSPA2, MYO5A, OCRL, P2RX4, PIK3C2A, CTSA, PSMB8, PSMB9, PTPRJ, RAB5B, RPS26, SLC2A3, SOD2, TALDO1, VCAM1, YWHAE, NCOA3, WASL, SLIT2, DHRS2, FGL2, ACOT7, ENPP4, ERAP1, FNBP1L, DUSP23, H2AFY2, H2AFJ, RBKS, DNAJC5, COLEC12, ESAM, TMEM52B, SCLT1, C…
GO:0046977	TAP binding	MF	7	3	6.98790346278499e-05	HLA-A, HLA-B, HLA-C
GO:0001913	T cell mediated cytotoxicity	BP	35	5	7.83402450381117e-05	HLA-A, HLA-B, HLA-C, HLA-H, IL12A
GO:0006935	chemotaxis	BP	688	22	7.91987275266132e-05	COL6A1, COL6A2, CXADR, TYMP, EFNA4, CXCL1, HGF, IL1B, CXCL10, MYO10, PTPRJ, RPS6KA2, CCL2, CCL13, VCAM1, SCG2, SEMA7A, WASL, SLIT2, DPYSL4, SEMA6A, CMTM3
GO:0042330	taxis	BP	688	22	7.91987275266132e-05	COL6A1, COL6A2, CXADR, TYMP, EFNA4, CXCL1, HGF, IL1B, CXCL10, MYO10, PTPRJ, RPS6KA2, CCL2, CCL13, VCAM1, SCG2, SEMA7A, WASL, SLIT2, DPYSL4, SEMA6A, CMTM3
GO:0031341	regulation of cell killing	BP	57	6	8.70545038803718e-05	HLA-A, HLA-B, HLA-C, HLA-H, IL12A, CCL2
GO:0031982	vesicle	CC	3579	70	9.73378311886559e-05	ALDH3B1, BGN, BID, C1S, CAPG, CD59, LRBA, CDH11, COL6A1, COL6A2, CRYAB, CST6, CXADR, NQO1, DPP6, ACSL4, FBLN1, EFEMP1, FTH1, GBP2, HGF, HLA-A, HLA-B, HLA-C, HPCAL1, DNAJA1, HSPA2, IL1B, MYO5A, NPTX1, SLC11A2, OCRL, P2RX4, PIK3C2A, CTSA, PSMB8, PSMB9, PTPRJ, RAB5B, RPS26, CCL2, SLC2A3, SOD2, TALDO1, VCAM1, YWHAE, SCG2, NCOA3, HYAL3, SOCS1, WASL, SLIT2, DHRS2, FGL2, ACOT7, ENPP4, ZDHHC17, ERAP1, FN…
GO:0097530	granulocyte migration	BP	84	7	0.000101353922521749	CXADR, IL1B, PTPRJ, CCL2, CCL13, SCG2, SLIT2
GO:0060326	cell chemotaxis	BP	214	11	0.000102712325156777	CXADR, CXCL1, HGF, IL1B, CXCL10, PTPRJ, CCL2, CCL13, VCAM1, SCG2, SLIT2
GO:0071346	cellular response to interferon-gamma	BP	113	8	0.000103607515822113	GBP2, HLA-A, HLA-B, HLA-C, OAS2, CCL2, VCAM1, SOCS1
GO:0002684	positive regulation of immune system process	BP	803	24	0.000106060733512128	C1S, CD59, CTSK, CXCL1, HLA-A, HLA-B, HLA-C, HLA-H, IL1B, IL12A, CXCL10, MYO10, MAPK10, MASP1, PTPRJ, RPS6KA2, CCL2, VCAM1, SEMA7A, WASL, PYCARD, COLEC12, CMTM3, ATXN1L
GO:0032502	developmental process	BP	5389	96	0.000106955721786138	BID, CDH11, COL6A1, COL6A2, COL17A1, CRYAB, CST6, CXADR, NQO1, TYMP, EFNA4, EML1, SLC29A1, MECOM, ACSL4, FBLN1, EFEMP1, CXCL1, HGF, HLA-B, HSD11B1, HSD17B2, HSPA2, IGFBP1, IL1B, IL12A, CXCL10, MFAP2, MSX2, MYO5A, MYO10, CNOT3, NPTX1, SLC11A2, OCRL, PSMB8, PTPRJ, RORC, RPS6KA2, CCL2, CCL13, SOD2, SS18, AURKA, TEAD4, TFAP2C, TM4SF4, TNFRSF1B, VCAM1, YWHAE, SCG2, NCOA3, HYAL3, BCAR3, SEMA7A, IFITM1,…
GO:0044710	single-organism metabolic process	BP	5038	91	0.000110377720300234	ADCY3, ALDH3B1, AMPD3, BGN, C1S, CA8, CA12, CD59, COL4A6, COL6A1, COL6A2, COL17A1, CRYAB, CTSK, DBT, NQO1, TYMP, MECOM, ACSL4, FTH1, HGF, HMMR, HSD11B1, HSD17B2, DNAJA1, IL1B, CXCL10, MYO5A, SLC11A2, OAS2, OCRL, PIK3C2A, PLTP, CTSA, MAPK10, MASP1, PSMB8, PSMB9, PTPRJ, RARRES3, RORC, RPS6KA2, CCL2, SLC2A3, SLC22A4, SOD2, ST5, AURKA, TALDO1, TDO2, TTK, VCAM1, SCG2, NCOA3, HYAL3, RAE1, SEMA7A, PLA2G…

## Sheet: H2AFJ Over-Expression Prolif
GO ID	GO Term	GO class	Genes in GO ID	DE Genes in the GO ID	p-Value GO ID enrichment	Gene Symbols for Differentially-Expressed (DE) Genes in the GO ID
GO:0060337	type I interferon signaling pathway	BP	80	31	1.99018385333995e-33	BST2, EGR1, IFI6, HLA-A, HLA-B, HLA-C, HLA-F, IFI27, IFI35, IFIT2, IFIT1, IFIT3, IFNB1, IRF1, IRF7, ISG20, MX1, MX2, OAS1, OAS2, PSMB8, SP100, STAT1, STAT2, IFITM1, OASL, ISG15, IRF9, USP18, XAF1, RSAD2
GO:0071357	cellular response to type I interferon	BP	80	31	1.99018385333995e-33	BST2, EGR1, IFI6, HLA-A, HLA-B, HLA-C, HLA-F, IFI27, IFI35, IFIT2, IFIT1, IFIT3, IFNB1, IRF1, IRF7, ISG20, MX1, MX2, OAS1, OAS2, PSMB8, SP100, STAT1, STAT2, IFITM1, OASL, ISG15, IRF9, USP18, XAF1, RSAD2
GO:0034340	response to type I interferon	BP	81	31	3.17215848825537e-33	BST2, EGR1, IFI6, HLA-A, HLA-B, HLA-C, HLA-F, IFI27, IFI35, IFIT2, IFIT1, IFIT3, IFNB1, IRF1, IRF7, ISG20, MX1, MX2, OAS1, OAS2, PSMB8, SP100, STAT1, STAT2, IFITM1, OASL, ISG15, IRF9, USP18, XAF1, RSAD2
GO:0006952	defense response	BP	1533	94	1.01823346329639e-26	SERPINA3, ADA, CFB, BST2, C3, CAMK2D, CTSK, HBEGF, EDN1, EGR1, FGF2, FN1, FOS, FYN, IFI6, CXCL1, CXCL2, HLA-A, HLA-B, HLA-C, HLA-F, ICAM1, IFI27, IFI35, IFIT2, IFIT1, IFIT3, IFNB1, IL1A, IL1B, IL6, IL15, CXCL10, IRF1, IRF7, ISG20, MX1, MX2, NFKB2, NFKBIA, NGF, OAS1, OAS2, SERPINE1, PLSCR1, EIF2AK2, PSMB8, RELB, RORA, CCL2, CCL20, SLC7A2, SP100, STAT1, STAT2, TAP1, TGM2, TNFAIP3, TNFSF4, UBC, VCAM…
GO:0034097	response to cytokine	BP	667	59	2.69715433076934e-24	BST2, CAMK2D, CDKN2B, EDN1, EGR1, FOS, IFI6, CXCL1, CXCL2, HLA-A, HLA-B, HLA-C, HLA-F, ICAM1, IFI27, IFI35, IFIT2, IFIT1, IFIT3, IFNB1, IL1A, IL1B, IL6, CXCL10, IRF1, IRF7, ISG20, MME, MX1, MX2, NFKB2, OAS1, OAS2, PLSCR1, EIF2AK2, PSMB8, RELB, CCL2, SP100, STAT1, STAT2, TIMP3, UBC, VCAM1, IFITM1, OASL, UBE2L6, KLF4, ISG15, IRF9, ST3GAL6, IRAK3, USP18, ANKRD1, XAF1, CXCL16, PARP9, RSAD2, GBP5
GO:0006955	immune response	BP	1443	87	4.37274833024592e-24	ADA, ARHGDIB, CFB, BST2, C3, CAMK2D, CD34, CSF2, CTSK, HBEGF, EDN1, EGR1, FGF2, FOS, FYN, IFI6, GEM, CXCL1, CXCL2, HLA-A, HLA-B, HLA-C, HLA-F, HLA-H, ICAM1, IFI27, IFI35, IFIT2, IFIT1, IFIT3, IFNB1, IL1A, IL1B, IL6, IL15, CXCL10, IRF1, IRF7, ISG20, MX1, MX2, NFKB2, NFKBIA, OAS1, OAS2, PLSCR1, POU2F2, EIF2AK2, PSMB8, RELB, RORA, CCL2, CCL20, SP100, STAT1, STAT2, TGFB2, TNFAIP3, TNFSF4, UBC, VCAM1,…
GO:0043207	response to external biotic stimulus	BP	724	60	3.07192476683533e-23	ACTA2, BST2, CSF2, EDN1, FOS, FYN, CXCL1, CXCL2, HLA-A, HLA-B, ICAM1, IFIT2, IFIT1, IFIT3, IFNB1, IL1B, IL6, IL15, CXCL10, IRF1, IRF7, ISG20, MX1, MX2, NFKBIA, NGF, OAS1, OAS2, SERPINE1, PLSCR1, EIF2AK2, CCL2, CCL20, SOD2, STAT1, STAT2, TNFAIP3, TNFSF4, VCAM1, IFITM1, OASL, IER3, ISG15, IRF9, IFI44, IFI44L, IRAK3, DDX58, CCRN4L, ANKRD1, DDX60, DEFB103B, ZC3HAV1, CXCL16, IFIH1, DHX58, ZC3H12A, RSA…
GO:0051707	response to other organism	BP	724	60	3.07192476683533e-23	ACTA2, BST2, CSF2, EDN1, FOS, FYN, CXCL1, CXCL2, HLA-A, HLA-B, ICAM1, IFIT2, IFIT1, IFIT3, IFNB1, IL1B, IL6, IL15, CXCL10, IRF1, IRF7, ISG20, MX1, MX2, NFKBIA, NGF, OAS1, OAS2, SERPINE1, PLSCR1, EIF2AK2, CCL2, CCL20, SOD2, STAT1, STAT2, TNFAIP3, TNFSF4, VCAM1, IFITM1, OASL, IER3, ISG15, IRF9, IFI44, IFI44L, IRAK3, DDX58, CCRN4L, ANKRD1, DDX60, DEFB103B, ZC3HAV1, CXCL16, IFIH1, DHX58, ZC3H12A, RSA…
GO:0009607	response to biotic stimulus	BP	756	61	5.058483453736e-23	ACTA2, BST2, CSF2, DDIT3, EDN1, FOS, FYN, CXCL1, CXCL2, HLA-A, HLA-B, ICAM1, IFIT2, IFIT1, IFIT3, IFNB1, IL1B, IL6, IL15, CXCL10, IRF1, IRF7, ISG20, MX1, MX2, NFKBIA, NGF, OAS1, OAS2, SERPINE1, PLSCR1, EIF2AK2, CCL2, CCL20, SOD2, STAT1, STAT2, TNFAIP3, TNFSF4, VCAM1, IFITM1, OASL, IER3, ISG15, IRF9, IFI44, IFI44L, IRAK3, DDX58, CCRN4L, ANKRD1, DDX60, DEFB103B, ZC3HAV1, CXCL16, IFIH1, DHX58, ZC3H1…
GO:0045087	innate immune response	BP	926	66	6.03530215256622e-22	CFB, BST2, C3, CAMK2D, CTSK, HBEGF, EDN1, EGR1, FGF2, FOS, FYN, IFI6, HLA-A, HLA-B, HLA-C, HLA-F, ICAM1, IFI27, IFI35, IFIT2, IFIT1, IFIT3, IFNB1, IRF1, IRF7, ISG20, MX1, MX2, NFKB2, NFKBIA, OAS1, OAS2, PLSCR1, EIF2AK2, PSMB8, RELB, CCL2, SP100, STAT1, STAT2, TNFAIP3, UBC, VCAM1, IFITM1, OASL, STX11, UBE2L6, ISG15, IRF9, IRAK3, USP18, DDX58, CYFIP2, XAF1, DDX60, DEFB103B, ZC3HAV1, TRIB3, CXCL16, …
GO:0002376	immune system process	BP	2362	110	1.13512497996198e-21	ADA, ARHGDIB, CFB, BPGM, BST2, C3, CAMK2D, RUNX1, CD34, CDKN2B, CSF2, CTSK, HBEGF, EDN1, EGR1, FGF2, FOXE1, FN1, FOS, FYN, IFI6, GEM, CXCL1, CXCL2, HLA-A, HLA-B, HLA-C, HLA-F, HLA-H, ICAM1, IFI27, IFI35, IFIT2, IFIT1, IFIT3, IFNB1, IL1A, IL1B, IL6, IL15, CXCL10, IRF1, IRF7, ISG20, MX1, MX2, MYC, NFKB2, NFKBIA, OAS1, OAS2, SERPINE1, PLSCR1, POU2F2, EIF2AK2, PSMB8, PSMB9, RELB, RORA, CCL2, CCL20, S…
GO:0051607	defense response to virus	BP	214	33	3.08433218133464e-21	BST2, FYN, HLA-A, IFIT2, IFIT1, IFIT3, IFNB1, IL6, IL15, CXCL10, IRF1, IRF7, ISG20, MX1, MX2, OAS1, OAS2, PLSCR1, EIF2AK2, STAT1, STAT2, TNFAIP3, IFITM1, OASL, ISG15, IRF9, IFI44L, DDX58, DDX60, ZC3HAV1, IFIH1, DHX58, RSAD2
GO:0019221	cytokine-mediated signaling pathway	BP	438	45	3.32465971943088e-21	BST2, CAMK2D, EDN1, EGR1, IFI6, CXCL1, CXCL2, HLA-A, HLA-B, HLA-C, HLA-F, ICAM1, IFI27, IFI35, IFIT2, IFIT1, IFIT3, IFNB1, IL1A, IL1B, IL6, CXCL10, IRF1, IRF7, ISG20, MX1, MX2, OAS1, OAS2, PSMB8, CCL2, SP100, STAT1, STAT2, UBC, VCAM1, IFITM1, OASL, UBE2L6, ISG15, IRF9, IRAK3, USP18, XAF1, RSAD2
GO:0002252	immune effector process	BP	632	53	8.79721029317126e-21	ADA, CFB, BST2, C3, FYN, HLA-A, HLA-B, HLA-C, HLA-F, HLA-H, ICAM1, IFIT2, IFIT1, IFIT3, IFNB1, IL1B, IL6, IL15, CXCL10, IRF1, IRF7, ISG20, MX1, MX2, OAS1, OAS2, PLSCR1, POU2F2, EIF2AK2, RELB, RORA, CCL2, STAT1, STAT2, TGFB2, TNFAIP3, TNFSF4, IFITM1, OASL, STX11, ISG15, IRF9, IFI44L, IRAK3, DDX58, CYFIP2, DDX60, DEFB103B, ZC3HAV1, IFIH1, DHX58, RSAD2, DEFB103A
GO:0009615	response to virus	BP	292	37	1.13545149618438e-20	ACTA2, BST2, FYN, HLA-A, IFIT2, IFIT1, IFIT3, IFNB1, IL6, IL15, CXCL10, IRF1, IRF7, ISG20, MX1, MX2, OAS1, OAS2, PLSCR1, EIF2AK2, STAT1, STAT2, TNFAIP3, TNFSF4, IFITM1, OASL, ISG15, IRF9, IFI44, IFI44L, IRAK3, DDX58, DDX60, ZC3HAV1, IFIH1, DHX58, RSAD2
GO:0071345	cellular response to cytokine stimulus	BP	565	49	7.33220316079129e-20	BST2, CAMK2D, EDN1, EGR1, IFI6, CXCL1, CXCL2, HLA-A, HLA-B, HLA-C, HLA-F, ICAM1, IFI27, IFI35, IFIT2, IFIT1, IFIT3, IFNB1, IL1A, IL1B, IL6, CXCL10, IRF1, IRF7, ISG20, MME, MX1, MX2, OAS1, OAS2, PSMB8, CCL2, SP100, STAT1, STAT2, UBC, VCAM1, IFITM1, OASL, UBE2L6, ISG15, IRF9, ST3GAL6, IRAK3, USP18, ANKRD1, XAF1, RSAD2, GBP5
GO:0071310	cellular response to organic substance	BP	1906	93	2.28117275737637e-19	ASNS, ATF3, BST2, KLF5, CAMK2D, RUNX1, CDH13, CDKN2B, CIDEA, CSF2, CTH, DDIT3, HBEGF, EDN1, EGR1, FGF2, FMOD, FOS, FOSB, FYN, IFI6, GCNT2, CXCL1, CXCL2, HLA-A, HLA-B, HLA-C, HLA-F, TNC, ICAM1, IFI27, IFI35, IFIT2, IFIT1, IFIT3, IFNB1, IL1A, IL1B, IL6, IL15, CXCL10, IRF1, IRF7, ISG20, JUP, MME, MX1, MX2, MYC, NFKBIA, NGF, OAS1, OAS2, SERPINE1, EIF2AK2, PSMB8, RORA, CCL2, CCL20, SOD2, SP100, STAT1,…
GO:0002682	regulation of immune system process	BP	1218	69	1.65697809107479e-17	ADA, CFB, BST2, C3, RUNX1, CD34, CTSK, HBEGF, EDN1, FGF2, FOS, FYN, CXCL1, CXCL2, HLA-A, HLA-B, HLA-C, HLA-F, HLA-H, ICAM1, IFIT1, IFNB1, IL1B, IL6, IL15, CXCL10, IRF1, IRF7, MYC, NFKB2, NFKBIA, SERPINE1, PLSCR1, EIF2AK2, RORA, CCL2, CCL20, SLC7A2, STAT1, STAT2, TGFB2, TNFAIP3, TNFSF4, UBC, VCAM1, VEGFA, HIST1H4H, HIST2H4A, IFITM1, CD83, LPXN, ISG15, LRRC17, IRAK3, USP18, DDX58, CYFIP2, DDX60, DE…
GO:0098542	defense response to other organism	BP	411	39	2.77677898992012e-17	BST2, FYN, HLA-A, IFIT2, IFIT1, IFIT3, IFNB1, IL6, IL15, CXCL10, IRF1, IRF7, ISG20, MX1, MX2, OAS1, OAS2, SERPINE1, PLSCR1, EIF2AK2, CCL20, STAT1, STAT2, TNFAIP3, TNFSF4, IFITM1, OASL, ISG15, IRF9, IFI44L, DDX58, DDX60, DEFB103B, ZC3HAV1, IFIH1, DHX58, RSAD2, BATF2, DEFB103A
GO:0010033	response to organic substance	BP	2465	104	3.0910747497264e-17	ADA, ASNS, ATF3, BCHE, BST2, KLF5, CAMK2D, RUNX1, CDH13, CDKN2B, CIDEA, CSF2, CTH, DDIT3, HBEGF, EDN1, EGR1, FGF2, FMOD, FOS, FOSB, FYN, IFI6, GCNT2, CXCL1, CXCL2, HLA-A, HLA-B, HLA-C, HLA-F, TNC, ICAM1, IFI27, IFI35, IFIT2, IFIT1, IFIT3, IFNB1, IL1A, IL1B, IL6, IL15, CXCL10, IRF1, IRF7, ISG20, JUP, MME, MX1, MX2, MYC, NFKB2, NFKBIA, NGF, OAS1, OAS2, SERPINE1, PLSCR1, EIF2AK2, PSMB8, RELB, RORA, …
GO:0001817	regulation of cytokine production	BP	511	42	2.7649547279579e-16	BST2, C3, RUNX1, CD34, CIDEA, CSF2, DDIT3, HLA-A, HLA-B, IFNB1, IL1A, IL1B, IL6, IL15, TNFRSF9, IRF1, IRF7, NFKB2, NFKBIA, SERPINE1, SRGN, EIF2AK2, RELB, RORA, CCL2, CCL20, TGFB2, TNFAIP3, TNFSF4, UBC, UBE2L6, CD83, KLF4, ISG15, IRAK3, DDX58, DDX60, ZC3HAV1, IFIH1, DHX58, ZC3H12A, RSAD2
GO:0009605	response to external stimulus	BP	2092	92	3.23919431816634e-16	ACTA2, ADA, ALDH1A3, ASNS, BCHE, CFB, BST2, C3, CD34, CDH13, CDKN2B, CSF2, GADD45A, DDIT3, TYMP, EDN1, EFNA1, EFNB2, EGR1, FGF2, FOS, FOSB, FYN, CXCL1, CXCL2, HLA-A, HLA-B, TNC, ICAM1, IFIT2, IFIT1, IFIT3, IFNB1, IL1B, IL6, IL15, CXCL10, IRF1, IRF7, ISG20, JUP, MX1, MX2, NFKBIA, NGF, OAS1, OAS2, SERPINE1, PLSCR1, EIF2AK2, RORA, CCL2, CCL20, SLC7A2, SOD2, STAT1, STAT2, STX3, TGFB2, TGM2, TNFAIP3, …
GO:0070887	cellular response to chemical stimulus	BP	2365	98	1.22465941575979e-15	ALOX5AP, ASNS, ATF3, BST2, KLF5, CAMK2D, RUNX1, CD34, CDH13, CDKN2B, CIDEA, CSF2, CTH, DDIT3, HBEGF, EDN1, EGR1, FGF2, FMOD, FOS, FOSB, FYN, IFI6, GCNT2, CXCL1, CXCL2, HLA-A, HLA-B, HLA-C, HLA-F, TNC, ICAM1, IFI27, IFI35, IFIT2, IFIT1, IFIT3, IFNB1, IL1A, IL1B, IL6, IL15, CXCL10, IRF1, IRF7, ISG20, JUP, MME, MX1, MX2, MYC, NFKBIA, NGF, OAS1, OAS2, SERPINE1, EIF2AK2, PSMB8, RORA, CCL2, CCL20, SOD2…
GO:0006950	response to stress	BP	3522	126	1.81995409970405e-15	SERPINA3, ADA, ASNS, ATF3, CFB, BST2, C3, CAMK2D, RUNX1, CD34, CTH, CTSK, GADD45A, DDIT3, DSP, HBEGF, EDN1, EGR1, ENO3, FGF2, FN1, FOS, FYN, IFI6, GMPR, CXCL1, CXCL2, HBD, HLA-A, HLA-B, HLA-C, HLA-F, TNC, ICAM1, IFI27, IFI35, IFIT2, IFIT1, IFIT3, IFNB1, IL1A, IL1B, IL6, IL15, CXCL10, INSIG1, IRF1, IRF7, ISG20, MX1, MX2, MYC, GADD45B, NFKB2, NFKBIA, NGF, OAS1, OAS2, SERPINE1, PLOD2, PLSCR1, SRGN, …
GO:0001816	cytokine production	BP	569	43	2.42798341909862e-15	BST2, C3, RUNX1, CD34, CIDEA, CSF2, DDIT3, HLA-A, HLA-B, IFNB1, IL1A, IL1B, IL6, IL15, TNFRSF9, IRF1, IRF7, NFKB2, NFKBIA, SERPINE1, SRGN, EIF2AK2, RELB, RORA, CCL2, CCL20, TGFB2, TNFAIP3, TNFSF4, UBC, UBE2L6, CD83, KLF4, ISG15, IRF9, NFAT5, IRAK3, DDX58, ZC3HAV1, IFIH1, DHX58, ZC3H12A, RSAD2
GO:0034341	response to interferon-gamma	BP	133	22	3.36090136632096e-15	BST2, CAMK2D, EDN1, HLA-A, HLA-B, HLA-C, HLA-F, ICAM1, IRF1, IRF7, OAS1, OAS2, CCL2, SP100, STAT1, VCAM1, IFITM1, OASL, IRF9, CXCL16, PARP9, GBP5
GO:0031347	regulation of defense response	BP	543	41	1.17991720823479e-14	ADA, CFB, C3, CTSK, FOS, FYN, HLA-A, HLA-B, IFIT1, IFNB1, IL1B, IL6, IL15, IRF1, IRF7, NFKB2, NFKBIA, SERPINE1, PLSCR1, EIF2AK2, RORA, SLC7A2, STAT1, STAT2, TGM2, TNFAIP3, TNFSF4, UBC, IER3, KLF4, IRAK3, USP18, DDX58, DDX60, DEFB103B, ZC3HAV1, IFIH1, DHX58, PARP9, RSAD2, DEFB103A
GO:0045071	negative regulation of viral genome replication	BP	45	14	3.46126556304512e-14	BST2, IFIT1, IFNB1, ISG20, MX1, OAS1, PLSCR1, EIF2AK2, IFITM1, OASL, ISG15, ZC3HAV1, PARP10, RSAD2
GO:0048584	positive regulation of response to stimulus	BP	1771	79	3.61715659527963e-14	ADA, CFB, BST2, C3, CAMK2D, CDH13, CDKN2B, CSF2, CTH, CTSK, GADD45A, DDIT3, HBEGF, EDN1, EFNA1, FGF2, FOS, FYN, GCNT2, CXCL1, CXCL2, HLA-A, HLA-B, HLA-C, HLA-F, HLA-H, ICAM1, IFNB1, IGFBP3, IL1A, IL1B, IL6, IL15, CXCL10, IRF1, IRF7, JUP, MYC, GADD45B, NFKB2, NFKBIA, NGF, SERPINE1, PLSCR1, EIF2AK2, PSMB8, PSMB9, CCL2, STX3, TGFB2, TGM2, TNFAIP3, TP53BP2, TNFSF4, UBC, VEGFA, SCG2, HRK, LPXN, GDF15,…
GO:0002684	positive regulation of immune system process	BP	803	49	9.62598282559354e-14	ADA, CFB, C3, RUNX1, CTSK, EDN1, FOS, FYN, CXCL1, CXCL2, HLA-A, HLA-B, HLA-C, HLA-F, HLA-H, ICAM1, IFNB1, IL1B, IL6, IL15, CXCL10, IRF1, IRF7, NFKB2, NFKBIA, SERPINE1, PLSCR1, CCL2, CCL20, TGFB2, TNFAIP3, TNFSF4, UBC, VCAM1, VEGFA, CD83, LPXN, ISG15, IRAK3, DDX58, CYFIP2, DDX60, DEFB103B, ZC3HAV1, IFIH1, DHX58, RSAD2, IL34, DEFB103A
GO:0080134	regulation of response to stress	BP	1047	56	3.26343710270063e-13	ADA, CFB, C3, CAMK2D, CD34, CTSK, GADD45A, DDIT3, HBEGF, EDN1, FGF2, FOS, FYN, HLA-A, HLA-B, IFIT1, IFNB1, IL1A, IL1B, IL6, IL15, IRF1, IRF7, MYC, GADD45B, NFKB2, NFKBIA, SERPINE1, PLSCR1, EIF2AK2, RORA, SLC7A2, SOD2, STAT1, STAT2, TGFB2, TGM2, TNFAIP3, TNFSF4, UBC, VEGFA, IER3, KLF4, NUAK1, IRAK3, USP18, DDX58, ANKRD1, DDX60, DEFB103B, ZC3HAV1, IFIH1, DHX58, PARP9, RSAD2, DEFB103A
GO:0002697	regulation of immune effector process	BP	285	28	4.44639822029637e-13	CFB, BST2, C3, FYN, HLA-A, HLA-B, HLA-C, HLA-F, HLA-H, ICAM1, IFIT1, IFNB1, IL1B, IL6, IL15, EIF2AK2, CCL2, TGFB2, TNFAIP3, TNFSF4, IRAK3, DDX58, DDX60, DEFB103B, ZC3HAV1, DHX58, RSAD2, DEFB103A
GO:0048583	regulation of response to stimulus	BP	3356	116	5.30575042828875e-13	ADA, ARHGDIB, CFB, BST2, C3, CAMK2D, RUNX1, CD34, CDH13, CDKN2B, CIDEA, CSF2, CTH, CTSK, GADD45A, DDIT3, RCAN1, HBEGF, EDN1, EFNA1, EFNB2, EGR1, FGF2, FOS, FYN, IFI6, GCNT2, CXCL1, CXCL2, HLA-A, HLA-B, HLA-C, HLA-F, HLA-H, ICAM1, IFIT1, IFNB1, IGFBP3, IL1A, IL1B, IL6, IL15, CXCL10, IRF1, IRF7, JUP, MYC, GADD45B, NFKB2, NFKBIA, NGF, SERPINE1, PLSCR1, EIF2AK2, PSMB8, PSMB9, RGS4, RORA, CCL2, SLC7A2…
GO:0043901	negative regulation of multi-organism process	BP	142	20	1.41936760131243e-12	ADA, ARHGDIB, BST2, IFIT1, IFNB1, ISG20, MX1, OAS1, PLSCR1, EIF2AK2, SP100, STAT1, TNFAIP3, IFITM1, OASL, ISG15, ZC3HAV1, DHX58, PARP10, RSAD2
GO:0050776	regulation of immune response	BP	807	47	1.73244558871784e-12	ADA, CFB, BST2, C3, CD34, CTSK, HBEGF, FGF2, FOS, FYN, HLA-A, HLA-B, HLA-C, HLA-F, HLA-H, ICAM1, IFNB1, IL1B, IL6, IL15, IRF1, IRF7, NFKB2, NFKBIA, PLSCR1, STAT1, STAT2, TGFB2, TNFAIP3, TNFSF4, UBC, VCAM1, IFITM1, LPXN, IRAK3, USP18, DDX58, CYFIP2, DDX60, DEFB103B, ZC3HAV1, TRIB3, IFIH1, DHX58, PARP9, RSAD2, DEFB103A
GO:0048519	negative regulation of biological process	BP	4226	134	2.06572463313996e-12	SERPINA3, ADA, ARHGDIB, ASNS, ATF3, BCHE, BST2, KLF5, C3, CAMK2D, RUNX1, CD34, CDH13, CDKN2B, CIDEA, CSF2, CTH, GADD45A, DDIT3, HBEGF, EDN1, EFNA1, EFNB2, EGR1, FGF2, FOXE1, FOSB, FYN, IFI6, GCNT2, CXCL1, HIVEP1, HLA-A, HLA-B, TNC, ICAM1, IFI27, IFIT1, IFIT3, IFNB1, IGFBP3, IL1A, IL1B, IL6, IL15, TNFRSF9, CXCL10, INSIG1, IRF1, IRF7, ISG20, MX1, MYC, GADD45B, NFKB2, NFKBIA, NGF, NPPB, OAS1, SERPIN…
GO:0048525	negative regulation of viral process	BP	84	16	2.19406227885382e-12	BST2, IFIT1, IFNB1, ISG20, MX1, OAS1, PLSCR1, EIF2AK2, SP100, STAT1, IFITM1, OASL, ISG15, ZC3HAV1, PARP10, RSAD2
GO:0071346	cellular response to interferon-gamma	BP	113	18	2.23585297576823e-12	CAMK2D, EDN1, HLA-A, HLA-B, HLA-C, HLA-F, ICAM1, IRF1, IRF7, OAS1, OAS2, CCL2, SP100, STAT1, VCAM1, OASL, IRF9, GBP5
GO:0006915	apoptotic process	BP	1766	75	2.25420291755131e-12	ADA, ALDH1A3, ASNS, CIDEA, CSF2, CTH, GADD45A, DDIT3, DSP, EDN1, EGR1, FYN, IFI6, ICAM1, IFI27, IFIT2, IFIT3, IFNB1, IGFBP3, IL1A, IL1B, IL6, TNFRSF9, IRF1, IRF7, MX1, MYC, GADD45B, NFKBIA, NGF, SERPINE1, PLSCR1, SRGN, EIF2AK2, PSMB8, PSMB9, CCL2, SGK1, SOD2, SP100, STAT1, TGFB2, TGM2, TNFAIP3, TP53BP2, TRAF1, UBC, VDR, VEGFA, SCG2, HRK, TSC22D1, IER3, KLF4, GDF15, DHRS2, PNMA2, AKAP13, EPB41L3, …
GO:0001525	angiogenesis	BP	405	32	3.492326713487e-12	KLF5, C3, RUNX1, CD34, CDH13, COL8A1, TYMP, EDN1, EFNA1, EFNB2, FGF2, FN1, IL1A, IL1B, IL6, CXCL10, NPPB, SERPINE1, RORA, SAT1, CCL2, SP100, STAT1, TGFB2, THBS2, TNFAIP3, VEGFA, SCG2, KLF4, ANGPTL4, ZC3H12A, BMPER
GO:0012501	programmed cell death	BP	1784	75	3.71008706444205e-12	ADA, ALDH1A3, ASNS, CIDEA, CSF2, CTH, GADD45A, DDIT3, DSP, EDN1, EGR1, FYN, IFI6, ICAM1, IFI27, IFIT2, IFIT3, IFNB1, IGFBP3, IL1A, IL1B, IL6, TNFRSF9, IRF1, IRF7, MX1, MYC, GADD45B, NFKBIA, NGF, SERPINE1, PLSCR1, SRGN, EIF2AK2, PSMB8, PSMB9, CCL2, SGK1, SOD2, SP100, STAT1, TGFB2, TGM2, TNFAIP3, TP53BP2, TRAF1, UBC, VDR, VEGFA, SCG2, HRK, TSC22D1, IER3, KLF4, GDF15, DHRS2, PNMA2, AKAP13, EPB41L3, …
GO:0008219	cell death	BP	1873	77	5.3797489991032e-12	ADA, ALDH1A3, ASNS, CD34, CIDEA, CSF2, CTH, GADD45A, DDIT3, DSP, EDN1, EGR1, FGF2, FYN, IFI6, ICAM1, IFI27, IFIT2, IFIT3, IFNB1, IGFBP3, IL1A, IL1B, IL6, TNFRSF9, IRF1, IRF7, MX1, MYC, GADD45B, NFKBIA, NGF, SERPINE1, PLSCR1, SRGN, EIF2AK2, PSMB8, PSMB9, CCL2, SGK1, SOD2, SP100, STAT1, TGFB2, TGM2, TNFAIP3, TP53BP2, TRAF1, UBC, VDR, VEGFA, SCG2, HRK, TSC22D1, IER3, KLF4, GDF15, DHRS2, PNMA2, AKAP1…
GO:0016265	death	BP	1877	77	5.98053338079064e-12	ADA, ALDH1A3, ASNS, CD34, CIDEA, CSF2, CTH, GADD45A, DDIT3, DSP, EDN1, EGR1, FGF2, FYN, IFI6, ICAM1, IFI27, IFIT2, IFIT3, IFNB1, IGFBP3, IL1A, IL1B, IL6, TNFRSF9, IRF1, IRF7, MX1, MYC, GADD45B, NFKBIA, NGF, SERPINE1, PLSCR1, SRGN, EIF2AK2, PSMB8, PSMB9, CCL2, SGK1, SOD2, SP100, STAT1, TGFB2, TGM2, TNFAIP3, TP53BP2, TRAF1, UBC, VDR, VEGFA, SCG2, HRK, TSC22D1, IER3, KLF4, GDF15, DHRS2, PNMA2, AKAP1…
GO:0051239	regulation of multicellular organismal process	BP	2243	86	9.11919845481614e-12	ADA, ARHGDIB, BST2, C3, CAMK2D, RUNX1, CD34, CDKN2B, CIDEA, CSF2, DDIT3, DSP, HBEGF, EDN1, EFNA1, EFNB2, EGR1, FGF2, FN1, FOS, FYN, GCNT2, HLA-A, HLA-B, ICAM1, IFNB1, IL1A, IL1B, IL6, IL15, TNFRSF9, CXCL10, IRF1, IRF7, JUP, MYC, NFKB2, NFKBIA, NGF, NPPB, SERPINE1, SRGN, EIF2AK2, RELB, RORA, CCL2, CCL20, SGK1, SP100, STAT1, TGFB2, THBS2, TNFAIP3, TPM1, TNFSF4, UBC, VDR, VEGFA, HIST1H4H, HIST2H4A, …
GO:0048523	negative regulation of cellular process	BP	3881	124	1.47240924371321e-11	SERPINA3, ADA, ARHGDIB, ASNS, ATF3, BCHE, BST2, KLF5, C3, CAMK2D, RUNX1, CD34, CDH13, CDKN2B, CIDEA, CSF2, CTH, GADD45A, DDIT3, HBEGF, EDN1, EFNA1, EFNB2, EGR1, FGF2, FOXE1, FOSB, FYN, IFI6, GCNT2, CXCL1, HIVEP1, TNC, ICAM1, IFI27, IFIT1, IFIT3, IFNB1, IGFBP3, IL1A, IL1B, IL6, IL15, TNFRSF9, CXCL10, INSIG1, IRF1, IRF7, ISG20, MX1, MYC, GADD45B, NFKB2, NFKBIA, NGF, NPPB, OAS1, SERPINE1, PLSCR1, SR…
GO:0045069	regulation of viral genome replication	BP	68	14	1.75094236422161e-11	BST2, IFIT1, IFNB1, ISG20, MX1, OAS1, PLSCR1, EIF2AK2, IFITM1, OASL, ISG15, ZC3HAV1, PARP10, RSAD2
GO:1903901	negative regulation of viral life cycle	BP	82	15	1.99757786452452e-11	BST2, IFIT1, IFNB1, ISG20, MX1, OAS1, PLSCR1, EIF2AK2, SP100, IFITM1, OASL, ISG15, ZC3HAV1, PARP10, RSAD2
GO:0043900	regulation of multi-organism process	BP	344	28	4.16404135584633e-11	ADA, ARHGDIB, BST2, FYN, HLA-A, IFIT1, IFNB1, IL15, ISG20, MX1, OAS1, PLSCR1, EIF2AK2, SP100, STAT1, TAP1, TNFAIP3, IFITM1, OASL, ISG15, DDX58, DDX60, DEFB103B, ZC3HAV1, DHX58, PARP10, RSAD2, DEFB103A
GO:0060333	interferon-gamma-mediated signaling pathway	BP	87	15	4.85831820377444e-11	CAMK2D, HLA-A, HLA-B, HLA-C, HLA-F, ICAM1, IRF1, IRF7, OAS1, OAS2, SP100, STAT1, VCAM1, OASL, IRF9
GO:0019079	viral genome replication	BP	88	15	5.76093952305084e-11	BST2, IFIT1, IFNB1, ISG20, MX1, OAS1, PLSCR1, EIF2AK2, CCL2, IFITM1, OASL, ISG15, ZC3HAV1, PARP10, RSAD2

## Sheet: H2AFJ OverExpression Senescence
GO ID	GO Term	GO class	Genes in GO ID	DE Genes in the GO ID	p-Value GO ID enrichment	Gene Symbols for Differentially-Expressed (DE) Genes in the GO ID
GO:0072358	cardiovascular system development	BP	868	29	1.98149716816482e-13	C3, CDH2, CDH13, COL4A1, COL4A2, COL8A1, CPE, CXADR, DSP, FAP, FN1, IL1A, IL1B, NPPB, TGFA, TGFB2, THBS2, TNFAIP3, TPM1, CXCR4, ADAM19, PPP1R13L, ESM1, TENM4, GREM1, NOX4, RHOJ, ZC3H12A, C3orf58
GO:0072359	circulatory system development	BP	868	29	1.98149716816482e-13	C3, CDH2, CDH13, COL4A1, COL4A2, COL8A1, CPE, CXADR, DSP, FAP, FN1, IL1A, IL1B, NPPB, TGFA, TGFB2, THBS2, TNFAIP3, TPM1, CXCR4, ADAM19, PPP1R13L, ESM1, TENM4, GREM1, NOX4, RHOJ, ZC3H12A, C3orf58
GO:0060326	cell chemotaxis	BP	214	16	6.70620852271856e-13	CXADR, F2RL1, CXCL1, CXCL2, IL1B, SAA1, SAA2, CCL3, CCL3L1, CCL20, CXCL6, CXCL5, TGFB2, CXCR4, GREM1, CCL3L3
GO:0016477	cell migration	BP	1093	31	1.86316417476673e-12	ADA, ARHGDIB, BST2, CDH2, CDH13, CXADR, F2RL1, FAP, FOXE1, FN1, CXCL1, CXCL2, IL1B, PODXL, SAA1, SAA2, CCL3, CCL3L1, CCL20, CXCL6, CXCL5, SGK1, TGFB2, TNS1, TOP2B, TPM1, CXCR4, GREM1, NOX4, KIAA1598, CCL3L3
GO:0006954	inflammatory response	BP	594	23	4.70993140507619e-12	SERPINA3, ADA, C3, F2RL1, FN1, CXCL1, CXCL2, IL1A, IL1B, SAA1, SAA2, CCL3, CCL3L1, CCL20, CXCL6, CXCL5, SLC7A2, TGM2, TNFAIP3, CXCR4, CHST2, NOX4, CCL3L3
GO:0048870	cell motility	BP	1176	31	1.2301353969417e-11	ADA, ARHGDIB, BST2, CDH2, CDH13, CXADR, F2RL1, FAP, FOXE1, FN1, CXCL1, CXCL2, IL1B, PODXL, SAA1, SAA2, CCL3, CCL3L1, CCL20, CXCL6, CXCL5, SGK1, TGFB2, TNS1, TOP2B, TPM1, CXCR4, GREM1, NOX4, KIAA1598, CCL3L3
GO:0051674	localization of cell	BP	1176	31	1.2301353969417e-11	ADA, ARHGDIB, BST2, CDH2, CDH13, CXADR, F2RL1, FAP, FOXE1, FN1, CXCL1, CXCL2, IL1B, PODXL, SAA1, SAA2, CCL3, CCL3L1, CCL20, CXCL6, CXCL5, SGK1, TGFB2, TNS1, TOP2B, TPM1, CXCR4, GREM1, NOX4, KIAA1598, CCL3L3
GO:0040011	locomotion	BP	1567	35	4.38029341625749e-11	ADA, ARHGDIB, BST2, CDH2, CDH13, COL4A1, COL4A2, CXADR, DLG1, EGR2, F2RL1, FAP, FOXE1, FN1, CXCL1, CXCL2, IL1B, PODXL, SAA1, SAA2, CCL3, CCL3L1, CCL20, CXCL6, CXCL5, SGK1, TGFB2, TNS1, TOP2B, TPM1, CXCR4, GREM1, NOX4, KIAA1598, CCL3L3
GO:0005615	extracellular space	CC	1252	31	6.01392239817863e-11	SERPINA3, ADA, C3, CDH13, CXADR, FAP, FMOD, FN1, CXCL1, CXCL2, IL1A, IL1B, NPPB, PODXL, SRGN, SAA1, SAA2, CCL3, CCL3L1, CCL20, CXCL6, CXCL5, TGFA, TGFB2, TIMP3, POSTN, ABI3BP, GREM1, C3orf58, SERPINA9, CCL3L3
GO:0001525	angiogenesis	BP	405	18	1.38262089150325e-10	C3, CDH13, COL4A1, COL4A2, COL8A1, FAP, FN1, IL1A, IL1B, NPPB, TGFA, TGFB2, THBS2, TNFAIP3, CXCR4, ESM1, GREM1, ZC3H12A
GO:0044421	extracellular region part	CC	3698	55	1.66644428968343e-10	SERPINA3, ADA, ARHGDIB, BST2, C3, CDH2, CDH11, CDH13, COL4A1, COL4A2, COL8A1, CPE, CXADR, DLG1, DSP, FAP, FMOD, FN1, CXCL1, CXCL2, IL1A, IL1B, KLK1, KRT18, LAMB3, NPPB, CLDN11, PODXL, SRGN, SAA1, SAA2, CCL3, CCL3L1, CCL20, CXCL6, CXCL5, TGFA, TGFB2, TGM2, THBS2, TIMP3, TNFAIP3, CXCR4, MFAP5, CREG1, PDZK1IP1, POSTN, PPP1R13L, ABI3BP, GREM1, RHOJ, C3orf58, SERPINA9, C5orf46, CCL3L3
GO:0007275	multicellular organismal development	BP	4545	62	1.77603146877598e-10	ADA, ARHGDIB, BST2, C3, CDH2, CDH11, CDH13, COL4A1, COL4A2, COL8A1, CPE, CSRP2, CXADR, DLG1, DSP, EGR2, F2RL1, FAP, FOXE1, FN1, CXCL1, IL1A, IL1B, LAMB3, MAP6, NPPB, CLDN11, PODXL, SRGN, CCL3, SPRR2A, SPRR2D, SPRR2F, TAGLN, TGFA, TGFB2, TGM2, THBS2, TNFAIP3, TOP2B, TPM1, CXCR4, MFAP5, ENC1, ADAM19, CREG1, NREP, CHST2, POSTN, PPP1R13L, ESM1, MAFF, TENM4, GREM1, NOX4, RHOJ, KIAA1598, ZC3H12A, RBM45…
GO:0005576	extracellular region	CC	4454	61	2.44320400970519e-10	SERPINA3, ADA, ARHGDIB, BST2, C3, CDH2, CDH11, CDH13, COL4A1, COL4A2, COL8A1, CPA3, CPE, CXADR, DLG1, DSP, FAP, FMOD, FN1, CXCL1, CXCL2, IL1A, IL1B, KISS1, KLK1, KRT18, LAMB3, NPPB, OAS1, CLDN11, PAPPA, PODXL, SRGN, SAA1, SAA2, CCL3, CCL3L1, CCL20, CXCL6, CXCL5, SCG5, TGFA, TGFB2, TGM2, THBS2, TIMP3, TNFAIP3, CXCR4, MFAP5, CREG1, PDZK1IP1, POSTN, PPP1R13L, ESM1, ABI3BP, GREM1, RHOJ, C3orf58, SERP…
GO:0050900	leukocyte migration	BP	320	16	2.87592108732625e-10	ADA, CXADR, F2RL1, FN1, CXCL1, CXCL2, IL1B, PODXL, SAA1, CCL3, CCL20, CXCL6, CXCL5, TGFB2, CXCR4, GREM1
GO:0048514	blood vessel morphogenesis	BP	482	19	3.09433322610143e-10	C3, CDH2, CDH13, COL4A1, COL4A2, COL8A1, FAP, FN1, IL1A, IL1B, NPPB, TGFA, TGFB2, THBS2, TNFAIP3, CXCR4, ESM1, GREM1, ZC3H12A
GO:0006928	movement of cell or subcellular component	BP	1686	35	3.26001776251414e-10	ADA, ARHGDIB, BST2, CDH2, CDH13, COL4A1, COL4A2, CXADR, DLG1, EGR2, F2RL1, FAP, FOXE1, FN1, CXCL1, CXCL2, IL1B, PODXL, SAA1, SAA2, CCL3, CCL3L1, CCL20, CXCL6, CXCL5, SGK1, TGFB2, TNS1, TOP2B, TPM1, CXCR4, GREM1, NOX4, KIAA1598, CCL3L3
GO:0030595	leukocyte chemotaxis	BP	155	12	3.94885601619542e-10	CXADR, F2RL1, CXCL1, CXCL2, IL1B, SAA1, CCL3, CXCL6, CXCL5, TGFB2, CXCR4, GREM1
GO:0006935	chemotaxis	BP	688	22	5.63779853863864e-10	CDH13, COL4A1, COL4A2, CXADR, DLG1, EGR2, F2RL1, CXCL1, CXCL2, IL1B, SAA1, SAA2, CCL3, CCL3L1, CCL20, CXCL6, CXCL5, TGFB2, CXCR4, GREM1, KIAA1598, CCL3L3
GO:0042330	taxis	BP	688	22	5.63779853863864e-10	CDH13, COL4A1, COL4A2, CXADR, DLG1, EGR2, F2RL1, CXCL1, CXCL2, IL1B, SAA1, SAA2, CCL3, CCL3L1, CCL20, CXCL6, CXCL5, TGFB2, CXCR4, GREM1, KIAA1598, CCL3L3
GO:0008009	chemokine activity	MF	47	8	6.49778759977039e-10	CXCL1, CXCL2, CCL3, CCL3L1, CCL20, CXCL6, CXCL5, CCL3L3
GO:0001944	vasculature development	BP	569	20	7.45910644581421e-10	C3, CDH2, CDH13, COL4A1, COL4A2, COL8A1, FAP, FN1, IL1A, IL1B, NPPB, TGFA, TGFB2, THBS2, TNFAIP3, CXCR4, ESM1, GREM1, RHOJ, ZC3H12A
GO:0048731	system development	BP	3975	56	8.55622522853721e-10	ADA, C3, CDH2, CDH11, CDH13, COL4A1, COL4A2, COL8A1, CPE, CXADR, DLG1, DSP, EGR2, F2RL1, FAP, FOXE1, FN1, CXCL1, IL1A, IL1B, MAP6, NPPB, CLDN11, PODXL, SRGN, CCL3, SPRR2A, SPRR2D, SPRR2F, TAGLN, TGFA, TGFB2, TGM2, THBS2, TNFAIP3, TOP2B, TPM1, CXCR4, MFAP5, ENC1, ADAM19, NREP, POSTN, PPP1R13L, ESM1, MAFF, TENM4, GREM1, NOX4, RHOJ, KIAA1598, ZC3H12A, RBM45, C3orf58, MURC, LCE3A
GO:0001568	blood vessel development	BP	549	19	2.68394633499436e-09	C3, CDH2, CDH13, COL4A1, COL4A2, COL8A1, FAP, FN1, IL1A, IL1B, NPPB, TGFA, TGFB2, THBS2, TNFAIP3, CXCR4, ESM1, GREM1, ZC3H12A
GO:0042379	chemokine receptor binding	MF	58	8	3.73167342206861e-09	CXCL1, CXCL2, CCL3, CCL3L1, CCL20, CXCL6, CXCL5, CCL3L3
GO:0030334	regulation of cell migration	BP	562	19	3.93519076910481e-09	ADA, ARHGDIB, BST2, CDH13, F2RL1, CXCL1, CXCL2, PODXL, CCL3, CCL20, CXCL6, CXCL5, SGK1, TGFB2, TPM1, CXCR4, GREM1, NOX4, KIAA1598
GO:0048646	anatomical structure formation involved in morphogenesis	BP	1029	25	9.10560009773924e-09	ADA, C3, CDH13, COL4A1, COL4A2, COL8A1, EGR2, FAP, FN1, IL1A, IL1B, LAMB3, NPPB, PODXL, TGFA, TGFB2, TGM2, THBS2, TNFAIP3, TPM1, CXCR4, ESM1, TENM4, GREM1, ZC3H12A
GO:2000145	regulation of cell motility	BP	593	19	9.40128404165147e-09	ADA, ARHGDIB, BST2, CDH13, F2RL1, CXCL1, CXCL2, PODXL, CCL3, CCL20, CXCL6, CXCL5, SGK1, TGFB2, TPM1, CXCR4, GREM1, NOX4, KIAA1598
GO:0032502	developmental process	BP	5389	65	9.87094959634832e-09	ADA, ARHGDIB, BST2, C3, CDH2, CDH11, CDH13, COL4A1, COL4A2, COL8A1, CPE, CSRP2, CXADR, DLG1, DSP, EGR2, F2RL1, FAP, FOXE1, FN1, CXCL1, IL1A, IL1B, KRT18, LAMB3, MAP6, NPPB, CLDN11, PAPPA, PODXL, SRGN, CCL3, SPRR2A, SPRR2D, SPRR2F, TAGLN, TGFA, TGFB2, TGM2, THBS2, TNFAIP3, TOP2B, TPM1, CXCR4, MFAP5, ENC1, ADAM19, CREG1, NREP, CHST2, NUAK1, POSTN, PPP1R13L, ESM1, MAFF, TENM4, GREM1, NOX4, RHOJ, KIA…
GO:0051270	regulation of cellular component movement	BP	663	20	1.01115753889221e-08	ADA, ARHGDIB, BST2, CDH13, DSP, F2RL1, CXCL1, CXCL2, PODXL, CCL3, CCL20, CXCL6, CXCL5, SGK1, TGFB2, TPM1, CXCR4, GREM1, NOX4, KIAA1598
GO:0044767	single-organism developmental process	BP	5303	64	1.43652288544755e-08	ADA, ARHGDIB, BST2, C3, CDH2, CDH11, CDH13, COL4A1, COL4A2, COL8A1, CPE, CSRP2, CXADR, DLG1, DSP, EGR2, F2RL1, FAP, FOXE1, FN1, CXCL1, IL1A, IL1B, LAMB3, MAP6, NPPB, CLDN11, PAPPA, PODXL, SRGN, CCL3, SPRR2A, SPRR2D, SPRR2F, TAGLN, TGFA, TGFB2, TGM2, THBS2, TNFAIP3, TOP2B, TPM1, CXCR4, MFAP5, ENC1, ADAM19, CREG1, NREP, CHST2, NUAK1, POSTN, PPP1R13L, ESM1, MAFF, TENM4, GREM1, NOX4, RHOJ, KIAA1598, …
GO:0005125	cytokine activity	MF	216	12	1.72269323446767e-08	CXCL1, CXCL2, IL1A, IL1B, CCL3, CCL3L1, CCL20, CXCL6, CXCL5, TGFB2, GREM1, CCL3L3
GO:0070887	cellular response to chemical stimulus	BP	2365	39	1.77853631264088e-08	ALOX5AP, BST2, CDH13, COL4A1, COL4A2, CXADR, CYP4B1, EGR2, F2RL1, FMOD, CXCL1, CXCL2, HLA-F, IFI27, IL1A, IL1B, KRT18, MX2, OAS1, SAA1, SAA2, CCL3, CCL3L1, CCL20, CXCL6, CXCL5, TGFB2, TIMP3, TNFAIP3, TPM1, CXCR4, NREP, GREM1, SLC25A24, NOX4, PMEPA1, SLC25A23, ZC3H12A, CCL3L3
GO:0009888	tissue development	BP	1703	32	2.60919953123152e-08	ADA, COL4A1, COL4A2, COL8A1, CXADR, DLG1, DSP, EGR2, F2RL1, FOXE1, FN1, LAMB3, PODXL, SRGN, CCL3, SPRR2A, SPRR2D, SPRR2F, TAGLN, TGFB2, TGM2, TPM1, CXCR4, POSTN, PPP1R13L, MAFF, TENM4, GREM1, NOX4, RHOJ, C3orf58, LCE3A
GO:0007155	cell adhesion	BP	1365	28	3.89820021911258e-08	ADA, ARHGDIB, CDH2, CDH10, CDH11, CDH13, COL8A1, CXADR, DLG1, DSP, F2RL1, FAP, FN1, IL1B, LAMB3, CLDN11, PCDH7, PODXL, SAA1, TGFB2, TGM2, THBS2, TPM1, CXCR4, NUAK1, POSTN, ABI3BP, GREM1
GO:0040012	regulation of locomotion	BP	649	19	3.96985145739943e-08	ADA, ARHGDIB, BST2, CDH13, F2RL1, CXCL1, CXCL2, PODXL, CCL3, CCL20, CXCL6, CXCL5, SGK1, TGFB2, TPM1, CXCR4, GREM1, NOX4, KIAA1598
GO:0022610	biological adhesion	BP	1372	28	4.34521392457593e-08	ADA, ARHGDIB, CDH2, CDH10, CDH11, CDH13, COL8A1, CXADR, DLG1, DSP, F2RL1, FAP, FN1, IL1B, LAMB3, CLDN11, PCDH7, PODXL, SAA1, TGFB2, TGM2, THBS2, TPM1, CXCR4, NUAK1, POSTN, ABI3BP, GREM1
GO:0009653	anatomical structure morphogenesis	BP	2460	39	5.26018564144811e-08	ADA, C3, CDH2, CDH11, CDH13, COL4A1, COL4A2, COL8A1, CPE, DLG1, DSP, EGR2, FAP, FOXE1, FN1, IL1A, IL1B, KRT18, LAMB3, MAP6, NPPB, PODXL, CCL3, TGFA, TGFB2, TGM2, THBS2, TNFAIP3, TOP2B, TPM1, CXCR4, PPP1R13L, ESM1, TENM4, GREM1, NOX4, RHOJ, KIAA1598, ZC3H12A
GO:0034330	cell junction organization	BP	242	12	6.05023427282522e-08	CDH2, CDH10, CDH11, CDH13, CXADR, DLG1, DSP, FN1, LAMB3, TGFB2, TNS1, GREM1
GO:0048856	anatomical structure development	BP	4767	58	1.01846097547138e-07	ADA, C3, CDH2, CDH11, CDH13, COL4A1, COL4A2, COL8A1, CPE, CXADR, DLG1, DSP, EGR2, F2RL1, FAP, FOXE1, FN1, CXCL1, IL1A, IL1B, KRT18, LAMB3, MAP6, NPPB, CLDN11, PODXL, SRGN, CCL3, SPRR2A, SPRR2D, SPRR2F, TAGLN, TGFA, TGFB2, TGM2, THBS2, TNFAIP3, TOP2B, TPM1, CXCR4, MFAP5, ENC1, ADAM19, NREP, POSTN, PPP1R13L, ESM1, MAFF, TENM4, GREM1, NOX4, RHOJ, KIAA1598, ZC3H12A, RBM45, C3orf58, MURC, LCE3A
GO:0044707	single-multicellular organism process	BP	6392	70	1.0354834884891e-07	SERPINA3, ADA, ARHGDIB, BST2, C3, CDH2, CDH11, CDH13, COL4A1, COL4A2, COL8A1, CPA3, CPE, CSRP2, CXADR, DLG1, DSP, EGR2, F2RL1, FAP, FOXE1, FN1, CXCL1, IL1A, IL1B, LAMB3, MAP6, NPPB, CLDN11, PODXL, SRGN, SAA1, CCL3, CCL20, SGK1, SLC7A2, SPRR2A, SPRR2D, SPRR2F, TAGLN, TGFA, TGFB2, TGM2, THBS2, TIMP3, TNFAIP3, TOP2B, TPM1, CXCR4, MFAP5, ENC1, ADAM19, CREG1, NREP, CHST2, POSTN, PPP1R13L, ESM1, MAFF, …
GO:0005126	cytokine receptor binding	MF	255	12	1.07134629850577e-07	CXCL1, CXCL2, IL1A, IL1B, CCL3, CCL3L1, CCL20, CXCL6, CXCL5, TGFB2, GREM1, CCL3L3
GO:0002685	regulation of leukocyte migration	BP	124	9	1.17879972983861e-07	ADA, F2RL1, CXCL1, CXCL2, CCL3, CCL20, CXCL6, CXCL5, GREM1
GO:0006952	defense response	BP	1533	29	1.21645209334385e-07	SERPINA3, ADA, BST2, C3, CXADR, F2RL1, FN1, CXCL1, CXCL2, HLA-F, IFI27, IL1A, IL1B, MX2, OAS1, SAA1, SAA2, CCL3, CCL3L1, CCL20, CXCL6, CXCL5, SLC7A2, TGM2, TNFAIP3, CXCR4, CHST2, NOX4, CCL3L3
GO:0044420	extracellular matrix component	CC	129	9	1.65679145722664e-07	COL4A1, COL4A2, COL8A1, DLG1, FN1, LAMB3, THBS2, TIMP3, MFAP5
GO:0005604	basement membrane	CC	94	8	1.78337821676448e-07	COL4A1, COL4A2, COL8A1, DLG1, FN1, LAMB3, THBS2, TIMP3
GO:0032501	multicellular organismal process	BP	6644	71	2.18162019786125e-07	SERPINA3, ADA, ARHGDIB, BST2, C3, CDH2, CDH11, CDH13, COL4A1, COL4A2, COL8A1, CPA3, CPE, CSRP2, CXADR, DLG1, DSP, EGR2, F2RL1, FAP, FOXE1, FN1, CXCL1, IL1A, IL1B, LAMB3, MAP6, NPPB, CLDN11, PAPPA, PODXL, SRGN, SAA1, CCL3, CCL20, SGK1, SLC7A2, SPRR2A, SPRR2D, SPRR2F, TAGLN, TGFA, TGFB2, TGM2, THBS2, TIMP3, TNFAIP3, TOP2B, TPM1, CXCR4, MFAP5, ENC1, ADAM19, CREG1, NREP, CHST2, POSTN, PPP1R13L, ESM1,…
GO:0050920	regulation of chemotaxis	BP	141	9	3.54307913763924e-07	CDH13, F2RL1, CXCL1, CXCL2, CCL3, CXCL6, CXCL5, CXCR4, GREM1
GO:0050795	regulation of behavior	BP	189	10	4.4414566903566e-07	ADA, CDH13, F2RL1, CXCL1, CXCL2, CCL3, CXCL6, CXCL5, CXCR4, GREM1
GO:0006953	acute-phase response	BP	46	6	5.08995230879094e-07	SERPINA3, FN1, IL1A, IL1B, SAA1, SAA2
GO:0032101	regulation of response to external stimulus	BP	636	17	7.88135802181944e-07	ADA, C3, CDH13, F2RL1, FAP, CXCL1, CXCL2, IL1B, SAA1, CCL3, CXCL6, CXCL5, SLC7A2, TGM2, TNFAIP3, CXCR4, GREM1
