# Supplementary material for: Histone variant H2A.J accumulates in senescent cells and promotes inflammatory gene expression
Source: Nat Commun. 2017 May 10;8:14995. doi: 10.1038/ncomms14995 (PMC5436145; doi:10.1038/ncomms14995)
Supplement: Supplementary Data 3 — Differentially expressed genes for sh-H2AFJ versus sh-NoTarget. [file ncomms14995-s4.xlsx]

## Sheet: DownProliferation
Illumina Probe ID	Gene Symbol	log2 Fold Change	Average Expression	t-Statistic	p-Value	adjusted p-Value
ILMN_1716272	KBTBD8	-3.56336167575868	6.55133800911175	-13.9961904380336	8.65902393598214e-10	9.94892986831227e-06
ILMN_1708728	H2AFJ	-1.96895954301834	8.15129966511575	-16.1453845318644	1.2403321392166e-10	4.2753008506657e-06
ILMN_2110422	PKD1L1	-1.42325684748289	5.55334132423312	-7.14306768258008	4.22522288809187e-06	0.00970928051530926
ILMN_2297626	PEG10	-0.974070458051327	7.32377055329904	-5.80058367897038	4.09172945323959e-05	0.0427387340980956
ILMN_1662852	IQCK	-0.855721411532484	7.3298325864357	-6.10195262133334	2.40537407972701e-05	0.0285899445359001
ILMN_1763558	RGN	-0.751060404886769	5.59625276044853	-7.82087319489747	1.47165834784517e-06	0.00507265915918751
ILMN_1744929	PTGER1	-0.729084236981565	6.39910187477173	-6.72963976234598	8.28158344580834e-06	0.0138139882743861
ILMN_2395139	SERPINB7	-0.711736879594021	9.12749484128217	-6.20129804671888	2.02451019745499e-05	0.0258454970355837
ILMN_1763000	ADAP2	-0.669391599756706	6.8424786666955	-7.72419233628031	1.70443594471328e-06	0.00534092750712019
ILMN_1721283	HSPB6	-0.574688449088432	7.87658962058462	-6.15446965540233	2.19550308641228e-05	0.0270274271019804
ILMN_1660067	KRTAP2-3	-0.544754254984039	6.80490501152776	-7.86633266421288	1.37402939723275e-06	0.00507265915918751
ILMN_1769394	PLCD1	-0.445187188092504	6.36186924326594	-5.94893832096192	3.145196667555e-05	0.0361372613113177

## Sheet: UpProliferation
Illumina Probe ID	Gene Symbol	log2 Fold Change	Average Expression	t-Statistic	p-Value	adjusted p-Value
ILMN_1683933	SERPINA9	1.74632709773189	4.68592433138933	9.76505824836025	9.68680425838007e-08	0.000667788911964205
ILMN_1775501	IL1B	1.66807235625875	6.33208258667484	7.0103340064927	5.23115232865619e-06	0.0106066229186147
ILMN_1763382	NPPB	1.53919171358078	6.06124753008172	8.03019942214497	1.07512589126935e-06	0.00463231429327039
ILMN_1787897	CXCL1	1.30702363692631	5.69415460571592	5.70339875001881	4.86932860841593e-05	0.0493649670010261
ILMN_1672295	ZC3H12A	1.26896765768776	5.19224838700183	6.51085116456071	1.19357698446178e-05	0.0178875674249622
ILMN_1721770	PAPPA	1.10941052562763	7.40751057433903	6.79031648844553	7.49191569407536e-06	0.013668035357379
ILMN_1657234	CCL20	1.10218100142446	4.90842080525531	7.24898286680625	3.5691841301701e-06	0.00946355444483333
ILMN_1719695	NFKBIZ	1.08321131318833	8.87485863334982	7.19080906266668	3.91506244199622e-06	0.00963916337951199
ILMN_1702775	LRP5	1.02747184458044	8.1268893027714	10.2262267725453	5.38901141240608e-08	0.000464384585935563
ILMN_1711828	ANKRD10	0.987399013545478	6.33719755175381	6.4453672916913	1.33325973735992e-05	0.0191483874529413
ILMN_3236732	NA	0.843510793604483	4.91009409815747	7.08910471444175	4.60716153463357e-06	0.00992526568358029
ILMN_1781400	SLC7A2	0.822694203586558	9.50766459332538	14.8693575410998	3.81598828300565e-10	6.57666500634609e-06
ILMN_1675656	PPFIBP2	0.757755475767015	5.04842998444353	5.92103082428735	3.30400594766995e-05	0.0367373487129793
ILMN_1707342	LRIG1	0.73548685359575	9.49322913934199	6.78690920549719	7.53409358525636e-06	0.013668035357379
ILMN_2336781	SOD2	0.71887015304103	11.0521278267377	7.4239127377008	2.70980263005228e-06	0.00778368223793933
ILMN_3251440	PIK3C2A	0.718210092555267	7.48536247343775	8.18757990069658	8.52083471568122e-07	0.00419578074021166
ILMN_1811370	HSD11B1	0.615837612782077	5.31076594609927	6.33835897573662	1.59959259381438e-05	0.0219881586982189
ILMN_1681644	BIRC3	0.557880409751899	4.56497049056683	6.71991360600252	8.41607687377379e-06	0.0138139882743861
ILMN_1745034	SLC11A2	0.533528532146507	9.03058852467446	6.31719546296915	1.65856893485071e-05	0.0219881586982189
ILMN_1754103	CLDN11	0.356651806362873	11.6412030583996	5.80231005728746	4.07915046877546e-05	0.0427387340980956

## Sheet: DownSenescence
Illumina Probe ID	Gene Symbol	log2 Fold Change	Average Expression	t-Statistic	p-Value	adjusted p-Value	q-Value
ILMN_2101278	RGS18	-1.93449781214772	6.27418512239925	-7.98307999271717	2.08564879862296e-07	0.000425152584823892	0.000355236763552158
ILMN_1651282	COL17A1	-1.51694616664361	6.56608280290243	-8.2217519868705	1.3555705257677e-07	0.00033375114609062	0.00027886617934633
ILMN_1716859	TDO2	-1.2931005595489	5.39833553791184	-9.47246768508985	1.59473954486653e-08	6.87113467150055e-05	5.74118499984176e-05
ILMN_1787897	CXCL1	-1.18479824189507	11.672938209853	-5.40320178209225	3.56447398662705e-05	0.0136515393161164	0.011406560414471
ILMN_2081883	IQCK	-1.1498174930754	8.782381681853	-6.24525057639507	6.04549320483253e-06	0.00425269602606882	0.00355334537904218
ILMN_1708728	H2AFJ	-1.14329751688692	11.1176198042116	-14.9205123676717	9.20095087853958e-12	1.5857378791619e-07	1.32496522929262e-07
ILMN_1803367	MECOM	-1.12660566103744	8.53108810549151	-13.2956815399183	6.52909621008426e-11	7.50171390884648e-07	6.26806625479342e-07
ILMN_1811370	HSD11B1	-1.11598077137292	6.97381914236504	-6.38711722173412	4.52331684706496e-06	0.00354350473639732	0.0029607797273794
ILMN_2084825	HBG2	-1.1037987888929	8.9146757170015	-6.2804167651578	5.62467558091337e-06	0.00420522177314044	0.00351367820879712
ILMN_1796678	HBG1	-1.09909543557347	8.68860430353056	-6.12479422926071	7.7498721715197e-06	0.00496686472373437	0.00415006991005745
ILMN_1716272	KBTBD8	-1.04297593886079	6.60020160522388	-15.5604303408038	4.46823870620219e-12	1.54015719964083e-07	1.28688023662985e-07
ILMN_1735275	WDSUB1	-1.00299142675191	8.37493751995883	-9.2649142197687	2.2448355087424e-08	8.59747057231574e-05	7.18362707852161e-05
ILMN_2387385	IGFBP1	-0.998618928561421	8.32704308253247	-6.44865022533393	3.99187348639839e-06	0.00335599724884552	0.00280410761624242
ILMN_2110422	PKD1L1	-0.969800613945321	4.89920525308734	-12.6670767774712	1.4700029628031e-10	1.2667383031215e-06	1.05842474238945e-06
ILMN_1740942	NA	-0.953872647043773	5.5980028047112	-8.85377385257231	4.4870527588546e-08	0.00015143035343057	0.000126527817485851
ILMN_2409220	HMMR	-0.94071183165974	4.94561422894939	-5.27706157493068	4.68344916098465e-05	0.0158030558244666	0.0132042626711137
ILMN_1788166	TTK	-0.934054791363205	5.46685348064729	-7.91920448303098	2.34352580917751e-07	0.000425152584823892	0.000355236763552158
ILMN_1703178	SCG2	-0.907500125497518	7.08859921469339	-10.712640362122	2.28823554522986e-09	1.31455318347547e-05	1.09837652429761e-05
ILMN_1673639	ABI3BP	-0.876426102247334	6.78576853119602	-4.71503698991414	0.000161143471620388	0.0307458445570296	0.0256897281187673
ILMN_1812297	CYP26B1	-0.863630501414265	9.63466459998115	-4.3863264903366	0.000335873158684731	0.0486044774833399	0.0406115307577806
ILMN_1797107	SCLT1	-0.846649076476152	5.11316943548423	-7.93628772882476	2.27146713334107e-07	0.000425152584823892	0.000355236763552158
ILMN_1720048	CCL2	-0.831450636680502	11.8023414637813	-8.11691667019987	1.63649727893154e-07	0.000376056164716609	0.000314214189531744
ILMN_1709635	SLC38A11	-0.793048759705283	5.21098162178385	-9.48143010340983	1.57154620705616e-08	6.87113467150055e-05	5.74118499984176e-05
ILMN_1693009	FGL2	-0.772400978480655	8.05134273836391	-6.42005475299126	4.23033302082672e-06	0.00347179402130658	0.00290086175145695
ILMN_1651358	HBE1	-0.761427700248712	6.16081989810925	-5.83894377772179	1.40766665879967e-05	0.00735164576699483	0.00614267663486262
ILMN_1700541	FBLN1	-0.758916954077197	8.81808430266143	-11.9763113867586	3.72586385503859e-10	2.5685360243865e-06	2.14614342459694e-06
ILMN_1720998	CA12	-0.756623021938818	7.90909928671054	-4.30559558419652	0.000402643886958653	0.0532841827365932	0.0445216642201758
ILMN_1791759	CXCL10	-0.725292613831705	10.5159368107332	-6.85195714736469	1.78181542509392e-06	0.00180639399669301	0.00150933471885412
ILMN_1783593	CCL13	-0.719029731240155	5.31079385461988	-7.31702606038181	7.22369177156975e-07	0.000858598040255991	0.000717402645309341
ILMN_1701613	RARRES3	-0.7181611967916	5.37665029230091	-5.41384253912421	3.48359763070576e-05	0.0134916996328985	0.0112730061711702
ILMN_1775501	IL1B	-0.705875575670717	8.86552960683549	-5.96352688502666	1.08386729386602e-05	0.00613793385553669	0.00512855815904602
ILMN_1792404	TM4SF4	-0.704792093930958	6.09651434980392	-5.71108782498091	1.84448464451112e-05	0.0087092522207745	0.00727702637195285
ILMN_1736729	OAS2	-0.680229391317283	5.47592483581829	-4.57293482952117	0.000221172338791196	0.0367980761396238	0.030746677638572
ILMN_2406501	SOD2	-0.665380651938424	10.4751209036079	-7.58349720373634	4.36333530444024e-07	0.000626665852536461	0.000523611421475701
ILMN_3243924	P2RX6	-0.642593643770219	5.64800519410549	-4.80194485910691	0.000132871098034168	0.0283691658771206	0.0237038913335952
ILMN_1805561	SLC14A1	-0.628306908699225	7.35417328675677	-4.43883181145529	0.00029856291748379	0.0453355295275275	0.0378801572850679
ILMN_2336220	ERAP1	-0.610673218558282	5.51418422237578	-7.05297521531579	1.20176828186859e-06	0.00129449221586652	0.00108161455821412
ILMN_1814221	NPTX1	-0.608613415366193	10.6361401726997	-5.22099823066446	5.29057421489689e-05	0.0166688111256056	0.0139276455745297
ILMN_2382121	OCRL	-0.605015723848238	8.42518716262143	-4.76650174932746	0.000143736687274975	0.0289027333918523	0.0241497143247653
ILMN_3251708	KRTAP1-3	-0.589985405787547	7.15006470738543	-5.61310610897633	2.27199440724777e-05	0.00993505513238855	0.00830124749777514
ILMN_1696615	CA8	-0.588967155014165	6.63908638067107	-5.84805588625084	1.38091847140599e-05	0.00732290442936817	0.00611866177496735
ILMN_1801586	HGF	-0.586564298751124	7.51249485096026	-5.08832555143152	7.0686466747067e-05	0.0193278841540954	0.0161494373039175
ILMN_1669119	KRTAP1-1	-0.582715779864888	6.65180411341583	-7.48587008613481	5.24264009314902e-07	0.000649035403356897	0.000542302327092231
ILMN_1714730	UBE2C	-0.579292921814079	6.79229369231557	-5.54631915336431	2.62059360943564e-05	0.0110157611126387	0.00920423270468513
ILMN_1711988	KCNK12	-0.578546431311069	6.94175660891052	-4.79014806106894	0.000136391640441	0.0283691658771206	0.0237038913335952
ILMN_1760062	IFI44	-0.5702763514475	9.02836049386913	-4.29283986005944	0.00041435711161413	0.0543059896586595	0.045375436246801
ILMN_1698766	PYCARD	-0.566326477361426	6.92805914348327	-7.73189069556951	3.30893874024632e-07	0.000570279047187752	0.000476497357127678
ILMN_1801246	IFITM1	-0.562941594064032	11.5923569143801	-4.2231241806786	0.000484718170983794	0.0590379881118035	0.0493292633564845
ILMN_2245087	MFAP2	-0.5601020331721	4.97605290907858	-4.73268253888546	0.000154946238963731	0.0301742480838465	0.0252121299847339
ILMN_2199676	CEP152	-0.557330194149707	6.1395053753911	-6.36100522752143	4.77042676463697e-06	0.00365404089222826	0.00305313834791829
ILMN_1739640	DCHS1	-0.555470298710354	5.55200668396161	-4.76247936696141	0.000145025561457311	0.0289027333918523	0.0241497143247653
ILMN_1728830	GRK5	-0.548536353712792	7.28228469058691	-5.30867544692788	4.37299224348773e-05	0.0152255221859372	0.0127217037312952
ILMN_3242330	FAM65C	-0.543142827003996	7.99184791837672	-7.66016230967689	3.78090535477661e-07	0.00059238193942634	0.000494965455839181
ILMN_3251718	KRTAP1-5	-0.535497188912637	6.19730993311788	-4.70392501647701	0.00016517464749382	0.0311870291435544	0.0260583604409983
ILMN_1766499	HSPA2	-0.524428025996011	9.10811983406443	-5.08678999458239	7.09246408116391e-05	0.0193278841540954	0.0161494373039175
ILMN_2376108	PSMB9	-0.514152107679326	6.50705027917921	-5.02923960250075	8.0467386105673e-05	0.0210123509975488	0.0175568956403808
ILMN_1696911	FTH1	-0.506429503781693	12.7158974681568	-7.96908375439223	2.13951241104378e-07	0.000425152584823892	0.000355236763552158
ILMN_1728885	KIAA1644	-0.505161459964372	6.01870559873571	-4.22561772941355	0.000482005140976987	0.0590379881118035	0.0493292633564845
ILMN_1764788	TNFRSF1B	-0.504432120795532	7.60859794991366	-5.44054955826967	3.28878206275084e-05	0.0130300033242481	0.0108872352543666
ILMN_1764165	TRIM65	-0.498392261799893	5.48476507920378	-4.68211861214463	0.000173385664626652	0.0311870291435544	0.0260583604409983
ILMN_1671295	CCDC3	-0.497681486942044	6.81211226798515	-4.31248676461127	0.000396455415027709	0.0527756274576176	0.0440967402332607
ILMN_1761788	MOXD1	-0.491807968794573	8.64560451438686	-4.7999754545375	0.000133452343098222	0.0283691658771206	0.0237038913335952
ILMN_1745583	EXOC1	-0.486979086051178	5.82297364782829	-4.34591195363934	0.000367772824373674	0.0507070459333447	0.0423683344042549
ILMN_1689251	ATL1	-0.485150384139907	8.42840769008947	-5.91122802892846	1.2092868253947e-05	0.00661633453722697	0.00552828643522525
ILMN_1761084	FNDC5	-0.485008092409014	5.4137301089016	-5.38797168621293	3.68359082323126e-05	0.0136991263826948	0.0114463218462997
ILMN_1656951	APCDD1	-0.484074663114354	5.03802138461416	-4.69401418288064	0.000168856404387682	0.0311870291435544	0.0260583604409983
ILMN_1783909	COL6A2	-0.476787467043073	10.6751446288573	-5.83042937800351	1.43314169075606e-05	0.00737297924457771	0.00616050184821512
ILMN_2227368	SELT	-0.475137672183287	5.47142166530845	-5.13601377640998	6.36821525096487e-05	0.0182921676237923	0.0152840430870747
ILMN_2173835	FTH1P3	-0.474882202528251	10.9407791594508	-6.00732730518879	9.89158541975508e-06	0.00598163259357084	0.00499796044796103
ILMN_1741869	WDR47	-0.470273615629244	7.87459193813286	-5.96248349647772	1.08623390637308e-05	0.00613793385553669	0.00512855815904602
ILMN_2240866	MASP1	-0.466344692024766	8.60346831219102	-5.25202861883081	4.94521366339752e-05	0.0158030558244666	0.0132042626711137
ILMN_1715969	SLC25A37	-0.462790931942101	8.14648871615575	-5.01119432937989	8.37217273510064e-05	0.0215508735300394	0.0180068588027149
ILMN_2350183	ST5	-0.462726062444379	7.15981108312007	-4.75995975892161	0.000145838883896887	0.0289027333918523	0.0241497143247653
ILMN_1683891	TFAP2C	-0.461564872365846	8.443092261729	-5.75942669529311	1.66493181571986e-05	0.00822805142736129	0.00687495845899015
ILMN_1675857	COL4A6	-0.456990385127615	6.82486038296927	-4.2255263409961	0.000482104302933028	0.0590379881118035	0.0493292633564845
ILMN_3235176	TRABD2A	-0.454865617761546	6.76940354344953	-4.94653983075219	9.65245188257748e-05	0.0236790174995359	0.01978503210586
ILMN_2372413	BID	-0.45332510534273	7.70307983220181	-6.38807969445315	4.51446509799322e-06	0.00354350473639732	0.0029607797273794
ILMN_1808713	HSD17B2	-0.451955730033372	10.3427226289672	-4.27520869000286	0.000431115166945402	0.0558650702610566	0.0466781279558069
ILMN_1745374	IFI35	-0.451617459423497	9.06982362442371	-5.68041486289754	1.96862159068878e-05	0.00904752234792686	0.00755966839146628
ILMN_1676449	SLIT2	-0.450986970399073	7.65974843986605	-6.26126179028511	5.85000801285035e-06	0.00420522177314044	0.00351367820879712
ILMN_1705570	H2AFY2	-0.448935976119172	8.15149772804351	-4.87367926559205	0.000113364453051787	0.0260609538871086	0.0217752619751172
ILMN_1778401	HLA-B	-0.44047435740789	12.4739180372066	-5.43389331400469	3.33626753688427e-05	0.0130679324691891	0.010918926997929
ILMN_1790637	C11orf80	-0.438691282801008	7.39203390908033	-4.68437616556715	0.000172516715923904	0.0311870291435544	0.0260583604409983
ILMN_1758895	CTSK	-0.437768485540831	12.6674318474923	-6.50597474554997	3.55472559470279e-06	0.00322441675062659	0.00269416536961764
ILMN_1764850	HPCAL1	-0.437421204172205	12.1307800399269	-8.75980836759611	5.27187977941582e-08	0.00015143035343057	0.000126527817485851
ILMN_1784756	ACOT7	-0.436856789031602	4.94975243624519	-4.75798001891561	0.000146481188585799	0.0289027333918523	0.0241497143247653
ILMN_1660654	CDCA2	-0.431944495605108	4.82299923232982	-5.10337875199284	6.83943996089588e-05	0.0191665573993593	0.0160146405361863
ILMN_1665686	PIEZO2	-0.429744789298251	8.29849254310001	-4.23585552690184	0.000471025539584972	0.0584020838991166	0.0487979328118574
ILMN_1811450	FAM151B	-0.426978992552921	4.65893702232151	-4.236908539894	0.000469910610769018	0.0584020838991166	0.0487979328118574
ILMN_1685057	SLC22A4	-0.419182843931846	8.87029648117006	-7.2512208060815	8.19346025271229e-07	0.000941401271502467	0.000786588986706849
ILMN_1683598	ACSL4	-0.41551777590236	10.8190275882804	-5.46291166986932	3.13426043285487e-05	0.0125621887046598	0.0104963521753568
ILMN_1758272	MYPN	-0.413803670593943	7.28702522242178	-5.0377237815356	7.89821873064598e-05	0.0207819619409646	0.0173643937816594
ILMN_2087656	SLCO2B1	-0.413586727848575	5.52430804069457	-5.25144491272113	4.95149272982214e-05	0.0158030558244666	0.0132042626711137
ILMN_1691076	TEX11	-0.41269828987785	4.84816196165671	-4.24754936869441	0.000458792172445222	0.0575058450618704	0.0480490793524695
ILMN_1702501	RPS6KA2	-0.411727693268981	9.53268145504039	-5.00287829705634	8.52663312455867e-05	0.0216106262625303	0.0180567852716137
ILMN_1805695	TBC1D32	-0.411263597845662	5.10338287799574	-4.6506377537357	0.000185976197185085	0.0330433687668695	0.0276094272894176
ILMN_1677603	C1S	-0.409162114187889	6.38334355694942	-4.69697160649507	0.000167749118942153	0.0311870291435544	0.0260583604409983
ILMN_1713542	TRIM14	-0.408409202759211	4.98100137412768	-4.53704633959336	0.000239638257312884	0.0389626938269707	0.0325553266013894
ILMN_1774733	SOCS1	-0.408108180706838	7.04007140911501	-4.57632486982422	0.000219504317225708	0.0367980761396238	0.030746677638572
ILMN_1675979	RBMS3	-0.406575619039361	6.64141320997198	-4.76089892559559	0.000145535183132091	0.0289027333918523	0.0241497143247653
ILMN_1736242	PLEKHG4	-0.400176232110645	6.69470385309341	-5.63089680462647	2.18742014109579e-05	0.00979197205758841	0.008181694259184
ILMN_1689088	COLEC12	-0.400076269739633	6.76767233651301	-5.38351123309121	3.71924256952997e-05	0.0136991263826948	0.0114463218462997
ILMN_1695658	KIF20A	-0.398876350585327	5.19477775954327	-4.90159033406172	0.000106585771544516	0.0248236821578914	0.0207414580646841
ILMN_1666078	HLA-H	-0.3983045208189	9.96683999534728	-5.19359322176509	5.61605642157949e-05	0.0174396260176057	0.0145717009026782
ILMN_1672295	ZC3H12A	-0.398005731840244	7.89027036018497	-4.93426409569198	9.91722168181524e-05	0.023755366237741	0.0198488253876826
ILMN_1703013	NOC4L	-0.39745224433187	5.59521310247042	-4.33583373692597	0.00037619340283449	0.0516613960251077	0.0431657427936077
ILMN_1766951	MSX2	-0.389458103066048	6.70605868618774	-4.26543087983953	0.000440701564771267	0.0564704172345755	0.0471839263617793
ILMN_1694589	PAQR8	-0.386507537649819	6.5896232535166	-5.75771825364983	1.67096115325449e-05	0.00822805142736129	0.00687495845899015
ILMN_2123521	SYCP3	-0.385404652390756	4.957894722382	-4.57851192258075	0.000218434978073169	0.0367980761396238	0.030746677638572
ILMN_2109708	TYMP	-0.383194764509334	8.94617300956376	-4.80203036884254	0.000132845919285681	0.0283691658771206	0.0237038913335952
ILMN_1773389	PLTP	-0.381787606771088	8.24606258330423	-6.45588516159252	3.93377011966396e-06	0.00335599724884552	0.00280410761624242
ILMN_2411745	EML1	-0.380510519425469	9.09914430724989	-4.43045891264506	0.000304219257355217	0.0455918851381608	0.0380943555298639
ILMN_1676893	ADCY3	-0.376576175437053	8.36416121427727	-8.68988038747588	5.94800914609082e-08	0.000157709174812773	0.000131774094390552
ILMN_1667199	SQRDL	-0.373888431327042	8.04884613726106	-5.31004408798356	4.36003728254499e-05	0.0152255221859372	0.0127217037312952
ILMN_2054607	CYP4V2	-0.373654480197944	8.2983629451562	-5.72969965600615	1.77310692799211e-05	0.00860805953534648	0.00719247469956564
ILMN_1671353	IL12A	-0.372189463216227	10.0600435325006	-4.71418397320976	0.000161449356373041	0.0307458445570296	0.0256897281187673
ILMN_1755664	RPS26	-0.370850630464292	4.88020473551212	-5.16572260176295	5.96808535629613e-05	0.0180450819426466	0.0150775903432283
ILMN_1686957	SS18	-0.369431702350772	5.11234641400604	-4.3266277233668	0.000384055171980893	0.0520962461734	0.0435290823682066
ILMN_1676528	BTN3A2	-0.369335441508555	7.03498083932315	-4.54634482156717	0.000234708973065355	0.0383421023345485	0.0320367906189553
ILMN_1887403	DBT	-0.367260242423548	5.385391220856	-4.36097800701128	0.000355538125231855	0.0499439758447645	0.0417307502561003
ILMN_2165753	HLA-A	-0.361793706871257	10.8148157046637	-4.80487460937989	0.000132011177298477	0.0283691658771206	0.0237038913335952
ILMN_2380237	C1QTNF1	-0.359025457155951	10.6649066023817	-4.96565560337617	9.2544077490374e-05	0.0229489338634223	0.0191750098285103
ILMN_1774447	AMPD3	-0.354587983817905	6.83586935693981	-4.56546943363553	0.000224891005177689	0.0370897993180371	0.0309904272979928
ILMN_1766955	VCAM1	-0.35230710022743	9.14409791162302	-4.34591419667345	0.000367770971597446	0.0507070459333447	0.0423683344042549
ILMN_1887987	LINC00968	-0.350722539189663	4.9487794092871	-4.35161963209977	0.000363088560163212	0.050464917662362	0.0421660238305487
ILMN_1735658	RTTN	-0.347648022619222	8.37110295158218	-5.25753337040777	4.88639660665268e-05	0.0158030558244666	0.0132042626711137
ILMN_1720282	NQO1	-0.345589641424922	10.0373362817262	-4.36258033972424	0.000354261329026571	0.0499439758447645	0.0417307502561003
ILMN_1739942	FAM117B	-0.345060392004189	9.10199655012666	-5.26373895518072	4.82094819341127e-05	0.0158030558244666	0.0132042626711137
ILMN_1732151	COL6A1	-0.343896462624839	11.1839819126995	-4.59374317363126	0.000211132736391534	0.0362502796924907	0.0302889656454871
ILMN_1755710	EFNA4	-0.340228225042887	6.09280694929608	-4.8489795720625	0.000119728597054741	0.0266253226572895	0.0222468209930449
ILMN_1813846	P2RX4	-0.334918759606862	7.87223261763205	-5.94556994054455	1.12534769362416e-05	0.00625638865347277	0.00522753321070534
ILMN_1725379	DPP6	-0.333468786451493	5.03419163990375	-4.40353602760278	0.000323151796739252	0.0471979630584969	0.0394363159054997
ILMN_1690625	SLC9A8	-0.332906741171836	5.98330925674485	-5.00973020454769	8.39915875940521e-05	0.0215508735300394	0.0180068588027149
ILMN_1727606	TMEM52B	-0.329277384230839	4.63954782423787	-4.43932462290368	0.000298233328984304	0.0453355295275275	0.0378801572850679
ILMN_2381121	UQCC1	-0.328501384316481	8.07633752872269	-5.99439214490338	1.0162068539902e-05	0.00603924725003246	0.00504610044481198
ILMN_1775542	FAIM3	-0.315612453655772	7.78850417839318	-4.85112141381575	0.000119162615496924	0.0266253226572895	0.0222468209930449
ILMN_1721113	HLA-C	-0.314523759897972	9.31588380229709	-4.86803059578929	0.000114788861382805	0.0260609538871086	0.0217752619751172
ILMN_1778321	SLC2A6	-0.311793835302096	8.14862324966149	-4.58949873083359	0.000213142405847124	0.0362502796924907	0.0302889656454871
ILMN_1738589	MGLL	-0.310155081523966	10.179265581722	-5.71624124380019	1.82443040842659e-05	0.0087092522207745	0.00727702637195285
ILMN_1684497	PYROXD2	-0.307671463075462	7.10246452294353	-4.7818849643042	0.000138913951572793	0.028501339266444	0.0238143289711093
ILMN_1719286	CTSA	-0.307000961302711	10.0471909348874	-4.4404861852727	0.000297457939388097	0.0453355295275275	0.0378801572850679
ILMN_1728662	ALDH3B1	-0.293922940957641	7.94390803608315	-4.57305062565639	0.000221115151642467	0.0367980761396238	0.030746677638572
ILMN_1680955	AURKA	-0.29348453173527	8.58434960695441	-5.49087643415841	2.95143636308174e-05	0.0122569951806102	0.0102413473521229
ILMN_2153373	LRBA	-0.293092332198742	7.20635704033838	-4.77321819298537	0.000141610453135066	0.028882666917826	0.0241329477577879
ILMN_1745034	SLC11A2	-0.291248535732299	10.0043641372323	-4.75718503258074	0.000146739921192206	0.0289027333918523	0.0241497143247653
ILMN_3241091	TMEM164	-0.287341811513073	7.97383535677332	-4.25088742773283	0.000455359182030078	0.0575058450618704	0.0480490793524695
ILMN_1745148	ZNFX1	-0.284946003003689	9.5873468737917	-4.49155226252061	0.000265309479095037	0.0415679656133038	0.0347321646369245
ILMN_1732127	RBKS	-0.284857849641016	6.86862203436223	-4.71604847620309	0.000160781523426956	0.0307458445570296	0.0256897281187673
ILMN_1753241	SNTA1	-0.28441952769545	7.48096960292993	-4.33011240011137	0.000381060008148366	0.0520962461734	0.0435290823682066
ILMN_1747195	PSMB8	-0.276863426375911	8.66178239930227	-4.86750414667288	0.000114922538827367	0.0260609538871086	0.0217752619751172
ILMN_3241046	MYBL1	-0.276779518676202	7.49141189022504	-4.3784098299348	0.000341893901793098	0.0491030870871096	0.0410281446235826
ILMN_1691393	DNPEP	-0.273043415441022	7.73412282110542	-4.32131312484934	0.000388668998494666	0.0521285280510219	0.0435560555306361
ILMN_2383349	STEAP3	-0.259279876234608	9.49146400210983	-4.90180225354008	0.000106535913024834	0.0248236821578914	0.0207414580646841
ILMN_1651557	KDELC2	-0.255671399758262	7.75959055148555	-4.27757911719619	0.000428822967107193	0.0557777315215767	0.0466051519649438
ILMN_1771126	RORC	-0.254140884247151	4.61438285491323	-5.12566873527222	6.5138896420046e-05	0.018555972071922	0.0155044652171744
ILMN_1789642	DNAJC5	-0.250672919397414	7.40347440138909	-4.79700475119589	0.00013433400324058	0.0283691658771206	0.0237038913335952
ILMN_1748281	MAPK10	-0.250518964136148	7.43886824482272	-5.15156975695882	6.15539645806297e-05	0.0181035045791839	0.0151264054488222
ILMN_1806705	ASB6	-0.233867700621719	6.92592977004139	-4.93172166875386	9.97297636497628e-05	0.023755366237741	0.0198488253876826
ILMN_1746588	TALDO1	-0.227613039539348	12.2153126170651	-4.99353151858197	8.70370944889003e-05	0.0218984059119555	0.0182972399105531
ILMN_1774077	GBP2	-0.226676986509382	10.9294570649694	-4.48165032265445	0.000271256068191331	0.0423073548166831	0.0353499621924132
ILMN_1781454	RAE1	-0.216548971307052	9.35714735784275	-4.27350667145605	0.000432768629810033	0.0558692955090712	0.0466816583669663
ILMN_1810191	PLA2G4C	-0.216444742461862	7.20567183799232	-4.22370346172324	0.000484086533902259	0.0590379881118035	0.0493292633564845
ILMN_1753472	SUMF1	-0.192997362214564	9.98331211752752	-4.26588745092076	0.000440249186786601	0.0564704172345755	0.0471839263617793
ILMN_1667893	TNS3	-0.192678619744282	12.2248678311592	-4.60646400197741	0.000205223924144795	0.0357265830371058	0.0298513902629475
ILMN_1672496	DNAJA1	-0.181463004134642	12.4970212250289	-4.6789224901153	0.00017462347688375	0.0311870291435544	0.0260583604409983

## Sheet: UpSenescence
Illumina Probe ID	Gene Symbol	log2 Fold Change	Average Expression	t-Statistic	p-Value	adjusted p-Value	q-Value
ILMN_1795711	LCE2B	1.12388567347893	6.86952471975428	6.1815681025332	6.89213869000941e-06	0.00475130257011869	0.00396995668829147
ILMN_1668092	ESAM	1.05150121687654	6.01263472743065	7.67236124815475	3.69595284254561e-07	0.00059238193942634	0.000494965455839181
ILMN_1709708	LCE2C	0.901521245019596	6.26059906652758	5.09931254642129	6.90059576749214e-05	0.0191819867346522	0.016027532536209
ILMN_1656706	LCE2D	0.873075965460305	6.2736695746844	7.51219614901972	4.98878687722264e-07	0.000649035403356897	0.000542302327092231
ILMN_1679391	MAMDC2	0.8449249051415	8.86669511100177	8.810345887559	4.83343521975784e-08	0.00015143035343057	0.000126527817485851
ILMN_1697448	TXNIP	0.743014727591865	9.13116058110837	5.15397163954262	6.12318990319947e-05	0.0181035045791839	0.0151264054488222
ILMN_2158548	NACA2	0.640772401993066	5.66175910880837	5.1484496501656	6.19749206633121e-05	0.0181035045791839	0.0151264054488222
ILMN_1669323	BACE2	0.632879285458865	5.89541571304625	5.81233614936195	1.48886207098133e-05	0.00754699804774344	0.0063059034725741
ILMN_1787265	ZNF503	0.631832817716537	7.5775445079384	5.29820695506234	4.47339389135487e-05	0.0154193414041111	0.0128836496166926
ILMN_1674344	PARD6G	0.583892490246795	6.44254745495993	4.43245999903922	0.000302857642391376	0.0455860265309535	0.0380894603634283
ILMN_1772286	OCIAD2	0.578678307397836	5.38031146048728	4.21569028015885	0.000492897991937827	0.0598228904369893	0.0499850894567046
ILMN_1796925	CXADR	0.563596848728963	5.99219547335149	4.52094079629768	0.000248425455614453	0.0400382894028277	0.0334540418036426
ILMN_1754600	FNBP1L	0.560496373842081	5.55503132136406	5.18282032603128	5.74954139619485e-05	0.0176947269987	0.0147848508402246
ILMN_1797822	SEL1L3	0.558646723970019	6.65153978890888	5.06033696941729	7.51586903418494e-05	0.0199280376722554	0.0166508963118967
ILMN_1763011	SUGCT	0.525574610210533	11.2161158488223	6.46017871459673	3.89970236178461e-06	0.00335599724884552	0.00280410761624242
ILMN_1713529	SEMA6A	0.515738655575763	5.48535387478116	4.93080672858435	9.99311875735428e-05	0.023755366237741	0.0198488253876826
ILMN_1729216	CRYAB	0.496849537503012	7.39851709232383	6.58733267041395	3.01748499719727e-06	0.00288915806578869	0.00241403956442254
ILMN_1781761	ENPP4	0.467334213714897	5.83370903384079	4.3888315548903	0.000333990408072601	0.0485751703622553	0.0405870431568233
ILMN_1653836	KIAA1549L	0.461417501676202	5.58879763089954	4.67997619801591	0.000174214403112521	0.0311870291435544	0.0260583604409983
ILMN_1787691	CITED4	0.448289993066775	8.64105925747601	6.5185175661604	3.46585354521752e-06	0.00322441675062659	0.00269416536961764
ILMN_2109197	EPB41L3	0.443448037886297	8.69215448742217	5.34166168644321	4.07144319617106e-05	0.0147300521834573	0.0123077131632006
ILMN_1731589	PTPRJ	0.432431529693689	5.26017704755432	4.591134230756	0.000212365739431998	0.0362502796924907	0.0302889656454871
ILMN_1697491	PRR5L	0.427824614334638	6.66872104683696	5.00749463952337	8.44053476037982e-05	0.0215508735300394	0.0180068588027149
ILMN_1697733	CST6	0.417507715360852	6.49078234591568	5.68226109058921	1.96091254538276e-05	0.00904752234792686	0.00755966839146628
ILMN_2206746	BGN	0.40858910980198	9.02474140684446	5.2915226071662	4.5387328980324e-05	0.0154896618081464	0.012942405916508
ILMN_2315979	LBH	0.404099130757135	11.2220875901945	4.2246978179582	0.000483004238297646	0.0590379881118035	0.0493292633564845
ILMN_1810604	ELMOD1	0.402978256526466	7.4908729999206	4.24192141772309	0.000464639316509779	0.0580277268144042	0.0484851382907066
ILMN_2399300	NAV2	0.402172734714737	8.15885315713397	6.79343811528449	2.00033164202046e-06	0.00196998375339438	0.00164602234065219
ILMN_1724941	CDCP1	0.399063191938255	7.70472596955783	5.1729504980562	5.87468095388749e-05	0.0179198564424379	0.0149729580229832
ILMN_1756312	SEMA7A	0.395609129688346	5.50924135628102	4.78667290369227	0.000137446711580816	0.0283691658771206	0.0237038913335952
ILMN_2227757	PCDHB2	0.39432191703668	5.70788768525362	4.79608880559603	0.000134607034669699	0.0283691658771206	0.0237038913335952
ILMN_1669881	TSPAN13	0.393445989420096	8.60821459981302	4.74579659272489	0.000150497731110626	0.0294744675775691	0.0246274275246751
ILMN_1672611	CDH11	0.392353473016332	9.05930393266629	4.35984650489688	0.000356442544251707	0.0499439758447645	0.0417307502561003
ILMN_1763638	BCAR3	0.381798487225213	9.92893586332869	4.43460958443187	0.000301401844568639	0.0455658779843703	0.0380726252206255
ILMN_1741632	RAB3IL1	0.369421442088836	6.61222294530465	4.58876750871495	0.00021349057929083	0.0362502796924907	0.0302889656454871
ILMN_3308743	MIR125B2	0.364586151522807	5.70310471101111	4.36087627748693	0.000355619343621315	0.0499439758447645	0.0417307502561003
ILMN_1771870	FAM98C	0.364303761274951	6.01258828771995	4.69126048304928	0.000169894083408295	0.0311870291435544	0.0260583604409983
ILMN_1702487	SGK1	0.361528559334756	11.6171855698055	4.41155810341852	0.000317389268549666	0.0465535774367593	0.0388978987091408
ILMN_1655821	CAPG	0.357958320542124	6.10795758983816	4.51858405328694	0.000249738380040267	0.0400382894028277	0.0334540418036426
ILMN_3243324	VLDLR-AS1	0.355022078144591	5.88605695793842	4.92705044929982	0.000100762483272648	0.0237889180542803	0.0198768596491316
ILMN_2195665	PANK3	0.348395686926967	5.71821793516467	4.50611345293021	0.000256803485813413	0.0406044006995529	0.033927056791761
ILMN_1710001	RPL41	0.341879352266647	7.2084530581573	4.68889745426456	0.00017078970471293	0.0311870291435544	0.0260583604409983
ILMN_2232712	MYO10	0.339779019034482	8.29221732914424	4.71570494015184	0.000160904361006092	0.0307458445570296	0.0256897281187673
ILMN_2355033	KIAA1147	0.329532239040247	7.39143253634191	4.61375658359446	0.000201912402071397	0.0356298952627473	0.0297706026745282
ILMN_1792356	DPYSL4	0.325459712538044	8.07747226427073	5.98464470355921	1.03709160821908e-05	0.00605890010910231	0.00506252141530522
ILMN_1812441	FAM222B	0.325314637562524	7.88431095127678	4.97606280191339	9.04477211023237e-05	0.0225916123092463	0.0188764493657873
ILMN_1775708	SLC2A3	0.322189001401837	11.9834768155347	4.93975406811454	9.79790848448483e-05	0.023755366237741	0.0198488253876826
ILMN_2174127	DCBLD2	0.318790098737267	12.2629729036857	5.86121920391177	1.34319754157309e-05	0.00723416813445044	0.00604451805494448
ILMN_2173611	MT1E	0.308994867557116	12.7035660174175	5.65196854241585	2.09141334459814e-05	0.00948538507565177	0.00792552513050397
ILMN_3251440	PIK3C2A	0.307146571673659	7.77950216046477	4.30468489892086	0.00040346896324961	0.0532841827365932	0.0445216642201758
ILMN_1786328	DCAF12	0.299094065579453	8.34395341690215	5.60864566094672	2.29372000064716e-05	0.00993505513238855	0.00830124749777514
ILMN_1660718	GABBR2	0.29823031966693	9.37805666710866	4.57115221530624	0.000222054595057639	0.0367980761396238	0.030746677638572
ILMN_1793616	RNF38	0.297701743362959	8.49294266534551	7.54215479142717	4.71535955571715e-07	0.000649035403356897	0.000542302327092231
ILMN_1667432	HYAL3	0.296647270463427	7.67037431849808	6.26076243232224	5.85600525430797e-06	0.00420522177314044	0.00351367820879712
ILMN_1716105	NLRP12	0.296500713197551	4.52361977144326	4.44943872562844	0.000291549739532695	0.0448635177319307	0.0374857672504977
ILMN_1698225	MYO5A	0.293856329618385	7.67353120527432	4.83118012780776	0.00012453917037777	0.0273422972213461	0.0228458899691637
ILMN_1659462	DUSP23	0.291691033675915	7.79733133673479	5.08493783739406	7.12130113310544e-05	0.0193278841540954	0.0161494373039175
ILMN_1651254	LPP	0.287123715983308	11.648797416832	4.61213008279322	0.000202646262819124	0.0356298952627473	0.0297706026745282
ILMN_1683664	FAM60A	0.285829449635202	9.16236574433832	5.15160008752668	6.15498868259364e-05	0.0181035045791839	0.0151264054488222
ILMN_1756417	ANKRD37	0.284054625143675	8.31963136952488	4.78851830981414	0.00013688541028547	0.0283691658771206	0.0237038913335952
ILMN_1732066	CKMT1A	0.282032559622552	4.60416395795541	4.5197889875389	0.000249066244699636	0.0400382894028277	0.0334540418036426
ILMN_1676088	MSRB3	0.274792614521917	10.1659647496665	4.69865278597187	0.000167122959231033	0.0311870291435544	0.0260583604409983
ILMN_1757408	ZNF256	0.272571900504087	6.46959058779717	4.83328252660053	0.000123960874188762	0.0273422972213461	0.0228458899691637
ILMN_2338963	SLC29A1	0.270150854110674	6.67219788168331	5.25168198996749	4.94894145076979e-05	0.0158030558244666	0.0132042626711137
ILMN_1705301	TEAD4	0.26155819183696	7.59357947473122	5.27314436080655	4.72345628675671e-05	0.0158030558244666	0.0132042626711137
ILMN_1725726	DHRS2	0.259304276849908	4.41251232443099	4.69257614651919	0.000169397495791468	0.0311870291435544	0.0260583604409983
ILMN_2207393	CNOT3	0.25499870916327	5.97383439101425	4.56155673246631	0.000226865236070917	0.0372372277244211	0.0311136112837169
ILMN_3260715	CRTC3	0.252686296455579	8.80917533395884	4.32364180941653	0.000386640526181661	0.0520962461734	0.0435290823682066
ILMN_1741391	RALGAPA1	0.252219727312961	7.01927720469158	4.9449554916716	9.68621505536733e-05	0.0236790174995359	0.01978503210586
ILMN_1807535	YWHAE	0.24901003649026	7.31830055545956	4.26164826183531	0.000444467505204338	0.056742038655142	0.0474108799727833
ILMN_1697153	ZDHHC17	0.245099570259015	7.74796947778377	4.24889530516803	0.000457404832833213	0.0575058450618704	0.0480490793524695
ILMN_1735877	EFEMP1	0.245009494615196	9.75134110630479	4.24823784069758	0.000458081993185609	0.0575058450618704	0.0480490793524695
ILMN_2289924	TRAK1	0.240286533863252	8.11222983444941	4.51120879959885	0.000253892639943808	0.0403291493374337	0.0336970701786417
ILMN_1755383	LRRC1	0.240225164663013	8.22627109282612	4.3547488766156	0.000360546008815951	0.0503144144853321	0.0420402707164413
ILMN_2333687	CD59	0.239804029878533	7.91782407880043	5.38144558621826	3.73587246503615e-05	0.0136991263826948	0.0114463218462997
ILMN_1752582	RAB5B	0.230781971865596	10.8809453698777	5.21849622599698	5.31947321888253e-05	0.0166688111256056	0.0139276455745297
ILMN_1764186	ATXN1L	0.226655699552385	8.20540233316107	4.37097999482453	0.000347643525202605	0.0495162176454901	0.0413733363681991
ILMN_2106902	FOXN3	0.226076457177527	10.5044218693418	4.42342783207081	0.000309052724776541	0.0460284146295633	0.0384590982816577
ILMN_1741253	UBR5	0.221772208541442	7.80171000373389	4.29641100218492	0.000411043622924158	0.0540773383151633	0.045184386336381
ILMN_1708805	NCOA3	0.213745033453742	9.18357954921984	4.31237393390469	0.000396555963663668	0.0527756274576176	0.0440967402332607
ILMN_1705442	CMTM3	0.210148852059515	10.4285996869244	6.02853769319539	9.46399141671912e-06	0.00582525571683734	0.00486729955686422
ILMN_1708081	LCLAT1	0.193234405025638	9.10376743786071	4.60994844862915	0.000203634841938009	0.0356298952627473	0.0297706026745282
ILMN_1666004	WASL	0.183651117372525	9.70406482451773	4.32472139588912	0.000385703745732303	0.0520962461734	0.0435290823682066
