# Supplementary material for: Histone variant H2A.J accumulates in senescent cells and promotes inflammatory gene expression
Source: Nat Commun. 2017 May 10;8:14995. doi: 10.1038/ncomms14995 (PMC5436145; doi:10.1038/ncomms14995)
Supplement: Supplementary Data 4 — Differentially expressed genes for H2AFJ over-expression. [file ncomms14995-s5.xlsx]

## Sheet: UpProlif H2AFJ OverExp
Illumina Probe ID	Gene Symbol	log2 Fold Change	Average Expression	t-Statistic	p-Value	adjusted p-Value
ILMN_1682636	CXCL2	5.47023157002094	6.66653993988949	12.9769932131415	4.66000285449003e-11	1.10776302338908e-08
ILMN_1658483	IL1A	4.64035553787722	6.59869480895044	25.2828858486905	2.14635955365189e-16	4.62917812966551e-13
ILMN_1763382	NPPB	4.36074119422138	7.20881100224524	12.7487120818558	6.36503780124891e-11	1.47245965081375e-08
ILMN_1773959	ST6GALNAC5	4.35051522687847	5.84299725190174	21.5448682865898	4.40767994431884e-15	5.6269748148417e-12
ILMN_1751607	FOSB	4.09838058845146	7.85830948190106	14.4149340506605	7.19908715554099e-12	2.23554356003912e-09
ILMN_3259146	BST2	4.00857822852044	6.39994733397427	24.6899428455401	3.36694852653058e-16	6.10817625057803e-13
ILMN_1723912	IFI44L	3.83350167827985	7.56773950604542	8.67837261026209	3.91644035743703e-08	3.45257756216105e-06
ILMN_1775501	IL1B	3.6747611549684	7.29912499587705	9.65352344668031	7.12150341064347e-09	8.1551860817764e-07
ILMN_1669404	KISS1	3.60361431787505	9.23809129582962	9.02397737481968	2.11201974668096e-08	2.01102786321398e-06
ILMN_2388547	EPSTI1	3.60239643070167	8.89934182084777	33.7042605359246	8.81299884642789e-19	7.59438143093807e-15
ILMN_2058782	IFI27	3.59799151828449	11.1746021956195	34.2154497273394	6.59824969094561e-19	7.58116895324015e-15
ILMN_2231928	MX2	3.53518088560566	7.65515217849065	6.075473860382	6.78848465337104e-06	0.000237395192616013
ILMN_1680378	RBM45	3.51730727473957	9.247579927721	12.3419630800508	1.12184165716884e-10	2.40178634043186e-08
ILMN_1662358	MX1	3.40949755519335	10.8607024566312	5.26482277943436	4.03978449361604e-05	0.000971225460430122
ILMN_1661861	CSF2	3.39374175632469	8.15101596119524	6.04500628236438	7.24900833050307e-06	0.000248394566291372
ILMN_1791759	CXCL10	3.34866233736335	7.82667552154263	6.75498910545285	1.61977540244142e-06	7.51440623778646e-05
ILMN_1790778	PNMA2	3.3283404597995	6.67994111889309	6.11756716626251	6.20115731444612e-06	0.000220819039577384
ILMN_1664543	IFIT3	3.29159025858514	6.31859622961009	18.94309303358	4.88106829014335e-14	4.00584625935598e-11
ILMN_1787897	CXCL1	3.2477143192619	6.54881626867957	10.0807641938486	3.49752261190515e-09	4.48163966207281e-07
ILMN_1721770	PAPPA	3.15723333244655	8.23836145129865	12.4643161009541	9.44557812767243e-11	2.07375562090918e-08
ILMN_1673639	ABI3BP	2.99414428236219	6.19942894326244	14.4374582059777	7.00025908682582e-12	2.2136874354477e-09
ILMN_1708728	H2AFJ	2.97407994249404	8.93395228156155	7.35506724680141	4.80872030017166e-07	2.8285286693962e-05
ILMN_1695301	C7orf69	2.93545730176041	6.03820759533776	8.57674536720648	4.70982418595944e-08	4.04845211635501e-06
ILMN_1781373	IFIH1	2.9335132138035	7.51040816595847	13.4553148501642	2.45896514922581e-11	6.37278719764394e-09
ILMN_1716264	ANKRD1	2.91223997348677	8.48245654386974	14.9695537831871	3.65017821539723e-12	1.31060409277632e-09
ILMN_1736729	OAS2	2.89539871776064	5.16967440592502	31.007909070696	4.36737245739738e-18	2.50898268723384e-14
ILMN_1675656	PPFIBP2	2.88362035136005	5.80727744532776	16.0380862717627	1.04547784640912e-12	5.00507998442724e-10
ILMN_2347798	IFI6	2.85395200995875	11.1757599114298	15.9702979148807	1.12933997269958e-12	5.2604350701327e-10
ILMN_1682245	IFNB1	2.81930414141223	5.15662166937748	54.3372346645632	8.61276191833476e-23	2.96873290563081e-18
ILMN_2054019	ISG15	2.80554729640274	11.8144837050003	20.5971424818961	1.02459448772208e-14	1.13924991604169e-11
ILMN_1760347	SRGN	2.78750432724038	10.404242091914	27.0858007701792	5.79048823134107e-17	1.99592338846095e-13
ILMN_1682775	EDN1	2.70339233461626	9.27750432860448	24.5383527070083	3.78386501375605e-16	6.52130215795786e-13
ILMN_2193706	HRK	2.70222564042766	5.02645350635058	31.7188651098865	2.82777829111765e-18	1.94941379833069e-14
ILMN_1702691	TNFAIP3	2.6962705761707	7.39752681390103	16.9318555784444	3.87829976836341e-13	2.26578160535116e-10
ILMN_1672295	ZC3H12A	2.62196869081085	5.88224014774153	8.93892264443019	2.45526185286068e-08	2.29350733892289e-06
ILMN_1678422	DHX58	2.60905288970143	6.19740184158495	17.0352615425592	3.46821327683741e-13	2.09729549893524e-10
ILMN_1668651	FOXE1	2.54133568036129	6.69580043990996	8.58886184989562	4.60705188956206e-08	3.97001178953286e-06
ILMN_1657234	CCL20	2.50443778436791	5.56748338008897	9.99636020138955	4.01833777371008e-09	5.00029186722067e-07
ILMN_2176592	BCHE	2.49320934863843	5.08814402882985	23.9548752823456	5.96849402519323e-16	9.35127366156298e-13
ILMN_1752526	RNF144B	2.46001556292134	5.55999004958421	9.15258438969773	1.68480465952156e-08	1.67358881294088e-06
ILMN_1798181	IRF7	2.44964412461093	9.24505387835624	11.2121681437677	5.86517797242782e-10	9.76651302085094e-08
ILMN_1739428	IFIT2	2.43630620280194	8.76185820919426	11.5104546266891	3.74497900475279e-10	6.68837727019814e-08
ILMN_1669523	FOS	2.38505421317047	8.67247767829831	6.88675869188713	1.2354797196097e-06	6.04053197946478e-05
ILMN_1656369	C8orf4	2.3535533759333	4.53574503030909	4.17468348703438	0.000488196270603849	0.0061392328535002
ILMN_1707695	IFIT1	2.33606536614674	10.6302839405313	10.2780953684352	2.53615151306961e-09	3.38831808155024e-07
ILMN_1720048	CCL2	2.3255407597329	9.51519643062948	13.0388000599078	4.28599123048231e-11	1.04037909664433e-08
ILMN_2389501	HSD11B1	2.31466659542874	8.13052614387453	16.7780127139478	4.58494924021138e-13	2.55093656481311e-10
ILMN_1742618	XAF1	2.27551388648888	9.01791071688293	30.2545029750968	6.99626006249919e-18	3.44505840134692e-14
ILMN_1797001	DDX58	2.26599462474383	7.63346490849723	8.04135311330841	1.27244588300087e-07	9.43224454648537e-06
ILMN_1719695	NFKBIZ	2.20920094698684	9.45622730360951	9.03493476673571	2.0715769550912e-08	1.98347739069551e-06
ILMN_1784294	CPA4	2.2045261845786	9.22531536311246	5.13888820619628	5.36335751989966e-05	0.00119193791330381
ILMN_2052208	GADD45A	2.19942531243823	10.7207915118133	10.5861984826289	1.54870685953347e-09	2.29108913052615e-07
ILMN_1777663	TOP2B	2.19596928440944	11.0100672636069	23.0190076062771	1.26755168628069e-15	1.8204514581967e-12
ILMN_1760062	IFI44	2.18961601930085	9.21548696864448	5.65054339960804	1.71299245585121e-05	0.00049144374527944
ILMN_1805410	C15orf48	2.18195317994512	7.48724379679145	15.1691746761933	2.87348013558083e-12	1.07658681297104e-09
ILMN_1713182	C3	2.15148344476878	5.18918606975693	8.01121303767047	1.34717359360456e-07	9.90846487999491e-06
ILMN_1699651	IL6	2.12615856107824	11.814277368947	4.6679894764118	0.000156622206008584	0.00268454043705117
ILMN_1691846	G0S2	2.1202504835761	9.11011095314374	6.75000524418634	1.63652730675295e-06	7.57173956194194e-05
ILMN_1700448	SIM2	2.11776647369565	7.13288118620967	6.35221423173853	3.75996383632242e-06	0.000147779011943213
ILMN_1792689	HIST1H2AC	2.06451556111501	6.08226551282159	11.1020288963231	6.93745694134991e-10	1.13870096814948e-07
ILMN_1745282	MOK	2.0644874825534	9.99712648876281	36.9665909692708	1.48851829988093e-19	2.56538686392978e-15
ILMN_1775268	HECW2	2.05686748259487	6.70217062124258	15.467790890635	2.01895828618792e-12	8.09203176355945e-10
ILMN_1763011	SUGCT	2.05133251149569	7.92643923927206	8.56290969340451	4.83009645712852e-08	4.11082950075958e-06
ILMN_1677402	C11orf96	2.05084997657414	6.6916914599641	9.26670893383996	1.38099639253681e-08	1.42094222848809e-06
ILMN_2305112	CTH	2.03994083601121	5.47848840427709	20.4434014659044	1.17878445162469e-14	1.23125822009247e-11
ILMN_1761968	PPP1R14A	2.03649036872434	7.62591240970812	3.88451704342838	0.000955225157572421	0.00981976020171899
ILMN_1801246	IFITM1	2.03610893138804	11.8019993102495	6.74377104907832	1.65773371837571e-06	7.61676360665378e-05
ILMN_1787509	HELZ2	1.99269704536784	10.7052688088536	7.87194101121779	1.7564143494728e-07	1.22802933492856e-05
ILMN_2188862	GDF15	1.98773013506003	7.6904062802134	3.9608483894813	0.000800634588497211	0.00873878202372082
ILMN_1810604	ELMOD1	1.9605335222228	5.42082641206418	15.0042307302413	3.50090293684102e-12	1.27023814031551e-09
ILMN_1766551	CPA3	1.95862261667513	4.7772984887959	14.1323750768903	1.02618747863009e-11	2.99759798312717e-09
ILMN_1701461	TIMP3	1.95524532001409	11.6490553742617	8.16775642683464	1.00291725811445e-07	7.79243746767721e-06
ILMN_1678842	THBS2	1.95272498356511	10.0955675393725	6.85971910577531	1.30583738764495e-06	6.33956463587798e-05
ILMN_1731224	PARP9	1.94896480111243	8.82766613765602	12.6387900633525	7.40792744703086e-11	1.66891405994579e-08
ILMN_1758067	RGS4	1.94627775278632	7.17622913545494	6.46575750996196	2.95900642272231e-06	0.000122588933154826
ILMN_1715684	LAMB3	1.92589802607275	8.21801358824837	7.10991538795948	7.85152231036403e-07	4.176452507962e-05
ILMN_2121408	HBEGF	1.92308435283383	8.13275819965355	13.544339234298	2.18759372520004e-11	5.84528434991629e-09
ILMN_1690241	BATF2	1.9050926194579	5.30442438239844	14.7709464475718	4.64370270957078e-12	1.53907489130957e-09
ILMN_1762861	HLA-F	1.87205211266611	5.93342605278937	12.1899515245636	1.39173235189104e-10	2.83855754067056e-08
ILMN_2115340	HIST2H4A	1.85618605813517	6.19475965034532	20.6326575662139	9.92080738453358e-15	1.13924991604169e-11
ILMN_1739576	CYB5R2	1.84746362468493	7.96970345729883	24.8028250260138	3.08796968193081e-16	5.91329038702628e-13
ILMN_2361768	CHRNA1	1.84730885154275	6.04789687098135	4.08564257323706	0.000599851296316618	0.00708512515244008
ILMN_2114568	GBP5	1.81833440223767	4.91278560035473	19.8611928221756	2.02232026887829e-14	1.93631548188794e-11
ILMN_1770228	KRT34	1.81809221912499	7.38768690416519	6.80534209159322	1.46012455178065e-06	6.90384542871431e-05
ILMN_1789639	FMOD	1.81710910762659	5.62226067245623	5.06107048225544	6.39453607042701e-05	0.0013595227561858
ILMN_2252160	UBC	1.79434957125605	11.3556787277652	5.02448411629521	6.94698291658808e-05	0.00143990110734741
ILMN_2137789	KLF4	1.78830970728191	6.13692781263768	9.20093352416289	1.54838796268561e-08	1.55601704623354e-06
ILMN_1687768	NCOA7	1.77810791908743	8.744733802586	19.0164279495629	4.54296033790031e-14	3.819299997246e-11
ILMN_1678961	FRMD4A	1.77467227141032	8.17073818175069	6.93661418280598	1.11582913341352e-06	5.55000207786876e-05
ILMN_3191541	PTPRQ	1.76812937847026	5.72219115591306	14.2721667333003	8.60488589823928e-12	2.579146191534e-09
ILMN_1794534	CCDC81	1.75705157843497	8.5720412322383	25.8642304918481	1.39363558751206e-16	3.55149049703288e-13
ILMN_1736670	PPP1R3C	1.75175750817577	10.3540572634829	7.27127286149465	5.68083135187919e-07	3.20478847574343e-05
ILMN_1778401	HLA-B	1.74855139043535	11.7906989883986	14.8379242128736	4.28029830539203e-12	1.44644708126037e-09
ILMN_1750912	STXBP6	1.74696043841609	7.65126845709947	6.90585276510307	1.18816258898761e-06	5.85068232568768e-05
ILMN_1716608	NGF	1.7438782124841	8.59681513904093	29.4744349229107	1.15338826773548e-17	4.96951752507177e-14
ILMN_1800602	GCA	1.72639269553048	5.42009309248611	20.5578878420789	1.06183596493275e-14	1.1437632461021e-11
ILMN_1775965	PPP4R4	1.7243834312442	6.93547619864797	12.1910969541888	1.3894625628739e-10	2.83855754067056e-08
ILMN_1755047	LRRC2	1.71847888538748	5.09336222766445	5.63991869256941	1.75357617772571e-05	0.000499124832948204
ILMN_1735996	NOX4	1.71266278452179	6.71434865294465	19.5938252474051	2.60378504944353e-14	2.2583063754191e-11
ILMN_1758623	HIST1H2BD	1.70810800495036	6.11354796986088	10.5651911613516	1.6011498547801e-09	2.34851209976235e-07
ILMN_2079786	NUAK1	1.6967016176454	7.69627998230938	7.16874448564027	6.97488468309263e-07	3.79806161361011e-05
ILMN_1718558	PARP12	1.68008426532828	8.57406996127612	6.56608604689725	2.39787388161684e-06	0.000103186410518665
ILMN_1761260	COBLL1	1.67572060954038	9.06484130652119	27.709662993145	3.75124057175346e-17	1.43668345853078e-13
ILMN_1751120	HIST1H4H	1.67270049061065	4.76342605133103	8.14709705728584	1.04255287001712e-07	8.07545053407195e-06
ILMN_1795181	DDX60	1.67169923594683	7.01334792255797	16.7217356313869	4.87609793536937e-13	2.62615968334761e-10
ILMN_1742789	LPXN	1.66855251059932	10.9315184413398	26.8180475321663	6.99686994490171e-17	2.19250100118925e-13
ILMN_1672606	OAS1	1.66117370791962	4.73325224450934	25.9376807516738	1.32049531850867e-16	3.55149049703288e-13
ILMN_1800739	SPINT2	1.65903348854433	5.94353260479231	5.19929746370304	4.68075286157504e-05	0.00108150930770735
ILMN_3307916	BMPER	1.64778557286734	8.37303425170853	10.6734801557677	1.34927131329766e-09	2.04881202194084e-07
ILMN_1655348	GPR1	1.64251361574213	5.32305810857918	11.9617315300121	1.93125009203026e-10	3.76091861142322e-08
ILMN_1679391	MAMDC2	1.64099313520938	8.25226363312535	15.6362341248436	1.65874049767046e-12	7.05028386548573e-10
ILMN_2376723	CDKN2B	1.63833377190282	6.92252325270455	4.68519624034845	0.000150564668244475	0.00260278289755487
ILMN_1797875	ALOX5AP	1.63402146501972	4.90752033119175	3.9039440380691	0.000913262922989019	0.0095362798220262
ILMN_1655191	CASZ1	1.63375920359029	4.61564335883455	6.32762303040582	3.96106498708064e-06	0.000153408200916415
ILMN_2328666	CD83	1.62207982725795	5.91955249843448	15.6626647201018	1.60863674751463e-12	7.01874684178249e-10
ILMN_1746175	TNFSF4	1.62053171327182	7.79843204498258	15.6094055836649	1.71127288441703e-12	7.05028386548573e-10
ILMN_1703178	SCG2	1.62025782408927	5.90731842391833	16.1574505326559	9.13285219710055e-13	4.56232293307042e-10
ILMN_3246401	AIF1L	1.61864805880348	6.79098720213723	25.8173979779997	1.44248069159129e-16	3.55149049703288e-13
ILMN_1676984	DDIT3	1.61686616441609	7.85405608738007	5.7748398568018	1.30378558644441e-05	0.0003943941793096
ILMN_2107613	RHOJ	1.61440905285673	4.64024576628101	18.5171259481772	7.44354127652245e-14	5.8311687331921e-11
ILMN_2165753	HLA-A	1.59988732072567	10.2280234531027	4.93626036399892	8.48745243397218e-05	0.00167173713112336
ILMN_1788874	SERPINA3	1.59883175884874	5.40788335835976	4.75926331939857	0.000127080713330074	0.0022850000562203
ILMN_2374865	ATF3	1.59845270337107	8.02908468799622	15.6241505377734	1.68218891750137e-12	7.05028386548573e-10
ILMN_1750400	C19orf66	1.59593388212736	8.11396205438315	25.2295777446502	2.23410718547732e-16	4.62917812966551e-13
ILMN_1674811	OASL	1.59465639581301	5.44637380541462	7.02031566165471	9.41139388614176e-07	4.83459516932072e-05
ILMN_1659913	ISG20	1.58580127861613	7.12591050522251	10.4069684022208	2.06076825278561e-09	2.92315312367355e-07
ILMN_1744381	SERPINE1	1.57789087234527	11.4778100762477	19.770348449989	2.20287749869901e-14	2.05218877034206e-11
ILMN_1778321	SLC2A6	1.5766878981966	7.72216809243334	10.3365943548409	2.30758091489741e-09	3.11921594335682e-07
ILMN_1736863	TMEM140	1.56708601076659	6.96551285280524	15.7443090755769	1.46363467902145e-12	6.55195113651824e-10
ILMN_1798379	NTM	1.56615056573263	8.34319658409202	5.46733734064325	2.56963607638792e-05	0.000678718666030768
ILMN_1705750	TGM2	1.56610735813073	10.4675378008799	14.3046675117312	8.26138793891592e-12	2.49791035847801e-09
ILMN_1718977	GADD45B	1.56215924740691	8.47942922223913	5.05324343034061	6.50884102020789e-05	0.00137471348728888
ILMN_1800091	RARRES1	1.56003587659118	5.87642239462239	6.20301160476255	5.1641170873928e-06	0.000190784514346562
ILMN_1728009	TMEM171	1.55369036573732	6.36308528097186	8.99618481287357	2.21832454793851e-08	2.09488846144911e-06
ILMN_1812526	TGFB2	1.55180318277333	6.28538390077976	12.2013309501547	1.36935367286406e-10	2.82636238023659e-08
ILMN_1691731	PARP14	1.54007604962843	8.53215138054642	13.3453122028941	2.84370859679629e-11	7.25139066565981e-09
ILMN_1745242	PLSCR1	1.52451151688756	7.13935862082248	4.78128696597754	0.000120840578002891	0.0022061726076174
ILMN_1754969	LMCD1	1.51940404576874	7.94500950001315	5.76767665360456	1.32439340298988e-05	0.00039765258020608
ILMN_2183728	INTU	1.51663445408964	6.45680175770474	17.1923467087993	2.93000777466899e-13	1.80347210687617e-10
ILMN_1678170	MME	1.51657859941872	9.69383886263001	4.84696469363183	0.000104013901311482	0.00196775804846624
ILMN_1684836	AKAP12	1.51443932536239	7.57922525448638	14.6097182938489	5.65736072205869e-12	1.82246324045459e-09
ILMN_2368530	IL32	1.5119312372952	7.4171148519264	15.1757073002453	2.85119912809153e-12	1.07658681297104e-09
ILMN_1709907	B3GALT2	1.508892342282	6.26776051789477	5.32505214550334	3.52964784963325e-05	0.000877802537727334
ILMN_2376108	PSMB9	1.5062607065437	7.91752830892017	18.3362438867251	8.92788523561556e-14	6.44107460334375e-11
ILMN_3229324	SGK1	1.50028460483665	10.3390985262419	8.43170135200575	6.1424349239307e-08	5.11409636214897e-06
ILMN_1794011	CHST2	1.4811283903851	5.39371270824457	6.33588274937209	3.89231305510697e-06	0.000151567184266977
ILMN_2341548	MYO5B	1.48060191773529	4.75120456202074	14.9504336823373	3.73532151207211e-12	1.31380405305728e-09
ILMN_1652434	MTHFD2L	1.47709468633741	6.29833322214587	19.6626626274243	2.4390330320566e-14	2.21239551531471e-11
ILMN_2257607	STARD13	1.4750525838489	6.54992673205048	4.24423262484125	0.000415683035663689	0.0054792269813735
ILMN_1777325	STAT1	1.47359149500725	11.7935321345151	18.3316326212177	8.96955470017987e-14	6.44107460334375e-11
ILMN_1680738	NREP	1.47301942430033	9.80974607497609	10.3618954563442	2.21547650148537e-09	3.03453317779853e-07
ILMN_1745374	IFI35	1.46958639076973	9.96007789640156	7.67903631215519	2.54712190134767e-07	1.65692383739202e-05
ILMN_1774287	CFB	1.46920941323621	5.44860975274579	10.3918971078089	2.11120537631849e-09	2.9559814744063e-07
ILMN_1791728	SLC25A25	1.46660038894452	9.42364792961377	22.5441882664356	1.87800775337875e-15	2.48973266350817e-12
ILMN_1767362	ADAMTS6	1.46174549537362	7.590874610311	8.70170629747927	3.75472587604671e-08	3.31850374926806e-06
ILMN_1716875	CTNND2	1.4588556185056	4.81983037899954	16.8950445235942	4.03628891554908e-13	2.31878071050102e-10
ILMN_1686989	INSIG1	1.45783649269058	5.65045293818899	4.32771830128845	0.000342769689518191	0.0047684649589563
ILMN_1779706	TP53BP2	1.45204197114853	9.64410792543088	8.05287011465254	1.24503813385606e-07	9.24896970600956e-06
ILMN_1724181	IL15	1.44738950900638	7.64211678457909	21.0350759727075	6.90850456935128e-15	8.50461585717748e-12
ILMN_2319952	VDR	1.4462052386495	6.34158096267374	6.38109853197323	3.53710854039921e-06	0.000142098594730793
ILMN_2400935	TAGLN	1.44425064990154	12.4131039902997	4.99915729998581	7.35762227383589e-05	0.00150868460533521
ILMN_1717639	SIK1	1.44158536531226	5.15516476886845	5.07777755539953	6.15733047512651e-05	0.00131988199096477
ILMN_1733811	JUP	1.44129763916743	6.99275446010391	5.147177160955	5.26399920963844e-05	0.00117821291400667
ILMN_3240420	USP18	1.43655689706393	6.22621972213003	5.13002509015375	5.47171209743094e-05	0.00120949260055805
ILMN_1662419	COX7A1	1.43613707833046	8.41138173777415	8.59855685411286	4.52649740406915e-08	3.9103719052847e-06
ILMN_2088124	TMEM154	1.43611137217123	7.04562488882708	12.080204796442	1.62823284920554e-10	3.20706046167233e-08
ILMN_1774132	MAP6	1.43271829792659	4.38342861363967	4.96023190724697	8.03740466872453e-05	0.00160417661567033
ILMN_1762899	EGR1	1.43132891337794	10.5358619469774	8.24736594723506	8.64227120765753e-08	6.89561218186915e-06
ILMN_2402392	COL8A1	1.4277399391059	10.1504560236047	5.97343752346665	8.46126725881883e-06	0.000280164669687057
ILMN_1770293	KLF5	1.41781018831699	5.40081836294081	6.62936013690288	2.10150461857982e-06	9.20416298574685e-05
ILMN_1707342	LRIG1	1.41643637719889	9.86597555439433	8.34496698574339	7.20898584495038e-08	5.86053144079233e-06
ILMN_1717677	ZFHX2	1.41544898236143	4.27572028870629	4.52687440561938	0.000216582630447406	0.00343552079562432
ILMN_1654609	EPB41L4A-AS1	1.40994499350446	9.55905438652842	4.70443416293933	0.000144072222162669	0.00251954613177324
ILMN_1698218	TRAF1	1.39868338710007	6.09025019744233	7.33311607594659	5.022863134781e-07	2.92949355994528e-05
ILMN_1666078	HLA-H	1.39852756867821	10.0494527043579	13.7885393244679	1.59238132234426e-11	4.46242209755156e-09
ILMN_1720998	CA12	1.39803120044623	7.56808384446746	7.66178919152049	2.63382864643588e-07	1.70649322582704e-05
ILMN_1773154	NFKBIA	1.39577615002833	11.5581418114017	6.4249829530963	3.22420747154457e-06	0.000131365493305756
ILMN_2322498	RORA	1.39507544474067	5.99866856023844	5.05064789046671	6.54720292673267e-05	0.00138112324162514
ILMN_1659047	HIST2H2AA3	1.39247188685528	8.0075675648719	13.062442350219	4.15134757309695e-11	1.01484254962467e-08
ILMN_2307903	VCAM1	1.3810358486328	8.65387197635413	5.44614431559527	2.6936866936952e-05	0.000705537132560637
ILMN_2065773	SCG5	1.37562013252677	8.29424396390226	8.09934014046852	1.14052076066937e-07	8.58681112469679e-06
ILMN_1690703	MIR99AHG	1.37485131202752	4.77046791055497	10.3955124756447	2.09899011513408e-09	2.95306490932884e-07
ILMN_1660067	KRTAP2-3	1.37023344725734	7.16549276080601	10.7073424528434	1.27928392766128e-09	1.95980612011363e-07
ILMN_1811258	RELB	1.36810515676804	7.43265279362388	8.76260300501422	3.36453718583221e-08	3.05190084890659e-06
ILMN_2085862	SLC15A3	1.3657030607421	9.6607022787489	14.7263051278242	4.90374317682814e-12	1.59459550530273e-09
ILMN_1686555	FYN	1.36152876229743	7.55732906011446	16.1385886234933	9.32950175861101e-13	4.57838817238588e-10
ILMN_1779333	MSRB3	1.35811073389136	5.37425172425032	5.04304342858155	6.66092539375406e-05	0.00139711848087024
ILMN_1813455	SP110	1.3566527331826	5.89314568722961	9.39101744088144	1.1140687985882e-08	1.17433753573507e-06
ILMN_1680928	DNM3	1.3528834862698	5.06985637206465	6.2881358479444	4.30742918236864e-06	0.000163336387774549
ILMN_3235027	TAF1D	1.34296863605204	6.66350246598546	8.71461368633576	3.66826647147342e-08	3.25307492171797e-06
ILMN_2070044	PPM1K	1.33298187333999	5.80714958264449	9.39627709680517	1.10403555508532e-08	1.16733133583545e-06
ILMN_1712112	RCAN1	1.33235718296285	7.1485457373736	5.73893398428138	1.41049646994235e-05	0.000418763159538698
ILMN_1779147	ENC1	1.33061308719867	8.45445207653858	12.8146319340041	5.81433626447298e-11	1.36336297074911e-08
ILMN_1655614	DSP	1.32823095680662	6.84760959219943	10.3995770595128	2.08534502712283e-09	2.94589171065151e-07
ILMN_1682717	IER3	1.32339784371327	11.8430565465395	7.80048395733288	2.01451420869138e-07	1.35621660662858e-05
ILMN_2384857	DHRS2	1.31973065423328	5.32123203958324	8.2232735598875	9.03963922759528e-08	7.14649826917389e-06
ILMN_1672124	FAM198B	1.31675227045068	5.07956861093233	14.9538438635116	3.71998469660992e-12	1.31380405305728e-09
ILMN_1769550	SLFN5	1.31314073463312	7.39334216732182	19.5870254559148	2.620681047224e-14	2.2583063754191e-11
ILMN_2330307	SLC43A3	1.3060784988063	6.32168017694495	7.0337920079617	9.15771119255736e-07	4.71834300592316e-05
ILMN_1689378	CCRN4L	1.29605497566246	7.78345065250831	10.3086911863439	2.41380153098644e-09	3.25005175670202e-07
ILMN_1812226	ICAM1	1.29473179659784	6.37925787262743	10.3898323834322	2.11821469778165e-09	2.9559814744063e-07
ILMN_1760209	RNF111	1.29051534079656	5.18046238050976	8.1291322739592	1.07833917334758e-07	8.21252310821965e-06
ILMN_1674633	UBE2H	1.28953837670409	6.15787006003732	4.08477461818516	0.000601057041386561	0.00709272001354104
ILMN_2155719	NBPF10	1.28941548287893	10.7952137662752	4.0855337559223	0.000600002330208959	0.00708512515244008
ILMN_1730218	SYNPO2	1.28654240395127	4.88711103031578	14.2642317293392	8.69099921427315e-12	2.58250044755846e-09
ILMN_1684308	DEFB103B	1.28100460639709	5.27047739320202	12.5424142497188	8.46928797519178e-11	1.87133261036465e-08
ILMN_1807439	ALDH1A3	1.27968471552909	8.0284910758607	11.8119617304454	2.40080089120938e-10	4.52203311033312e-08
ILMN_1807050	SHC4	1.27633388911188	5.59462332065098	4.99271039348048	7.46603478350325e-05	0.00152637457267244
ILMN_2343278	PPAP2A	1.27562118809788	7.66118970114262	5.77264775115563	1.31005693402053e-05	0.00039506870042654
ILMN_2167426	ASPHD2	1.27454889740521	5.02173741018406	11.6482276591355	3.05311945898185e-10	5.56814680590717e-08
ILMN_1843198	AK4	1.27354466979491	9.40456386528801	4.71552894483181	0.000140457523352777	0.00247264063965621
ILMN_2341229	CD34	1.2679032207634	5.20672495282186	6.07632950661109	6.77599403087202e-06	0.000237359490091593
ILMN_1731714	CREB5	1.2664947990819	6.65440892845232	11.47481425128	3.94936621550664e-10	6.98106174781018e-08
ILMN_2139396	IGDCC4	1.2646002971457	9.06834499497837	4.61332725532537	0.00017755143803059	0.00296369032323312
ILMN_1688670	CDCP1	1.26050920293814	4.92674131163763	4.4338090190448	0.000268351793840104	0.00399651425186254
ILMN_2262044	PARP10	1.26030824301829	8.66176931151778	4.81498656621139	0.000111887543850606	0.00207905754662348
ILMN_1734276	PMEPA1	1.25923072095653	5.82714974680477	4.40140507087845	0.000289169392107819	0.00420726492065068
ILMN_1678904	ENO3	1.2590509042812	6.80855528812184	13.3407170632226	2.86109005346756e-11	7.25139066565981e-09
ILMN_1767006	PSMB8	1.25151986539459	7.9384406662068	9.6357061093081	7.33922308668589e-09	8.3766781647343e-07
ILMN_1795835	LINC00936	1.24758955885694	7.47385437008919	7.38435838211686	4.53758383428613e-07	2.69201337666108e-05
ILMN_1766925	CDH13	1.2428184391331	8.54501859093267	5.32133342776137	3.55915239528785e-05	0.00088259297779264
ILMN_3246608	CENPV	1.24055655140718	7.57278925115414	6.6309526300622	2.09455265903346e-06	9.19708733811775e-05
ILMN_1799569	LIMS3	1.23984023780102	5.6707559626405	6.7463019412646	1.64909059849912e-06	7.59926521920671e-05
ILMN_3200362	NBPF14	1.23874782585035	5.6794834146013	4.07786941787281	0.000610736433759654	0.00716157276001154
ILMN_1803686	ADA	1.23669812113696	7.2681488152483	10.810361676522	1.08871959323065e-09	1.70577616632123e-07
ILMN_1781374	TUFT1	1.23590987437282	9.57035443893929	7.52719334079166	3.42480697063839e-07	2.1155855102318e-05
ILMN_1720771	STX11	1.23562966251123	7.11897648600066	17.915734444679	1.37107577701814e-13	9.40491280417352e-11
ILMN_1797031	HSPBAP1	1.23242887616059	7.35319712210379	15.3205814398225	2.40088678247448e-12	9.40410983012647e-10
ILMN_1763941	LRRC49	1.23173534686251	7.86456271932092	7.49585834119579	3.64199584261001e-07	2.2140380017447e-05
ILMN_1799139	PLOD2	1.23020547005042	7.73343353155855	4.14437274586962	0.000523648425156764	0.00645783097199589
ILMN_2390586	SP100	1.22567484812636	7.81010931955627	22.9692838155704	1.32035412848988e-15	1.8204514581967e-12
ILMN_2324002	CALD1	1.22530515666114	10.3631537677392	5.03109204476974	6.84372898357004e-05	0.00142391942412902
ILMN_1663976	PDLIM4	1.22504209376697	6.24592060292747	13.0331387815344	4.31890503850728e-11	1.04103732707907e-08
ILMN_1736311	POU2F2	1.22270410702755	4.64524604233371	6.77389982790769	1.55780405179309e-06	7.25620917044001e-05
ILMN_1787691	CITED4	1.21631226063832	6.19365826347107	4.61660450863296	0.00017622043352578	0.00294861268116511
ILMN_1724686	CLDN1	1.21429109783708	10.1804597757162	7.27313891190659	5.65972724233593e-07	3.19811702157504e-05
ILMN_2399304	NAV2	1.2112957298461	7.8862533778142	10.289495928248	2.48982294689627e-09	3.33936603722052e-07
ILMN_1705579	MPP4	1.20969921319932	7.20229620410781	9.39902379946363	1.09883340481463e-08	1.1654058040171e-06
ILMN_1708375	IRF1	1.2092343718355	10.1959340255959	11.3623325978933	4.67431854301203e-10	8.01587491836227e-08
ILMN_1778237	FN1	1.20793155693263	6.02044073632417	4.98124382929623	7.66288709857215e-05	0.00155180890440848
ILMN_1765132	LACTB	1.202779111877	7.19097885536389	5.734293858817	1.42492507871178e-05	0.000422301694494647
ILMN_1815527	HBD	1.20238593002279	9.43988445377033	5.00721310954571	7.22439950390783e-05	0.00148578655429713
ILMN_1799062	NFKB2	1.18949769408965	7.55315131348834	4.78680388009711	0.000119326650826078	0.00218431775216361
ILMN_1787511	THUMPD2	1.18503558616531	7.88423402532732	18.6753614351591	6.35716049810045e-14	5.09592942346568e-11
ILMN_1801504	RUNX1	1.18459256020791	9.07708201767886	5.98987555503859	8.16556939081455e-06	0.000272996131262839
ILMN_1653466	HES4	1.18397803679004	10.1318993194195	12.1328158359849	1.51001533507399e-10	3.04378471255353e-08
ILMN_2085446	ZNF670	1.1834992151518	5.14451291084938	6.7447954121728	1.65422985463421e-06	7.61277020819579e-05
ILMN_1721113	HLA-C	1.17898142939786	8.63378554672803	8.6648025045714	4.01380031028411e-08	3.52039905585707e-06
ILMN_1802029	CTAGE1	1.17796018251677	4.741074896864	9.09368848766604	1.86804287873616e-08	1.82039137200809e-06
ILMN_1683179	RRAD	1.17721526001329	5.45906166638043	4.96852109124137	7.88748567561076e-05	0.00158158082462261
ILMN_1767446	RNF150	1.17718734283792	7.00292453242	7.02622041088451	9.29935945209792e-07	4.78417344708005e-05
ILMN_1659544	STX3	1.17429368242605	7.75694165418129	7.75425617025967	2.20215855071208e-07	1.47390685600961e-05
ILMN_1810420	DYSF	1.17187798352002	4.7023630456588	4.57822812151954	0.00019245976302276	0.00314551710366596
ILMN_1701424	LAMC2	1.17095976722275	5.06804642749751	6.80971396499428	1.44705192253318e-06	6.87019757392386e-05
ILMN_1714586	VGLL3	1.1699755575422	7.67541494900603	7.73875516852206	2.26905952719892e-07	1.50726460964626e-05
ILMN_1673892	GK5	1.16699339739903	7.47513901982178	5.31806423891278	3.58529812507043e-05	0.000887799145639746
ILMN_2074044	PLS1	1.1666774669522	4.68905792344294	4.74955710920568	0.00012993356121175	0.00232172688339153
ILMN_2109197	EPB41L3	1.15727875416398	9.40269466850355	14.2426197497906	8.93014401663164e-12	2.63088148811347e-09
ILMN_2371055	EFNA1	1.15449890056418	4.67510513447293	7.92907150873681	1.57483185317194e-07	1.12620081217808e-05
ILMN_1657871	RSAD2	1.15307607730863	5.28257862091335	8.83188100998911	2.97140380376199e-08	2.70955866962625e-06
ILMN_1768973	HIST2H2AC	1.15265648433756	7.90163243641845	12.4133489314003	1.01455673322703e-10	2.19941861871714e-08
ILMN_1719759	TNC	1.15042287316488	12.3604735419929	6.06065534170262	7.00859429875724e-06	0.000242292398303386
ILMN_1781400	SLC7A2	1.14820722355982	9.80982438899902	6.73618371055712	1.68392588729202e-06	7.69804262719745e-05
ILMN_1702712	TRIM55	1.14721270693362	10.6620140494693	14.5984109711177	5.73663906792509e-12	1.83089085215102e-09
ILMN_2190598	FGD6	1.14235836790411	4.27590197876246	3.87726935339281	0.000971367562798603	0.00991473749544123
ILMN_1769520	UBE2L6	1.13052358653814	11.5190739668093	15.9707814369064	1.12871746491722e-12	5.2604350701327e-10
ILMN_1692177	TSC22D1	1.12958399832487	7.87682489556109	8.12874442837498	1.07912567434131e-07	8.21252310821965e-06
ILMN_1695404	LY6E	1.12820132891699	10.6173178391904	9.04045389544078	2.05151210108461e-08	1.9697373429606e-06
ILMN_1745471	IRF9	1.12714260908579	10.4576019012622	9.62010519592016	7.53554919784789e-09	8.46074681803602e-07
ILMN_1680390	GCNT2	1.1255024520914	4.9229256046872	10.9100767861474	9.32338257599677e-10	1.48095702309692e-07
ILMN_2110908	MYC	1.12351835662092	7.93466943507409	6.32709567921683	3.96549673667719e-06	0.000153408200916415
ILMN_2103547	GOLGA8B	1.12199739967298	7.60566321934381	4.43370995022177	0.000268413081118158	0.00399651425186254
ILMN_1698404	NA	1.1195939105495	7.03875053765781	17.3207971449644	2.55516684438432e-13	1.63100085109413e-10
ILMN_2316778	ETNK1	1.11716491347416	5.93370611853678	6.29803596084114	4.21776424803063e-06	0.000161120498891067
ILMN_2129015	AFF1	1.11486401304488	6.82202765881583	4.35047499823754	0.000325226945698951	0.00458684434995791
ILMN_1652826	LRRC17	1.11334079685181	12.6243801870757	7.20249890561487	6.51819217638726e-07	3.60056996999827e-05
ILMN_1730229	CGNL1	1.11136417250023	4.91764355803307	8.599395733497	4.51959638992641e-08	3.9103719052847e-06
ILMN_2413779	SEZ6L2	1.10628128513399	5.33550149692225	4.08696629135875	0.000598017075374621	0.00706894738377497
ILMN_2352921	BPGM	1.10548494980782	7.26589191710979	5.89883133147474	9.94792706168059e-06	0.000316908593243132
ILMN_1703053	ZFP91	1.10524081677587	6.09398371495696	5.08752111015207	6.02314444860084e-05	0.00130001105822681
ILMN_1735548	HIVEP1	1.09944454578584	6.74300974444324	8.98908989418838	2.24634354050652e-08	2.10978788822123e-06
ILMN_1796417	ASNS	1.09842890339531	11.1107386473582	15.9086875950857	1.21167859713826e-12	5.56871327530114e-10
ILMN_2255133	BCL11A	1.09798957065587	4.5080949203927	9.25307354930143	1.41408005797989e-08	1.44634793823468e-06
ILMN_1671703	ACTA2	1.09767118194803	13.608363560439	20.9807227527661	7.25185941195338e-15	8.61946007140072e-12
ILMN_1701361	LURAP1L	1.09656238362461	6.5485422462909	5.2874333089369	3.83999702166783e-05	0.000933289616654596
ILMN_1728478	CXCL16	1.09474711029628	5.34927831597944	5.97813867780888	8.37559484899404e-06	0.000277861769826733
ILMN_2406501	SOD2	1.09321532774262	9.04573876194334	5.90541841988838	9.80650236625361e-06	0.000313975457019766
ILMN_1661695	IRAK3	1.09296846193777	6.15139708057657	7.34474960852613	4.9081718935851e-07	2.87720709183648e-05
ILMN_1813379	TNFRSF9	1.09280898819804	5.30304214188213	9.93104474565592	4.47651483110722e-09	5.45233179199417e-07
ILMN_3242462	UHRF1BP1	1.09098757240937	6.5852931497339	15.7147493630659	1.5144847348239e-12	6.69266337495449e-10
ILMN_1724837	ZC3HAV1	1.09028091776004	5.70381992070553	5.95748448634794	8.75875329870528e-06	0.000288352881999114
ILMN_1746085	IGFBP3	1.08797404470192	12.4779479112364	4.98135021870041	7.66103662623397e-05	0.00155180890440848
ILMN_1701455	FBXO6	1.0805367564252	6.33251641728562	9.51674236056376	8.98235227821538e-09	9.82897462469225e-07
ILMN_1752247	AKAP13	1.08043108425688	5.80724080667487	4.89497045351552	9.32352222997978e-05	0.00180343708050041
ILMN_1733094	STEAP1	1.08041257050697	6.46556019591399	5.64473264777678	1.73506753894385e-05	0.000495083137416022
ILMN_2094952	NUAK2	1.07890978893369	7.32938205602233	11.1473375457385	6.47348830818086e-10	1.07276282930137e-07
ILMN_1699644	MARCH3	1.07809455808429	8.47945593846938	8.1673112009318	1.00375474648196e-07	7.79243746767721e-06
ILMN_2375879	VEGFA	1.0767916095698	8.53386268712234	9.07760737690097	1.92159389525034e-08	1.86054550492651e-06
ILMN_1788184	CIDEA	1.07158466484558	5.11983455694122	7.27608271846589	5.62659890715957e-07	3.18461802513766e-05
ILMN_1665871	ANGEL1	1.06969262603371	6.77739891106522	6.97357982235113	1.03488223357998e-06	5.2249019071472e-05
ILMN_2094776	CCNL1	1.0691717590952	9.15819693085059	8.10912574033474	1.11969631011248e-07	8.501059936843e-06
ILMN_1710207	FAM178A	1.06799612311405	9.34572481352796	9.92314353367751	4.53552033278516e-09	5.49403829396551e-07
ILMN_1797594	NFAT5	1.0674541807847	8.74564466996519	4.90390406908867	9.13580620265005e-05	0.00177209962858269
ILMN_1771385	GBP4	1.06546617455241	5.42436548399239	13.5752401780523	2.10088534627277e-11	5.65745445317781e-09
ILMN_1717046	MOB3B	1.06315297753853	4.68091147332771	16.1290470885301	9.4306640819112e-13	4.57838817238588e-10
ILMN_3230160	PCLO	1.06290129069561	4.808481393697	9.09999199335609	1.84747739576238e-08	1.80911074870834e-06
ILMN_1787815	TRIB3	1.06017840202541	10.0148435303016	11.9419261784509	1.98739831963545e-10	3.84851868986035e-08
ILMN_1665455	DCUN1D3	1.05967778041333	9.45159259974992	9.21274261507517	1.51684855239427e-08	1.53777213977876e-06
ILMN_1679428	CHIC2	1.05716465877068	10.7762857777258	7.69191991194853	2.48428439666906e-07	1.62179543312094e-05
ILMN_1713686	IL34	1.05522721426942	4.48010012800586	7.12110345529055	7.67643961090633e-07	4.11507304740794e-05
ILMN_2154287	ACCS	1.05368089946829	4.77313881431858	4.17042606337558	0.000493026700101717	0.00617519524920279
ILMN_1668526	GVINP1	1.05211191963833	5.18530467593797	5.47425530156	2.53041878953239e-05	0.000670930809664553
ILMN_1750792	VAC14	1.05166667281041	4.7419269666577	6.04432205386605	7.25971121472856e-06	0.0002484955172398
ILMN_1707727	ANGPTL4	1.04976446072314	8.34001280719858	5.2418260547734	4.2538690837641e-05	0.00100982516148943
ILMN_1803256	STOX2	1.0497180164763	5.3207435429325	5.38843533824991	3.06342051392372e-05	0.000782514074935213
ILMN_1703852	EFNB2	1.04788405569501	10.1413774656648	7.99037557735412	1.40148609668597e-07	1.0213070669486e-05
ILMN_1753342	SAT1	1.04738630572778	10.0974777324177	5.61931075123421	1.83512163449167e-05	0.000517633450239716
ILMN_1690921	STAT2	1.04659936699492	11.822947138523	11.7438440950172	2.65246058000998e-10	4.9033927158602e-08
ILMN_1703891	TBC1D9	1.04313251862182	7.41531183645546	4.26189017004251	0.000399061687209653	0.00531515156701788
ILMN_1677200	CYFIP2	1.04139540124345	6.46825102690952	5.21237491586056	4.54503054752489e-05	0.00105959083049925
ILMN_1773002	SKIDA1	1.04083190444188	7.27254625804866	14.8225989528958	4.36073632433478e-12	1.45932252780093e-09
ILMN_1729487	GMPR	1.03810396739505	6.51878176316576	9.83182767676174	5.27934678034171e-09	6.27495876453788e-07
ILMN_2319544	CAMK2D	1.03772931272172	5.8721763817335	5.27959257434537	3.90811100887045e-05	0.000945987909864857
ILMN_2360710	TPM1	1.03720242591857	12.4810378347175	20.3115713056976	1.33037636236089e-14	1.31019265240621e-11
ILMN_1661137	SH3RF2	1.03022462625092	6.93634318897561	4.73677388013779	0.000133790052831626	0.00237834416248238
ILMN_3241254	HAS2-AS1	1.02945200222715	5.22839208302425	3.92363530739678	0.000872605026664707	0.0092547146658787
ILMN_1732772	PPME1	1.02800406553147	9.63230840475446	9.57325730998066	8.15863578813894e-09	9.01346208273593e-07
ILMN_1769282	FRMD6	1.02799309851805	11.5929777272843	17.5448254958953	2.0167905130673e-13	1.31163683386635e-10
ILMN_1690939	TYMP	1.02678895802357	4.99715227247202	9.71474485826628	6.42328107518043e-09	7.4798674114998e-07
ILMN_1678968	GEM	1.02498656175918	4.85316706120657	4.96215094756119	8.0024411795999e-05	0.00159905011605582
ILMN_1706502	EIF2AK2	1.02478246463509	10.2587377330411	7.29775153870115	5.38883477431776e-07	3.08551072817207e-05
ILMN_2158594	R3HCC1L	1.02468171474733	7.33830412106281	8.18311403329184	9.74468301468546e-08	7.61654147014044e-06
ILMN_1758895	CTSK	1.02466286211905	12.1743038373587	4.01544605684438	0.000705630580747214	0.00797193722968723
ILMN_1720053	ZFAND3	1.02429715202429	8.09312108770186	6.21809829213981	5.00040120959894e-06	0.000185418531262112
ILMN_1656842	LINC00452	1.02293444413222	5.18373910526841	4.47735974677788	0.000242730890700602	0.00371883992280943
ILMN_1797974	AIG1	1.02243375629039	7.64540418380766	5.34808369360175	3.35238956187304e-05	0.000841613370780787
ILMN_1803197	RAB3IP	1.02120137778256	7.54853561181759	8.5699642536421	4.76837825590488e-08	4.06834727977192e-06
ILMN_1781560	ST3GAL6	1.01913099874939	5.28705264469989	4.26244670297243	0.000398548808677743	0.00531515156701788
ILMN_1744693	FGF2	1.01600762255546	5.88090038485209	5.77422409031821	1.30554410672789e-05	0.0003943941793096
ILMN_1715324	HSD17B8	1.01365576723274	6.44049833131552	4.38288724171062	0.000301788888622711	0.00433431716747343
ILMN_1813430	TRIM69	1.01277520598936	4.91550731079999	9.70244060939372	6.55765337902213e-09	7.58509242689643e-07
ILMN_3243324	VLDLR-AS1	1.01035850666777	5.58251625334986	7.07679706850489	8.39438005010616e-07	4.3973538897737e-05
ILMN_2388701	ST3GAL5	1.01002532474485	6.75993266370148	4.80082744591094	0.000115564315950196	0.00213586402492617
ILMN_1678143	ARHGDIB	1.00886440486559	6.77107845514212	8.18362632361545	9.73533874605546e-08	7.61654147014044e-06
ILMN_1751079	TAP1	1.003186230013	11.2648878026423	4.66261279889959	0.000158565149237539	0.00270596421461982
ILMN_2280960	DEPDC7	1.00175025017236	6.9405569768284	4.41577584767482	0.000279743385294677	0.00411017678931041

## Sheet: DownProlif H2AFJ OverExp
Illumina Probe ID	Gene Symbol	log2 Fold Change	Average Expression	t-Statistic	p-Value	adjusted p-Value
ILMN_1671392	KCNF1	-3.05896653721825	7.76663625191801	-14.0042842281763	1.20742580625454e-11	3.46823000964898e-09
ILMN_1792256	TBX2	-2.07354770259523	9.7056885531801	-6.42626037268081	3.21553840945615e-06	0.000131167329509519
ILMN_1720282	NQO1	-1.85205900570605	11.0541596162899	-8.74616890616697	3.46549461768763e-08	3.12701921405955e-06
ILMN_2406304	PDZRN3	-1.68243909235843	5.76779951660304	-13.0139697999519	4.43232690004355e-11	1.06095747165001e-08
ILMN_1799026	PCDH18	-1.63164505095292	8.80276939508934	-15.3436104878785	2.33646882015871e-12	9.256982041615e-10
ILMN_1713266	FAM46C	-1.59742489888635	10.9106353136645	-17.9013660631116	1.39154182892701e-13	9.40491280417352e-11
ILMN_1681737	TMSB15A	-1.53041181801932	6.71490772901179	-5.62728124828658	1.80313189902326e-05	0.000510699699485889
ILMN_1788547	GCLM	-1.46001371246639	8.84335209070945	-9.93641608445332	4.43685922830112e-09	5.42319506171317e-07
ILMN_2388397	LYPD1	-1.43851201056103	7.35734419158841	-13.5006495999333	2.31662706325882e-11	6.06912327260264e-09
ILMN_1744929	PTGER1	-1.41293030626825	6.0272781099643	-8.38906011278135	6.64465449729042e-08	5.45320466350246e-06
ILMN_1702759	TMX4	-1.39389873991217	6.76318188687987	-6.00083921927597	7.97426238718209e-06	0.000267638607812833
ILMN_1703926	PTGER2	-1.37905566859301	8.62871217344486	-11.2760050094523	5.32428072678405e-10	9.04052376214382e-08
ILMN_1746376	SCARA3	-1.35301520180223	7.28713118825021	-4.52448742882469	0.000217775378624628	0.00344676051056981
ILMN_2340643	INSC	-1.35208197228968	5.9271979208818	-4.90829140095345	9.04502737245533e-05	0.00175547887669574
ILMN_1786426	IGFLR1	-1.34935372779295	6.63318956977611	-4.11659721717521	0.000558396950966445	0.00675583871634342
ILMN_1737283	TMSB15B	-1.33526677877166	7.62358853667248	-18.4872759447289	7.66943983464354e-14	5.87462048134062e-11
ILMN_1791726	TUBB3	-1.27443332630023	11.0617624334161	-8.71416173080973	3.67125865139195e-08	3.25307492171797e-06
ILMN_2368721	CENPM	-1.27114746154889	6.30569859629988	-4.52606343589807	0.000216987122399799	0.00343789738129294
ILMN_3243253	LPAR3	-1.2572866516856	6.81840930624312	-4.13489596101539	0.000535253784189443	0.00654707689397654
ILMN_1766200	CALHM2	-1.25680366520978	7.20164396533589	-4.2491179615206	0.000411016004618518	0.00543724324139849
ILMN_1737728	CDCA3	-1.25151772702081	8.50805133427034	-5.15956516995211	5.11898741781347e-05	0.00115475377817155
ILMN_1727553	ZBED8	-1.23724272326612	5.84096676836346	-5.37099332939598	3.18507273580418e-05	0.000806066608887183
ILMN_2189668	NUDT11	-1.22684850212423	7.96112171516565	-5.17529392891218	4.94071275145478e-05	0.00112261982748777
ILMN_1652409	SPATA7	-1.22656584145603	9.80326034584137	-25.2007642463659	2.28309577313858e-16	4.62917812966551e-13
ILMN_1751086	ATL3	-1.22602315757466	10.0595264434206	-3.87421361579626	0.000978254628915846	0.00997027167477832
ILMN_1674411	CKAP2	-1.22442568601361	8.25612175369713	-4.34491228896789	0.000329429900157384	0.0046253031480753
ILMN_1739256	BAHD1	-1.21809480025978	5.09538237929068	-5.75244404819526	1.36933268849354e-05	0.000407947523247052
ILMN_1733035	MZT2A	-1.21190295864861	7.16812736765811	-4.53798197559425	0.000211118443404203	0.00336217920023069
ILMN_2228215	ANO4	-1.20780969160127	6.62446532626163	-9.59726536091773	7.8328889571176e-09	8.70941449880279e-07
ILMN_1810584	IL1R1	-1.2042253036201	6.43891545738555	-9.62514908560607	7.47148426399505e-09	8.46074681803602e-07
ILMN_2374352	DBNDD1	-1.20205191421243	10.2876183949471	-10.7981916547547	1.10959899320479e-09	1.7306229727048e-07
ILMN_1786789	FAM102B	-1.1989922107887	6.88604269218119	-4.3918651032021	0.000295602862221611	0.00426680697567701
ILMN_1839481	NA	-1.19731117436163	5.60467545752666	-15.0811006288109	3.19233224498532e-12	1.18318817368171e-09
ILMN_1798085	EID2B	-1.19440133225149	5.79207278356745	-3.94126240497502	0.000837743060252237	0.00898170001363433
ILMN_1783753	TXNDC12	-1.19016984978313	10.3245282623973	-4.53830223713523	0.000210962977150137	0.00336185060535741
ILMN_1652244	POPDC3	-1.17730533080109	6.4381133345429	-3.97673724531132	0.000771739804458316	0.00851235178235958
ILMN_2140510	KLHL13	-1.1607733451008	5.75410642685978	-7.97137324428028	1.45299494285638e-07	1.04776742019491e-05
ILMN_2338323	CDC25B	-1.15872397292397	10.0625205020363	-6.76880290199665	1.57426225623921e-06	7.32297512959638e-05
ILMN_2220283	HNRNPA1P10	-1.15759159753183	9.33772290333157	-8.37603112387333	6.80646760580933e-08	5.57273472457581e-06
ILMN_2396444	CD14	-1.15510168457545	6.10952618084181	-7.13443601078844	7.47305368728269e-07	4.02482324292105e-05
ILMN_3307858	STIM2	-1.14829155993854	7.06399886607374	-7.86371503387997	1.78429397509875e-07	1.24499653902184e-05
ILMN_1788251	SNN	-1.14297722025269	6.30000411441094	-6.4218332219881	3.245685705095e-06	0.000131808973794559
ILMN_1708743	NT5DC2	-1.14198845054721	8.64619165514815	-16.4031839006076	6.93298759311793e-13	3.56676342309227e-10
ILMN_2184556	SLC4A4	-1.126732042728	5.1764099025176	-5.40517636288095	2.95111741756974e-05	0.000762495151856012
ILMN_1656248	CLMP	-1.12552711252146	6.82677120051279	-7.511475670985	3.5320215672346e-07	2.15860374824485e-05
ILMN_1797693	BRI3BP	-1.12262288672006	6.85953659959235	-5.5406652302217	2.18367798359024e-05	0.000594074162718011
ILMN_2182335	ARID2	-1.12196525091851	6.28444112024443	-3.87932428595846	0.000966763310622588	0.00989068110025789
ILMN_1790859	PLAC9	-1.12009031809863	6.61192323804236	-5.18013374072956	4.88713892030316e-05	0.00111524265067635
ILMN_1697559	G6PD	-1.11870441019707	8.67364196239783	-9.76325630224236	5.92081142689111e-09	7.01321130836803e-07
ILMN_3234884	KIF22	-1.11510104669199	9.1848533982084	-4.52382652250417	0.000218106797393106	0.00344700742748417
ILMN_2288784	CCDC34	-1.09037232799226	7.24691338093147	-7.90219122453148	1.65771288810426e-07	1.17089560532922e-05
ILMN_1689172	ATXN1L	-1.08774904452745	5.78871196287231	-4.10631690462089	0.000571835954629325	0.00686178726418429
ILMN_1802181	TUBBP5	-1.08366559065497	5.85865805935105	-4.12278524317059	0.000550460620841554	0.00668327831623372
ILMN_1726421	METTL9	-1.06662272231924	7.26682099125315	-5.87215056451741	1.05424965788956e-05	0.000330955659907059
ILMN_1876266	GJA3	-1.0625558338918	6.8837406718293	-6.80838428289418	1.45101506681847e-06	6.87019757392386e-05
ILMN_1657373	P3H2	-1.06208701239915	10.8347283079822	-6.52831796377995	2.59498925139825e-06	0.00011002052214815
ILMN_1809947	TMEM155	-1.06108501031663	5.44177383528799	-8.40515029288806	6.45031795612217e-08	5.31904329257357e-06
ILMN_1777453	NPB	-1.0597514008807	6.10218039798535	-7.54292596475273	3.32086011228282e-07	2.06960001004715e-05
ILMN_1796772	ARHGAP28	-1.05933992882611	5.56262003111609	-6.99819611126907	9.8436242813496e-07	5.02346977094622e-05
ILMN_2324734	EYA4	-1.05769043588001	5.42455814073151	-8.57039639254407	4.76462432997783e-08	4.06834727977192e-06
ILMN_1758728	FANCG	-1.05548257996269	8.23201283835602	-4.32215176510964	0.000347203847990692	0.00481714036648083
ILMN_3251137	METTL21A	-1.05497515345752	5.8425809623933	-12.1207284401741	1.53635823460114e-10	3.07887976677133e-08
ILMN_1674934	FOXF2	-1.05193369515934	9.09277393092277	-5.54747509070294	2.15098446887294e-05	0.000587579539909963
ILMN_1666305	CDKN3	-1.04869394457771	9.18317307022388	-5.90454258315289	9.82518707868709e-06	0.000313992236788503
ILMN_2075603	MRGPRF	-1.04604033249581	8.82619799329991	-7.07756491218433	8.38136459594367e-07	4.39721851229197e-05
ILMN_2352303	RASSF2	-1.04569453732154	8.2667992024308	-4.27823418584171	0.00038427233830133	0.00516594509707821
ILMN_1808238	RBPMS2	-1.03663356593007	6.49309641891699	-5.35011673923764	3.33718549645893e-05	0.000839018576786601
ILMN_1769783	ZDHHC2	-1.03561849805794	7.21952160678588	-4.27019347965409	0.000391478075989788	0.00523715781959373
ILMN_3308813	MIR599	-1.03503707046019	5.93415108237937	-4.18754232097983	0.000473893048061049	0.00602975986475315
ILMN_2096784	TFAP2C	-1.03499574412998	8.88195133311459	-7.5604589000238	3.20885716225993e-07	2.01835944390397e-05
ILMN_1662362	LGR6	-1.03466310837982	5.46283593499291	-5.90027363888748	9.9167829103852e-06	0.000316250364920334
ILMN_1808811	SBNO2	-1.03175320851028	6.96255777382517	-8.51681187662487	5.25436028253607e-08	4.43903295536117e-06
ILMN_2133187	PRSS53	-1.02681993373384	6.3612161207008	-5.99854527954194	8.0139056247516e-06	0.000268707502898408
ILMN_2352917	LTBP4	-1.02384163009064	5.4900044928259	-4.71764845610757	0.000139777498191919	0.00246318537074503
ILMN_1793990	ID2	-1.02074123043671	7.4752584359282	-5.49622226598321	2.40989624796492e-05	0.000644927901949557
ILMN_1667199	SQRDL	-1.00821714966358	7.61760173864157	-7.05349985141993	8.79937329523837e-07	4.56962400170238e-05
ILMN_1751839	RUNX3	-1.00741801946621	5.44557560203487	-5.22755737509604	4.39248079655444e-05	0.00103136526278225
ILMN_1813746	CORO2A	-1.00202800500384	7.54175998024499	-8.14156961009069	1.0534305628173e-07	8.13456140284513e-06

## Sheet: UpSEN H2AFJ OverExp
Illumina Probe ID	Gene Symbol	log2 Fold Change	Average Expression	t-Statistic	p-Value	adjusted p-Value
ILMN_1763382	NPPB	4.72619108792955	10.9031769993249	6.26105626286835	1.21912245320677e-05	0.000730816205905813
ILMN_2377385	SERPINA9	4.19533387208762	9.03026062164481	12.1629915442395	2.02970162586749e-09	1.12841589261333e-06
ILMN_1779234	CXCL6	3.70102646862063	10.2719885745766	5.9483408307619	2.17792920360051e-05	0.00112213814228559
ILMN_2191967	SPRR2D	3.59504778505414	7.22919584322785	8.66614086260017	2.17982699705955e-07	3.29545862989674e-05
ILMN_1674367	SPRR2F	3.22635373813563	6.12858128499189	21.5852371309215	4.00016205069221e-13	1.72351982156637e-09
ILMN_2105573	CCL3L3	3.08713299466071	10.1647240553691	10.0212875076906	3.08190386386523e-08	7.40791375379289e-06
ILMN_1671509	CCL3	3.05040802719063	10.0006250618963	9.55241092615484	5.92803532014916e-08	1.2459356673794e-05
ILMN_1773959	ST6GALNAC5	3.02543610001182	5.94554716838655	14.7692452212674	1.20402838909336e-10	1.0921488037805e-07
ILMN_1795359	SPRR2A	2.94439782361249	5.97499537605125	15.7435263051299	4.67453301212326e-11	5.75451708553131e-08
ILMN_2083946	TGFA	2.71917765842733	5.89028094851569	13.1537508877042	6.56160736970938e-10	4.46115316111119e-07
ILMN_2218856	CCL3L1	2.69664885147872	8.25427139522884	9.04127388297354	1.24261649730858e-07	2.17420040841266e-05
ILMN_1728262	SAA2	2.67295953167893	8.3577247128567	12.4991987818849	1.37217621622512e-09	8.1639448270196e-07
ILMN_1775501	IL1B	2.58924198083127	9.45808214421169	22.7776518306777	1.75774169500011e-13	8.65537121213698e-10
ILMN_1758067	RGS4	2.55119316339189	8.88674587498405	6.792714417381	4.68785546345994e-06	0.000349752575692642
ILMN_1760347	SRGN	2.39227192586299	11.2437991955254	9.22047344372749	9.55461859828228e-08	1.76116656932723e-05
ILMN_1658483	IL1A	2.26764596497166	9.34263700613687	7.65335693072389	1.082295695297e-06	0.000112028979943521
ILMN_1723480	BST2	2.2216619046056	7.88637434382993	10.2553694810441	2.24216631848176e-08	6.18226154415571e-06
ILMN_1669404	KISS1	2.1958373034069	12.332406615618	11.057617250646	7.8474639205452e-09	3.03926105480082e-06
ILMN_1718866	C5orf46	2.17421500664278	9.62136118477542	6.39088162618386	9.61914800498406e-06	0.000603938820735511
ILMN_2308950	AKAP12	2.14964604273736	7.24332279356362	7.78194571585002	8.76755912847913e-07	9.65603534325984e-05
ILMN_1773262	ESM1	2.06378074167104	5.76861215244224	17.013864905115	1.46774627499437e-11	3.16198414704881e-08
ILMN_1733415	MFAP5	2.02509985242248	7.17376457838749	4.49187966694264	0.000383275641344976	0.009735540222196
ILMN_2107613	RHOJ	1.96812832709978	5.36371763865993	20.9778614607562	6.18258362262013e-13	2.36786083208993e-09
ILMN_1787897	CXCL1	1.89161708147254	11.7909636251173	7.32064074405115	1.88524374568741e-06	0.000170158418903965
ILMN_1680378	RBM45	1.80593264020635	8.6094807448849	24.7742946738457	4.83925229519049e-14	6.63982819867312e-10
ILMN_2124585	GREM1	1.78287953974629	9.43310248585045	8.5475850124285	2.61249163404068e-07	3.81567687007407e-05
ILMN_1657234	CCL20	1.75974058931214	9.86897318337595	6.51264774806666	7.71840295637607e-06	0.000513601605218778
ILMN_1788874	SERPINA3	1.75926229901996	8.35355277297384	6.88993910585962	3.95263798643998e-06	0.000303437591881068
ILMN_1773546	MRGPRX3	1.73726783421771	6.83340607751154	7.33459789326913	1.84131999258904e-06	0.00016780736109516
ILMN_1790778	PNMA2	1.72169097980338	8.34329570199704	10.0281436145876	3.05308247379327e-08	7.40791375379289e-06
ILMN_1682636	CXCL2	1.70010593899193	9.93642965640726	8.42343057789331	3.16363357286975e-07	4.31016939222322e-05
ILMN_1789639	FMOD	1.64618673523804	6.60855380966527	14.8589185057827	1.10112823454915e-10	1.04114711313613e-07
ILMN_1808732	SAA1	1.64363508459732	5.37933263707742	12.5505624344072	1.29350552974928e-09	8.10651674635051e-07
ILMN_1797875	ALOX5AP	1.62071919853064	8.5214226840507	6.9096494197072	3.81887582591138e-06	0.000295140876330357
ILMN_3240583	RFPL4A	1.60836472314481	5.25773006342318	15.5072029934575	5.851971316309e-11	6.72371997672849e-08
ILMN_1739576	CYB5R2	1.60455381121719	7.93500269141869	6.68714767170568	5.65005635810058e-06	0.000405732901265352
ILMN_1668651	FOXE1	1.57343328813635	6.17120166353458	7.23878184230939	2.16591769567553e-06	0.00018852782083899
ILMN_1710544	PCDH7	1.54644470007668	6.0582240147933	4.84821001686219	0.000185717586392715	0.00552437440697129
ILMN_1756935	OSBPL6	1.54532501302879	6.07106424343781	5.64022667866153	3.90796113906326e-05	0.00173587000647386
ILMN_1721770	PAPPA	1.50886502035255	12.4924371296942	6.60088342991611	6.58867702433442e-06	0.000456951928273206
ILMN_2041190	F2RL1	1.49907691389966	7.50538467536624	12.9406089766961	8.31473089804028e-10	5.40755583631227e-07
ILMN_1655614	DSP	1.49556706219663	7.79214649441365	11.3101831669866	5.70862396044694e-09	2.42926616410674e-06
ILMN_1678842	THBS2	1.48618855570688	9.74739088798099	6.99080146929845	3.31602709335697e-06	0.000262619403700774
ILMN_1779147	ENC1	1.44681121345904	10.0090039506685	6.61621584604733	6.4106588977655e-06	0.000447305671147933
ILMN_1673639	ABI3BP	1.43849140238562	6.88707964779718	6.17789315681188	1.42068195403725e-05	0.000820259401569683
ILMN_1678143	ARHGDIB	1.43179926629019	8.09917230008367	6.74671964145528	5.08414942848762e-06	0.000371282937818941
ILMN_1713751	ADAM19	1.41510019887303	11.6794068615808	5.83201423667851	2.71178714715153e-05	0.00133623630083062
ILMN_1745282	MOK	1.41313728245704	11.5713866141881	10.1785663851069	2.48732281868483e-08	6.52326362843125e-06
ILMN_1766925	CDH13	1.40572359162213	8.6038078032026	13.2745766714032	5.74560027469996e-10	4.21372544401347e-07
ILMN_1781400	SLC7A2	1.39590521985053	10.4059373697814	9.41988108189141	7.16226032259331e-08	1.44371901204368e-05
ILMN_1679949	SLC25A23	1.38933244435912	9.95763440407703	8.56252363909169	2.55332815438979e-07	3.74513481504944e-05
ILMN_1766551	CPA3	1.38881417862523	5.37127568550354	11.4662801883425	4.70260183676239e-09	2.13281556199162e-06
ILMN_2400935	TAGLN	1.38839275709186	13.3299452058425	8.79587209933642	1.79145406252872e-07	2.85027112725907e-05
ILMN_1672295	ZC3H12A	1.37990788980538	8.19579779156039	13.148371050726	6.60067919628277e-10	4.46115316111119e-07
ILMN_1754103	CLDN11	1.37855063192712	10.3246416407157	6.02059978007296	1.90239624330356e-05	0.00102941438163941
ILMN_2320888	CXCR4	1.37271764805676	5.63938970723571	6.38905657372486	9.65108940315924e-06	0.000603982948925398
ILMN_2197577	SPRR2C	1.3545197234332	5.00813548587922	20.4317738781248	9.23855066630455e-13	3.18443602916852e-09
ILMN_1676602	SLC7A14	1.34927369489519	6.42219887669431	6.01959551732077	1.90596658939742e-05	0.00102972981771065
ILMN_2079786	NUAK1	1.31665533461088	9.47306587000969	7.73611369544077	9.44872555766454e-07	0.000102096589732645
ILMN_1779031	ZPLD1	1.30723592171809	5.82696403526951	6.41224128443464	9.25340022835777e-06	0.000592854000875955
ILMN_1796925	CXADR	1.29503106786442	6.71992861547805	18.0421461963988	6.07641337158153e-12	1.7453991042087e-08
ILMN_1659464	FAM71F1	1.29140381616575	5.45044075050731	9.68732814048719	4.89931327489273e-08	1.09658720306674e-05
ILMN_2413158	PODXL	1.29087340680034	6.3432681012786	5.642328082412	3.89224298383871e-05	0.00173111901174112
ILMN_2173291	CYP4B1	1.29046602571769	8.20356876874774	4.87209811025083	0.000176995905547112	0.00536104733594322
ILMN_1756522	LCE3A	1.27499856641593	6.04837552903812	5.85715426318622	2.58589994994085e-05	0.00128619603715023
ILMN_1797372	C3orf58	1.2699771321773	6.39263361292597	11.1835022834509	6.6917531809976e-09	2.68207023716054e-06
ILMN_2246563	COL8A1	1.26681888183316	7.01761763097773	14.9112890238919	1.0453781602312e-10	1.02951828014312e-07
ILMN_1778087	ANXA8	1.25665496708545	5.92346155792759	5.42150629819429	5.96341162108699e-05	0.00240273360749574
ILMN_1669390	PPP1R13L	1.25513265566303	6.12900518652231	6.9879832041375	3.33227636783361e-06	0.000262619403700774
ILMN_2388547	EPSTI1	1.24855594267106	9.34971565022117	5.11906162171188	0.00010805402928574	0.00369609515111642
ILMN_1702691	TNFAIP3	1.24202307188758	7.56407632223884	7.38677277722406	1.68638230091488e-06	0.00015710246359523
ILMN_1805992	KIAA1598	1.21949578056025	6.54313903775067	9.42338423288804	7.12636807423405e-08	1.44371901204368e-05
ILMN_3239775	TENM4	1.21754359152463	6.29320963595995	8.61755725789897	2.34723949035191e-07	3.47240334733648e-05
ILMN_3241665	SERTAD4-AS1	1.20542334914249	8.21830235461387	6.81247176051799	4.52765586006407e-06	0.000340008213160236
ILMN_1803686	ADA	1.20404068897018	8.49290315473247	11.8172275150122	3.06443691445049e-09	1.57653844782379e-06
ILMN_1734276	PMEPA1	1.19934013588656	7.44206981648739	5.32181286905906	7.24503364117148e-05	0.00277476738419489
ILMN_1700413	MAFF	1.19771522710498	8.30648539087377	5.59708732949735	4.24558383750629e-05	0.00185912778378441
ILMN_1680738	NREP	1.19377658938498	9.8416113876291	6.06156228153529	1.76253369739448e-05	0.000972044384247844
ILMN_1654854	MURC	1.19132499080277	6.02284421830966	5.47822686470167	5.34118830513618e-05	0.00219696204880357
ILMN_3309839	MIR1275	1.19109241578407	7.04585002632051	6.67421742064165	5.7813482148581e-06	0.00041343836435258
ILMN_1711838	SLC25A24	1.18314859185193	10.4666953265316	4.98244537976034	0.00014184835940906	0.00456361947087023
ILMN_1694778	KRT18	1.17991252878832	10.8612544238814	15.8768248834026	4.12362063413011e-11	5.26433628288263e-08
ILMN_1658247	OAS1	1.17432470452968	6.96778614096854	6.09468104275925	1.65728344657021e-05	0.000922857885619204
ILMN_1666893	TRIML2	1.17283488000671	6.88060423220945	13.3471649709794	5.30761298885958e-10	3.97713287202176e-07
ILMN_1701461	TIMP3	1.15720739440816	13.365113180598	5.56100608610187	4.55111752314155e-05	0.00196582042487677
ILMN_1661137	SH3RF2	1.15657068178395	7.38952300822253	6.16712907968763	1.44919791747421e-05	0.00083392993351283
ILMN_2065773	SCG5	1.14949859985341	9.22187755917961	4.82390258357437	0.000195046117845194	0.00572174011574979
ILMN_1674629	C9orf3	1.14840590229838	6.79889330231188	10.0537756718665	2.94782377005052e-08	7.24008452118495e-06
ILMN_1653028	COL4A1	1.14085802561477	12.7244503073099	5.02733347619575	0.000129684545746593	0.00426188274774872
ILMN_1774132	MAP6	1.13198162361227	6.30491457944523	5.74826616295072	3.17900563743414e-05	0.00149491330582152
ILMN_2041222	KRT18P55	1.13140552345258	8.63858055482085	8.6256308798244	2.31850856281822e-07	3.45959617540178e-05
ILMN_2278152	TPM1	1.12083713619953	9.1382246559007	6.60707412749954	6.51618677314959e-06	0.000452984558298507
ILMN_1798270	SMCO4	1.11713371723215	6.8908011301416	5.99065490280722	2.01190408950647e-05	0.00106525840339783
ILMN_1680624	CREG1	1.11677256430625	7.88781169497792	8.45648968555495	3.00587877469635e-07	4.21177380020359e-05
ILMN_2366463	FN1	1.112993772443	7.66861753483532	6.62703542988788	6.28806167089987e-06	0.000442333056600505
ILMN_1709674	GFPT2	1.10518945233655	5.56152078808734	9.65536020805875	5.12474440175304e-08	1.13964396634855e-05
ILMN_1794011	CHST2	1.10416901960354	6.53032962057749	6.14776107567415	1.50201633790377e-05	0.000850131381793185
ILMN_1702487	SGK1	1.10342406175004	12.1813966786049	14.6629785730998	1.3393133404135e-10	1.12597052513934e-07
ILMN_3308265	MIR302C	1.10214117190534	8.27018641011712	5.51098450599384	5.01280914209477e-05	0.00210972549839883
ILMN_1731374	CPE	1.1002749026445	5.23519700718688	7.74509172431808	9.31104909440328e-07	0.00010092533057704
ILMN_1672611	CDH11	1.09635576028382	9.63549648981736	10.7942114206831	1.10033752364577e-08	3.7795938561548e-06
ILMN_1708580	PDZK1IP1	1.09110507208682	5.69498632988273	5.52560871652031	4.87302131093979e-05	0.00206349105118899
ILMN_1823112	NA	1.08897031033141	4.99032914763724	12.5185331631827	1.34198484757983e-09	8.1639448270196e-07
ILMN_3240308	C3	1.08167565361897	6.44856699742778	5.52304148219973	4.89726557806821e-05	0.00207121284920777
ILMN_3251346	NOX4	1.07975835759799	5.70134275443558	9.05605573309036	1.21580394908265e-07	2.13814011841479e-05
ILMN_2196328	POSTN	1.07289825175676	5.36570206452047	5.66282295983084	3.74233537068196e-05	0.00168677866086506
ILMN_1696615	CA8	1.06933094363918	6.74382927498932	10.4223698987406	1.7928945071476e-08	5.23722718363309e-06
ILMN_1705750	TGM2	1.06517557171953	11.2889742986857	8.36165785986679	3.48217184334153e-07	4.65220857628446e-05
ILMN_1777663	TOP2B	1.06475959857073	9.55476008079255	15.5676949894614	5.52336667051453e-11	6.5649974402057e-08
ILMN_1791270	CDH10	1.04560358683927	7.13970201331417	7.29167016185159	1.97995252829358e-06	0.000175419815896192
ILMN_1696450	KLK1	1.04458735975588	5.34841574016535	7.79749103817221	8.54838129429178e-07	9.56669333873193e-05
ILMN_1807919	TNS1	1.04101372413727	6.99238223356943	6.39910962725503	9.47650591898077e-06	0.000602402307381349
ILMN_1715684	LAMB3	1.02863831204947	8.21092946077363	9.01028961380109	1.30085765121014e-07	2.24818907495305e-05
ILMN_1762861	HLA-F	1.0235227625231	5.70745989192764	7.87714874343401	7.51199517523605e-07	8.74766762483822e-05
ILMN_1724994	COL4A2	1.0172853667471	9.07385513857795	4.70765569864775	0.000246776980992609	0.00684324678828177
ILMN_1701958	DLG1	1.01617956593949	5.95940159386882	5.85757193333335	2.5838604661794e-05	0.00128619603715023
ILMN_1669323	BACE2	1.0151613499716	6.5557988841344	7.10284046083484	2.73274614704449e-06	0.000223741156632961
ILMN_2232854	FAP	1.0069476717183	8.69818453312932	5.82971219709107	2.72362790179707e-05	0.00133908182504985
ILMN_1715969	SLC25A37	1.00334590824624	8.28704257255665	9.25704792440259	9.05968788443176e-08	1.72083792815388e-05
ILMN_1719792	PHLDB2	1.00004087077417	6.6576483779199	7.03657207073983	3.06341176556617e-06	0.000246325851982149

## Sheet: DownSEN H2AFJ OverExp
Illumina Probe ID	Gene Symbol	log2 Fold Change	Average Expression	t-Statistic	p-Value	adjusted p-Value
ILMN_1672403	ADAMTS8	-3.20676007250565	7.90723274829801	-23.8435817364897	8.71671514682337e-14	7.51141135989637e-10
ILMN_1778595	SLN	-2.83002370839957	7.47830487804781	-37.2003221640004	8.88415630053559e-17	3.06227983523161e-12
ILMN_2227266	TMEM35	-1.83405888190976	7.70762278008435	-10.7892140721951	1.1074849269536e-08	3.7795938561548e-06
ILMN_1789040	SLITRK5	-1.79902012949261	6.63468046239909	-16.5328061269176	2.25461753256143e-11	3.70068627285047e-08
ILMN_1764769	VWA5A	-1.70042867208232	8.92640195763658	-23.1769065606342	1.34683024303878e-13	8.65537121213698e-10
ILMN_1735877	EFEMP1	-1.64592596591637	9.27880898989307	-24.4900503363993	5.77895633642384e-14	6.63982819867312e-10
ILMN_1676449	SLIT2	-1.6247530949581	6.86725031484027	-23.007623975373	1.50699896245617e-13	8.65537121213698e-10
ILMN_1766712	TCF21	-1.57210017365045	8.2213629295599	-17.8606956464698	7.07563322775276e-12	1.87607693636469e-08
ILMN_1680110	ADIRF	-1.4434772207766	7.53664118386722	-15.443837269684	6.21850281108708e-11	6.91437333533421e-08
ILMN_1734611	BDKRB1	-1.43402311037971	9.04598551342212	-12.0674949871106	2.27210767772291e-09	1.22370749286611e-06
ILMN_1766955	VCAM1	-1.43380836220869	8.46623191997087	-17.3215368955492	1.12175626309048e-11	2.68966034400301e-08
ILMN_1796629	EDNRA	-1.36302732647259	5.7836689281701	-12.4593607727357	1.43667268185631e-09	8.39333401201781e-07
ILMN_1713807	MAN1C1	-1.35624401917253	6.3855456791558	-12.8532418410488	9.17091785731166e-10	5.85393273377177e-07
ILMN_1671353	IL12A	-1.33099734924726	9.40953935365089	-14.6904463755044	1.30286890882527e-10	1.12271471045745e-07
ILMN_1814629	ZC3H12B	-1.3257665603522	6.52854682685582	-11.6081254259536	3.95022940948541e-09	1.86521174678839e-06
ILMN_1775542	FAIM3	-1.26712869422013	7.18743470856899	-16.1241048593563	3.27582213094347e-11	4.97480416404312e-08
ILMN_1762531	FGF9	-1.08976518473266	9.07767488131508	-11.3196716374544	5.64140625298042e-09	2.42926616410674e-06
ILMN_1772627	NSG1	-1.08182738998357	7.62425277304737	-16.6573397777499	2.01534583318225e-11	3.70068627285047e-08
ILMN_3233179	HS6ST1	-1.06425389266809	9.48740245443864	-11.7712092503816	3.23953609454966e-09	1.60930570386014e-06
ILMN_2075603	MRGPRF	-1.03482279347077	7.06727635612172	-7.59672860550263	1.18828918712935e-06	0.000120468058797534
ILMN_1772612	ANGPTL2	-0.961909566787629	9.99721893267525	-11.7490249171254	3.32769583377623e-09	1.61552602386525e-06
ILMN_2066151	TEK	-0.947292320864369	10.387909005174	-16.0624342754929	3.46833448340752e-11	4.97480416404312e-08
ILMN_1690040	TM7SF2	-0.860963701241849	7.7630143333056	-10.164306036456	2.53587365913302e-08	6.52326362843125e-06
ILMN_1792885	CTSC	-0.824232021676382	10.7157721575528	-11.8027474261791	3.11842916936463e-09	1.58072257410044e-06
ILMN_2149164	SFRP1	-0.823380284816341	10.7601172994911	-8.64309126971288	2.25763057219531e-07	3.38340296491305e-05
ILMN_1667199	SQRDL	-0.820538901420201	7.57984903251591	-10.2612937718021	2.22434594532712e-08	6.18226154415571e-06
ILMN_1809490	NCKAP5	-0.796183256771563	7.77764253548454	-7.85072163655063	7.84038341329551e-07	8.97841115856754e-05
ILMN_2086470	PDGFRA	-0.771245958279152	9.4334515296316	-11.6469414651945	3.7673159680301e-09	1.80355019586152e-06
ILMN_1799028	TSPAN5	-0.713189793583485	9.25223642964018	-9.95789903780776	3.36236515255697e-08	7.83090300293826e-06
ILMN_1765641	SEMA3A	-0.680569299422276	9.49663193819765	-7.76162209034299	9.06303117157973e-07	9.85468837391741e-05
ILMN_1745994	GAS7	-0.647031182790372	6.89277091629476	-7.04415750079144	3.02352906941635e-06	0.000244643247637822
ILMN_1758229	QSOX1	-0.63758682713249	8.2366930842738	-7.60731305512047	1.1676809990535e-06	0.000119432630137611
ILMN_2383349	STEAP3	-0.629712276006069	9.14455270127457	-10.4400064021725	1.75133047898319e-08	5.15953934017706e-06
ILMN_1671731	AVPI1	-0.601584934170218	11.5130400143691	-9.09154450897569	1.15388656274166e-07	2.03965722723806e-05
ILMN_1664292	ZNF415	-0.550494724797275	7.03167628030761	-9.26641772505959	8.93728822082063e-08	1.72083792815388e-05
ILMN_1748844	CNKSR3	-0.543411428582001	8.05046352144207	-7.77677589951221	8.84174891489326e-07	9.70593131679795e-05
ILMN_1839750	NA	-0.537449587733538	6.85116245554324	-7.6195709929351	1.14428161246016e-06	0.000117738038507132
ILMN_2348268	IFFO1	-0.450701309291684	10.4964524703624	-6.75339500278322	5.02452993137483e-06	0.000368490472775657
ILMN_1788223	RSPH3	0.31533630930875	7.43506566068214	5.35607857235824	6.7751611094206e-05	0.00262691820338154
ILMN_3241692	MICA	0.341729748196189	9.66346698640088	5.57314335201615	4.44587682173411e-05	0.00192760915935035
ILMN_1710216	AVEN	0.567061310972115	8.53989890787341	7.9054438801402	7.17633566071529e-07	8.47127102360258e-05
ILMN_1681754	GGH	0.625894216972595	8.80729317499025	6.21683209839406	1.32230732569235e-05	0.000779681890430704
ILMN_2103547	GOLGA8B	0.732697756152792	8.96009273589702	8.61939229599562	2.3406765900639e-07	3.47240334733648e-05
ILMN_2347622	TRIM55	0.75102886948719	11.2438486056673	11.018286275044	8.25037339579782e-09	3.09111000630169e-06
ILMN_2192072	MMP7	0.966056425313441	5.14088168347119	10.4584279125417	1.70900005805747e-08	5.07823474148128e-06
ILMN_1805992	KIAA1598	1.21949578056025	6.54313903775067	9.42338423288804	7.12636807423405e-08	1.44371901204368e-05
ILMN_2246563	COL8A1	1.26681888183316	7.01761763097773	14.9112890238919	1.0453781602312e-10	1.02951828014312e-07
ILMN_1796925	CXADR	1.29503106786442	6.71992861547805	18.0421461963988	6.07641337158153e-12	1.7453991042087e-08
ILMN_3240583	RFPL4A	1.60836472314481	5.25773006342318	15.5072029934575	5.851971316309e-11	6.72371997672849e-08
ILMN_1808732	SAA1	1.64363508459732	5.37933263707742	12.5505624344072	1.29350552974928e-09	8.10651674635051e-07
ILMN_1789639	FMOD	1.64618673523804	6.60855380966527	14.8589185057827	1.10112823454915e-10	1.04114711313613e-07
ILMN_1773262	ESM1	2.06378074167104	5.76861215244224	17.013864905115	1.46774627499437e-11	3.16198414704881e-08
ILMN_2083946	TGFA	2.71917765842733	5.89028094851569	13.1537508877042	6.56160736970938e-10	4.46115316111119e-07
ILMN_1747355	CCL3L1	2.9203601285792	9.28404417214495	8.67982313638934	2.13498048421374e-07	3.24187851587504e-05
ILMN_1795359	SPRR2A	2.94439782361249	5.97499537605125	15.7435263051299	4.67453301212326e-11	5.75451708553131e-08
ILMN_1773959	ST6GALNAC5	3.02543610001182	5.94554716838655	14.7692452212674	1.20402838909336e-10	1.0921488037805e-07
ILMN_1671509	CCL3	3.05040802719063	10.0006250618963	9.55241092615484	5.92803532014916e-08	1.2459356673794e-05
ILMN_2105573	CCL3L3	3.08713299466071	10.1647240553691	10.0212875076906	3.08190386386523e-08	7.40791375379289e-06
ILMN_1683933	SERPINA9	3.92318167409836	8.02889109509255	10.1642832331251	2.53595209089265e-08	6.52326362843125e-06

## Sheet: HallmarkGeneSets-H2AFJ OverExp
NAME	SIZE	ES	NES	NOM p-val	FDR q-val	FWER p-val	RANK AT MAX	LEADING EDGE
HALLMARK_INTERFERON_GAMMA_RESPONSE	187	0.7255033	3.096575	0.0	0.0	0.0	2597	tags=50%, list=10%, signal=55%
HALLMARK_INTERFERON_ALPHA_RESPONSE	90	0.8093697	3.093774	0.0	0.0	0.0	1844	tags=63%, list=7%, signal=68%
HALLMARK_TNFA_SIGNALING_VIA_NFKB	189	0.7260528	3.0850708	0.0	0.0	0.0	3151	tags=54%, list=13%, signal=62%
HALLMARK_INFLAMMATORY_RESPONSE	189	0.56169444	2.3920991	0.0	0.0	0.0	3235	tags=34%, list=13%, signal=39%
HALLMARK_EPITHELIAL_MESENCHYMAL_TRANSITION	192	0.55515236	2.3904843	0.0	0.0	0.0	3173	tags=34%, list=13%, signal=39%
HALLMARK_KRAS_SIGNALING_UP	190	0.5088762	2.176028	0.0	0.0	0.0	3119	tags=29%, list=13%, signal=33%
HALLMARK_COMPLEMENT	190	0.4881496	2.0732	0.0	2.0238095E-4	0.0010	2651	tags=25%, list=11%, signal=28%
HALLMARK_CHOLESTEROL_HOMEOSTASIS	68	0.5386701	2.0024724	0.0	3.4054488E-4	0.0020	4455	tags=46%, list=18%, signal=55%
HALLMARK_P53_PATHWAY	188	0.46307892	1.9678489	0.0	3.0270655E-4	0.0020	2887	tags=30%, list=12%, signal=33%
HALLMARK_HYPOXIA	194	0.45908523	1.9551015	0.0	4.8879953E-4	0.0040	2837	tags=27%, list=11%, signal=31%
HALLMARK_APOPTOSIS	154	0.4388624	1.8364466	0.0	7.584626E-4	0.0070	2746	tags=24%, list=11%, signal=27%
HALLMARK_IL6_JAK_STAT3_SIGNALING	82	0.46393454	1.7435745	0.0	0.0023447084	0.023	1682	tags=22%, list=7%, signal=23%
HALLMARK_ALLOGRAFT_REJECTION	186	0.3844447	1.6398729	0.0	0.0071161445	0.067	4104	tags=25%, list=16%, signal=30%
HALLMARK_UV_RESPONSE_UP	153	0.39498103	1.6385446	0.0	0.0066078487	0.067	1884	tags=18%, list=8%, signal=19%
HALLMARK_MYOGENESIS	192	0.38018167	1.6286745	0.0	0.007058181	0.076	3120	tags=22%, list=13%, signal=25%
HALLMARK_IL2_STAT5_SIGNALING	186	0.38042223	1.6238023	0.0	0.007141783	0.082	3013	tags=21%, list=12%, signal=24%
HALLMARK_ESTROGEN_RESPONSE_EARLY	183	0.35118476	1.5185145	0.0017482517	0.016882792	0.202	3756	tags=28%, list=15%, signal=33%
HALLMARK_APICAL_JUNCTION	187	0.3540238	1.5003036	0.0018450185	0.01870386	0.233	3259	tags=20%, list=13%, signal=23%
HALLMARK_ANGIOGENESIS	33	0.47061032	1.4745507	0.03557312	0.022601668	0.292	2424	tags=21%, list=10%, signal=23%
HALLMARK_UV_RESPONSE_DN	137	0.35103786	1.4435773	0.014678899	0.029871756	0.39	5534	tags=37%, list=22%, signal=48%
HALLMARK_ANDROGEN_RESPONSE	94	0.3542484	1.3559244	0.049523808	0.065810874	0.689	3806	tags=28%, list=15%, signal=33%
HALLMARK_KRAS_SIGNALING_DN	189	0.31048167	1.3293442	0.029668411	0.07801378	0.767	1794	tags=12%, list=7%, signal=12%
HALLMARK_COAGULATION	129	0.32751176	1.3283474	0.05762082	0.07499734	0.77	2720	tags=20%, list=11%, signal=23%
HALLMARK_HEDGEHOG_SIGNALING	36	0.3948481	1.2799983	0.13498099	0.10334375	0.879	3774	tags=28%, list=15%, signal=33%
HALLMARK_UNFOLDED_PROTEIN_RESPONSE	106	0.29056475	1.1447122	0.17636684	0.26277658	0.998	4727	tags=23%, list=19%, signal=28%
HALLMARK_XENOBIOTIC_METABOLISM	188	0.26107255	1.1393055	0.18038529	0.26278526	0.998	2384	tags=15%, list=10%, signal=16%
HALLMARK_APICAL_SURFACE	40	0.34477636	1.1392388	0.27027026	0.25315812	0.998	3653	tags=28%, list=15%, signal=32%
HALLMARK_PANCREAS_BETA_CELLS	40	0.33643407	1.1200206	0.29545453	0.27655008	0.998	865	tags=8%, list=3%, signal=8%
HALLMARK_MTORC1_SIGNALING	187	0.25370216	1.0811251	0.28649634	0.3399322	1.0	4527	tags=21%, list=18%, signal=25%
HALLMARK_HEME_METABOLISM	192	0.24504349	1.0560664	0.3206522	0.3801702	1.0	1296	tags=10%, list=5%, signal=10%
HALLMARK_GLYCOLYSIS	190	0.2358528	1.0163277	0.43494424	0.4558007	1.0	2979	tags=15%, list=12%, signal=17%
HALLMARK_ADIPOGENESIS	186	0.20801184	0.88587934	0.7924188	0.7672789	1.0	3904	tags=17%, list=16%, signal=20%
HALLMARK_PROTEIN_SECRETION	94	0.2181959	0.83864874	0.78711987	0.8479334	1.0	5840	tags=26%, list=23%, signal=33%
HALLMARK_BILE_ACID_METABOLISM	105	0.212639	0.8345196	0.8116761	0.8315876	1.0	4108	tags=20%, list=16%, signal=24%
