# Supplementary material for: Histone variant H2A.J accumulates in senescent cells and promotes inflammatory gene expression
Source: Nat Commun. 2017 May 10;8:14995. doi: 10.1038/ncomms14995 (PMC5436145; doi:10.1038/ncomms14995)
Supplement: Supplementary Data 5 — Differentially expressed genes and FKPM data for RNA-seq of sh2-H2AFJ versus sh-NoTarget in senescent cells. [file ncomms14995-s6.xlsx]

## Sheet: sh2DE_SEN_RNAseq
GeneID	baseMean	log2 FoldChange	lfc Standard Error	stat	p-Value	adjusted p-Value	Gene Symbol
55766	458.69421969096	-2.68753848526001	0.178457213807884	-15.0598478364302	2.97470903366155E-51	4.76310410469888E-47	H2AFJ
6372	1455.5082939366	-1.60325960381684	0.189455870145183	-8.46244353678899	2.61832520538563E-17	1.04811557971587E-13	CXCL6
6374	1108.60503427618	-1.38859521350184	0.198817837551759	-6.98425870938439	2.86363944463835E-12	7.64209913125821E-09	CXCL5
64407	24.4472805957838	-1.35675611662135	0.251419301583465	-5.39638805802244	6.79958010835887E-08	0.000108874876695042	RGS18
2919	5429.91009042713	-1.31765968852032	0.12157144901497	-10.8385620077464	2.25995322654983E-27	1.80931855317579E-23	CXCL1
133923	24.4096403279252	-1.23730805083492	0.247300859261213	-5.00325010811228	5.63717261230899E-07	0.000752186732235763	ZNF474
1308	82.8031225946345	-1.14167767646895	0.248796718503802	-4.58879716474839	4.45807340834122E-06	0.00509876224388283	COL17A1
7857	52.4535340492704	-1.07448242922552	0.238388795980949	-4.5072689964481	0.0000065667361219532	0.00634185473226644	SCG2
2920	859.904918973324	-0.973807566832104	0.164857106589405	-5.90697960784597	3.48436862941737E-09	6.19907894380344E-06	CXCL2
55635	50.8148006409827	-0.971763824625447	0.247700402808963	-3.92314188271593	0.0000874016441039518	0.0424083371331053	DEPDC1
3800	7.10144497203273	-0.908582122476462	0.249734592656933	-3.63819090022745	0.000274559888667836	0.0862010379872429	KIF5C
3161	41.2559992819144	-0.904306348214525	0.250866184400734	-3.60473592873715	0.000312470481939019	0.0962168722462993	HMMR
1999	50.5300765076728	-0.88631944377764	0.242939828928259	-3.6483085037463	0.000263972549089425	0.0862010379872429	ELF3
26235	347.84193503863	-0.869953751376223	0.233406148079447	-3.7272100950833	0.000193611061380856	0.0712721055379841	FBXL4
343171	33.1268209905361	-0.827468465316452	0.223531873454305	-3.70179184082043	0.0002140822255803	0.0761752132442613	OR2W3
8942	134.480883817293	-0.814836440690516	0.180755639314932	-4.50794477991816	6.54586060407617E-06	0.00634185473226644	KYNU
151525	59.8964483480719	-0.78915152284758	0.204808625325394	-3.85311664288455	0.000116623797779671	0.0533537214299454	WDSUB1
441024	124.744246604229	-0.66708422264836	0.183311679061606	-3.63907104044457	0.000273623315278207	0.0862010379872429	MTHFD2L
1545	503.00792706679	-0.647478962242241	0.180505778113203	-3.58702623821925	0.000334470679180536	0.0991767502784952	CYP1B1
81035	81.1548283931179	-0.628236867021783	0.164543971185605	-3.81804852827537	0.000134511470375858	0.0552255811194421	COLEC12
1520	1389.83768489156	-0.570290974507721	0.0637361239688592	-8.94768835937307	3.63004186031731E-19	1.93747434224669E-15	CTSS
80149	1098.68230466015	-0.561560991362773	0.124737180988413	-4.50195352270256	6.73317077495188E-06	0.00634185473226644	ZC3H12A
9021	857.696383001221	-0.530877727767997	0.140132278751476	-3.78840430269107	0.000151617972638163	0.0579503589538027	SOCS3
29015	519.500386430302	-0.391912739791317	0.10523101185208	-3.7243083848915	0.000195851401678197	0.0712721055379841	SLC43A3
144811	894.851302499073	-0.349060427549532	0.0871597404797512	-4.00483555398636	0.0000620606389446653	0.0332094003551987	LACC1
81631	635.298837904553	-0.330566740306395	0.074268703418469	-4.45095612405952	8.54888088292481E-06	0.00760470448318845	MAP1LC3B
4193	3368.56656623234	-0.303912348330358	0.0606430539808303	-5.01149477772717	5.40088494928526E-07	0.000752186732235763	MDM2
9969	981.036433736289	-0.279289115866029	0.0675865638425695	-4.13231713505337	0.0000359124453890542	0.0256526674110522	MED13
3015	1854.56815298635	-0.264525033860414	0.0640754971503306	-4.12833369423259	0.0000365401575892224	0.0256526674110522	H2AFZ
23327	1202.75764353505	-0.239751317286058	0.0651995679265781	-3.67719181139428	0.000235815719929463	0.0820843762502295	NEDD4L
6431	1287.55590495994	-0.23710439511958	0.0590374750044916	-4.01616761390186	0.0000591521926298143	0.0332094003551987	SRSF6
54972	7378.11431313217	-0.214849362807976	0.0510058486748206	-4.21224954372807	0.0000252839993109988	0.0202423698483856	TMEM132A
79001	3153.68747281128	0.248518162886091	0.0529438384494846	4.6939959429502	2.67919348209364E-06	0.0032999420027141	VKORC1
4500	998.777815603751	0.260440661509216	0.0715522280443863	3.63986794859352	0.000272777894407027	0.0862010379872429	MT1L
140606	2198.25243319981	0.266030739025766	0.0694824085187652	3.82874953095384	0.000128796001835801	0.0552255811194421	SELM
10763	4381.92188936163	0.302180223492824	0.0785748299055567	3.84576363520011	0.000120177570586536	0.0534523127842115	NES
9540	598.381491582413	0.322138978574416	0.0884939790890494	3.64023611425874	0.000272388143586231	0.0862010379872429	TP53I3
1152	478.428029280824	0.355090642365479	0.0888639095255024	3.99589264372365	0.0000644509380991821	0.0332899490594872	CKB
4493	1010.42806312967	0.394945497987744	0.0922076601550064	4.28321787282985	0.000018420963206889	0.0155240243615109	MT1E
23564	803.2639833997	0.405817129351794	0.106134064049877	3.82362753169505	0.000131502523632179	0.0552255811194421	DDAH2
23255	1154.46098500125	0.42387365565995	0.111219146159574	3.81115725391191	0.000138317738287554	0.0553685906365079	MTCL1
113146	1891.16043572035	0.453333708545892	0.117010001587279	3.87431589091762	0.000106924643110449	0.0503552172201328	AHNAK2
503569	633.077334524732	0.498204740829063	0.122195708725944	4.07710504749734	0.00004559989469841	0.0304227297462892	RGMB-AS1
5881	117.773339608218	0.546270171643597	0.152162364119081	3.59004787291613	0.000330617235077555	0.0991767502784952	RAC3
200879	129.962060487822	0.651270587261673	0.171940389940027	3.78776963044481	0.000152005687987741	0.0579503589538027	LIPH
9510	3862.54919166684	0.700370689648226	0.114975679260854	6.0914681622297	1.11879838193361E-09	2.55917138450299E-06	ADAMTS1
132299	70.2297502632405	0.737588975942971	0.18255899070193	4.04027746377749	0.0000533880020974624	0.0316610625772062	OCIAD2
28984	1387.17163454612	0.750635143003003	0.187460751155544	4.0042256225687	0.0000622209599460381	0.0332094003551987	RGCC
11254	7.54644080713313	0.923961862345653	0.223914576541015	4.12640336604619	0.0000368480733483762	0.0256526674110522	SLC6A14
8842	5.97699103702168	0.940091647263736	0.236419737283802	3.97636702444701	0.0000699760987124416	0.035014290393238	PROM1
170689	120.41863989552	0.985504687752476	0.162655390165277	6.05885047369832	1.37097760303385E-09	2.74401167247225E-06	ADAMTS15
10053	20.1725369721254	0.986645047444467	0.243505003227666	4.05184712579395	0.0000508148646935002	0.0312941389797048	AP1M2
84059	24.0561088114526	1.03055146194971	0.253724352476047	4.06169708146956	0.0000487172655668652	0.0312024342502659	ADGRV1
344657	19.5722317432127	1.9585907668634	0.254169649119602	7.70584046383037	1.29984934196786E-14	4.16263753271788E-11	LRRIQ4

## Sheet: sh2_shNT_SEN_FKPM
EntrezID	NTSen4	NTSen5	NTSen6	shSEN4	shSEN5	shSEN6	Gene Symbol
378706	315821.057946686	222795.948902727	170697.319912547	185517.405049481	290124.969938168	176673.044782231	RN7SL2
6029	305752.775141861	177927.929643556	152661.190717857	150984.156706451	212742.286222404	167977.736518191	RN7SL1
125050	100573.976808204	54664.0006206868	51980.4055519401	53522.4165899193	64436.5463962624	53534.3776026714	RN7SK
6023	0	44604.3741029155	39833.2369392981	38364.470362787	49453.5017972466	41961.2443714982	RMRP
6084	0	21531.6331415101	12716.132704786	15065.5591048365	16970.4839125299	16182.6944258304	RNY1
26768	29526.4465064588	20239.9315785621	22799.0710864299	18515.1988742759	22769.5367861469	22876.8489271951	SNORA73B
6080	24417.7421403312	19963.2724785717	18794.2833373716	16220.469829368	20510.920464386	12805.4102666669	SNORA73A
85495	31107.6541743153	16377.3974962699	9758.5529044182	11934.546384954	21556.2371671205	10088.1931993203	RPPH1
652965	11179.8999054145	10950.733956685	8175.66154516861	7662.04328142446	10267.9302049775	11566.7534766238	SNORA48
9168	6620.50035070147	8963.75745482906	8662.70267930994	9907.64655407103	6444.18908013792	12051.085248448	TMSB10
6043	12049.9175927964	8444.97766830545	8601.32295488179	8086.32700290469	9602.05830692845	13453.203350336	SNORA63
114599	7742.2103583279	5339.85439157058	5551.36358682268	6454.41378968284	7744.4249599819	5491.89023007987	SNORD15B
26818	784.054773670601	5285.97889324323	1354.24912953894	428.25567913569	3426.84716974991	2023.18011645759	SNORD33
3956	5352.0997351291	4779.05330832192	5259.46845526935	6250.51650801414	4962.86701403444	6087.65116480209	LGALS1
654320	1657.68882656512	3776.66629959685	2210.9221771014	2121.98582104674	2505.75142782657	3215.55220556566	SNORA8
2597	4069.0908690196	3344.09016053742	3546.22623149601	3793.58640608097	3737.42103204966	3778.19852064544	GAPDH
780851	7790.74635423637	3330.80550911278	3003.1471920413	2890.96084347599	761.492835428127	922.387592165309	SNORD3A
692084	0	3327.82001180649	1645.47999517714	1568.9555607161	4044.79713850472	2737.94869456347	SNORD13
6277	3171.97739649624	3174.92762452898	3565.88081587185	3834.06002009732	2696.16182472679	3798.5317339017	S100A6
567	3343.55201666716	3097.30105004257	3584.22716975073	2837.88566093888	2273.46343709494	2959.81123256319	B2M
3576	5948.80514920386	2872.35178289482	2645.79284626817	1582.33129413624	2670.58880902395	1755.66757908039	CXCL8
26819	386.506115474539	2720.66394556824	558.31694553306	161.195972982642	1821.71373829591	644.411468048369	SNORD32A
6168	2740.1673144997	2661.94528862243	2517.63354595071	2470.93273492135	2553.2881490952	2937.80715463373	RPL37A
116938	420.976300346083	2529.16726477857	613.368887091122	162.357991393656	2049.8852748788	452.157071266658	SNORD83B
2512	2506.72330031606	2379.03166068335	2512.61118905205	2128.41178387682	2129.70878014179	2332.7167011536	FTL
652966	4481.30490761746	2328.64262011715	2597.72612250149	3311.20742983916	3329.32466722314	3084.92801171366	SNORD10
100151684	0	2303.89547013458	1183.80647879352	961.602200358116	2312.16285886636	811.49318296296	RNU6ATAC
26781	1998.70460637462	2041.94611348256	1754.61136160745	1642.36658112307	2096.94122195545	1778.61853697125	SNORA67
6648	0	1962.84758125029	1954.33912295777	1359.71131107624	954.834205429606	1571.70763065019	SOD2
4637	3104.86222871475	1921.37970835249	2242.40879861906	2703.25737972059	2586.50721006279	2603.00182610029	MYL6
7045	2046.58118855462	1898.33141978785	1920.57917779176	2047.16076889532	2004.44517777885	2102.82822186613	TGFBI
619565	2429.09889029319	1802.79525724259	1665.08522579288	1541.7017499871	1952.29295925379	1606.97995197172	SNORA52
692205	2296.16392704822	1787.42153295209	1358.96528722772	1790.02837413841	2366.20785182346	2413.50065854918	SNORD89
677797	2348.00829492232	1772.38286867045	1646.07699075974	1920.40072962135	2078.28204721053	2356.56902292624	SNORA7B
3488	1572.43475350444	1662.29265396876	1648.47652096225	1589.71083364173	1559.3298614165	1586.32312848167	IGFBP5
692158	1353.66786031107	1651.39775800669	1076.47538454641	865.854507166547	1535.35031326493	1073.73990320328	SNORA57
7431	1848.44937154744	1628.0876481271	1795.38952885333	1596.30966280337	1571.52757428744	1517.36859412946	VIM
805	1776.84395306575	1615.46905920224	1854.01012049578	1927.53536667682	1405.79593134089	1866.4847125868	CALM2
85389	247.605480225877	1417.68140845468	883.826809441285	204.774319100524	1014.39225743723	689.87300292446	SNORD14C
692073	479.124212833918	1396.74806862863	1011.61781642511	708.229632093282	1191.62562273602	922.208022874167	SNORA16A
26778	0	1392.68525216581	1092.99871138804	834.265744483614	1437.91222566316	1125.26889678511	SNORA70
967	1477.35501869284	1364.86641995898	1454.29830562561	1513.40982180272	1318.18882691397	1474.00431642503	CD63
26855	3191.21879800069	1353.62824517103	2341.34112724459	1352.80196378545	1416.73680018004	1299.57727768033	RNU2-2P
3490	2329.82716730184	1300.78653627266	1487.57095121547	1473.08980974722	1768.24341263983	1367.06497800774	IGFBP7
4502	1327.05135660579	1265.74982225069	1029.60181657851	1066.32592140914	1379.57211149544	1483.12650621053	MT2A
677815	1267.26377170135	1263.11416506524	1480.35730902695	1424.82979744076	1524.58647331321	1558.06983838682	SNORA34
3107	1228.77263891766	1248.80124928518	1320.09481183467	1162.04095538455	1131.88253008389	1110.22552046515	HLA-C
5315	1136.49259491216	1214.83967044329	1304.77568070724	1184.58629980149	897.170631790446	1073.78332239773	PKM
71	1706.39286657581	1212.22167114986	1184.30490256654	1370.53118602155	1845.89555799298	1341.286520131	ACTG1
677809	1135.84983654583	1130.86962040829	874.103792448496	931.164020619174	1112.69125071324	1154.31373246524	SNORA24
100124534	0	1102.93042724022	1298.56096836608	1073.12368530693	1060.38615622819	1494.47897198335	SNORA84
7169	0	1066.18599268137	1064.82960657282	1211.79321431161	1575.59156980995	1099.4597156233	TPM2
6132	0	1062.72735801873	1017.26960062645	1144.118953062	1201.13839118424	1187.0424540746	RPL8
2621	994.422359100402	1040.87534893111	1099.02877387301	1249.83636355118	1141.01370940495	1087.93397582905	GAS6
6205	1116.1260070686	1038.2973542561	1002.51522671445	1106.68808107616	1008.68640079295	1220.58291641387	RPS11
692223	1858.98994350198	1035.1598565151	710.039598078276	1230.32569155908	1083.33391558652	1381.61799616568	SNORD97
728658	1358.13354592695	1035.10408798693	1246.7966614795	1229.82234611005	1081.500606242	1274.64237930538	RPL13AP5
6135	1118.8046329534	1028.7461329061	1045.02837027103	1112.29712159285	993.491555249234	1235.55869257292	RPL11
94161	337.076368038589	1026.94817233947	306.072414194408	165.18798515465	882.484313610588	358.04680099356	SNORD46
26834	3015.89053011043	1011.99127541824	2890.15836756385	1784.31828951094	4343.34365486862	931.23204624054	RNU4-2
304	0	1004.46198553811	1107.65339949333	1163.31258306494	940.927837595983	1127.10339033715	ANXA2P2
677840	778.490205518358	1002.81768146956	769.515699475502	741.870713632538	957.431737915268	715.372895865957	SNORA71D
26777	823.240727093708	996.670813019217	715.367419334014	737.924592815344	815.253881100046	1082.14024092558	SNORA71A
7314	905.101755426753	975.938584208858	1127.89844120363	1200.12244475231	798.086427499234	1068.25080146531	UBB
4946	1107.09479347642	975.851986948987	1046.66870415172	1074.60185606159	1015.75464561989	1049.7755005841	OAZ1
116937	225.068015462283	941.385970610982	319.06141526216	122.98302657836	820.269113451311	357.628032805263	SNORD83A
60	0	933.970719438858	749.325628599129	912.744159542163	1134.68661024813	947.249828640339	ACTB
6206	0	891.271484470296	1006.21826588796	927.620104985331	765.617023893311	1003.74905045489	RPS12
6165	986.931129009219	881.692804074908	911.116824101116	946.135090749172	844.404466830053	1153.91184934529	RPL35A
5768	435.510157087847	869.90211139399	930.265042519771	853.707689526489	446.791260359421	758.452995587442	QSOX1
8614	743.827787389257	869.031708427102	929.524850048204	905.763941802867	710.465786889899	909.03694954771	STC2
3106	844.438088152463	854.627542376042	851.608474260483	662.251359226212	693.772289376695	619.495875142872	HLA-B
319103	1001.64634634278	852.714859756958	845.829860414021	1015.55180010011	1081.94490492708	1086.45852686807	SNORD8
595	512.102182300306	851.234509166618	887.879299516949	906.353500501075	585.470221681975	817.343553230493	CCND1
11167	1032.61498711112	821.03365153274	866.004264425686	919.932689166132	897.408702430327	896.595913966592	FSTL1
6141	943.795652625678	805.353471046393	757.573832942573	787.382901562744	897.220758190204	923.418153680479	RPL18
100151683	108.00528639717	792.338098049164	102.007615937181	17.5174649982865	551.259153511063	84.0797936521202	RNU4ATAC
6156	0	791.636668865102	823.836142605028	803.857842796963	728.141115869991	910.02577192021	RPL30
4282	951.166443698775	786.273226374886	768.426779478682	837.717134764607	929.917704676763	829.733926525084	MIF
6227	761.353749357643	784.617156392595	699.779278081162	806.220747179045	676.085806983363	903.656278040705	RPS21
724033	790.583468804697	776.601591864001	758.223532013011	649.964286857883	766.836644799553	1270.38170519788	MIR663A
6194	0	776.129265744646	797.787175325041	835.389319817852	820.816854760052	901.703508774795	RPS6
6169	837.786369767868	767.274341886385	831.765209801997	760.521442355734	757.35329166862	834.199317592634	RPL38
11224	0	758.040598536422	769.897025391991	750.444557953533	708.62048848863	788.827263734845	RPL35
6143	865.385530856946	741.075529523017	705.6654878194	749.01313350211	687.779803338091	837.630055952185	RPL19
6044	152.459906082549	738.103190803018	157.185514147687	74.9017525124364	376.345061995417	113.019823545947	SNORA62
7117	993.913851966258	737.790420488162	724.935451951542	903.209000568285	857.084650638238	936.468709784068	TMSB4XP8
2495	427.920292920881	737.0454666915	549.779510126772	452.924416055744	334.917795494236	525.975314857979	FTH1
1938	747.640702725767	734.013005293502	600.448490918063	705.18444470069	731.631736958195	706.365164788215	EEF2
26788	90.5488503164794	730.736759030034	122.998282364491	37.5767517904575	349.558529791025	156.855174866322	SNORD60
7316	825.577941518246	728.169540257066	725.068563978688	584.030898263032	621.349130222556	569.511720755016	UBC
9349	966.087974228235	726.666686721407	675.434599268239	720.02311862447	714.695513068616	856.919827873765	RPL23
677766	1112.21329997259	724.345723724974	683.597522977359	647.348307980159	995.605123990277	815.385284299686	SCARNA2
677829	859.442980741085	719.125921707309	523.156890216581	588.650200362923	685.098984843279	874.572143465007	SNORA49
1278	0	715.172410667434	806.995858055714	806.220308206196	689.039076045319	692.895442500582	COL1A2
26832	888.840185426224	705.336267675139	334.628158100805	272.493899973346	448.381231658405	155.901669758354	RNU5B-1
25873	774.357925692769	704.014160863045	668.067853666164	724.966064219687	751.056481894132	779.077828155275	RPL36
3688	963.594044061002	666.985396171526	678.52351708037	723.752456751475	794.383034161663	734.257300724417	ITGB1
6193	743.30783839182	665.433172541187	548.244775156667	621.796516930026	625.530315225805	653.264951685319	RPS5
6202	815.228389629796	664.089731223501	644.463516155638	700.595969085033	628.260070595174	831.492452740758	RPS8
26829	87.1453791007535	660.386192348342	97.2861749967779	42.8496266582128	180.664764596063	26.3269706612912	RNU5E-1
692227	107.05295762707	658.164962769221	169.709099133584	50.124702834771	410.500748294161	132.278401478176	SNORD104
6208	802.892549560454	653.237161781859	662.406780214876	707.94667152053	661.329859513019	720.29460346895	RPS14
7184	914.45324838393	648.427972526003	684.552993259375	721.450248137518	724.220226398496	692.495713304531	HSP90B1
677833	712.383820678563	647.777129897201	419.272495496091	458.834979276434	895.442585847673	529.792827486406	SNORA54
574042	610.636071534493	646.906735514709	612.483966797896	717.276913488192	679.023794170792	761.634642464371	SNORA10
6191	0	627.074272995814	595.146047754633	618.253863468496	555.228389606438	676.0297296421	RPS4X
6181	596.545741167033	620.530912082723	671.610077046722	559.426478336232	473.768698051878	602.292497389156	RPLP2
308	582.892612684925	620.191183681046	731.98264088101	711.875349426657	452.485905545943	645.042795793154	ANXA5
6876	2362.06030371207	618.436214834581	725.095271230583	828.086783306787	2844.76754919332	723.477854144912	TAGLN
302	734.135298012913	618.010341078693	629.849400552589	674.531266610886	575.656379169572	672.880110691095	ANXA2
6203	695.689483918197	617.972728629451	601.068051075337	649.755987225304	667.269859233002	686.925927806135	RPS9
6155	745.49405193141	608.598518187829	524.95405623468	724.486040324392	688.033269268932	923.487489745567	RPL27
7178	658.290082530558	599.985416941125	663.087590185024	673.554659963225	542.091622177421	676.298626819728	TPT1
5054	0	595.753209321686	602.327121494512	613.617670774964	1371.62399232343	592.701962380333	SERPINE1
6188	707.503607623104	593.585763920766	626.595108711006	642.693449068604	635.949787810559	701.417420191869	RPS3
1072	687.191904223526	593.018088360644	611.178283922939	661.060650750556	661.031000515119	635.091038675923	CFL1
10627	675.98796688288	577.952107426385	673.608353061868	687.684598977557	626.300806550496	691.613636952188	MYL12A
5216	662.30269716224	576.774083386383	724.853787486976	612.535570309408	647.482960470701	619.076377099976	PFN1
2152	472.094379888398	576.686420626782	692.916836081883	704.812287227795	401.321780950392	675.778632752343	F3
6347	104.541511167385	562.626632648356	525.667703591341	298.092811531184	50.2547814774821	368.922054294766	CCL2
27122	689.846501823092	558.041088083834	564.245025353006	613.425860795386	634.843909923547	626.65175479355	DKK3
813	0	551.216066902124	601.572317089853	572.092359288731	490.181554390462	591.752478602864	CALU
390354	605.867343898765	550.528192820428	521.787565442429	490.397525569621	562.71041382388	699.36666810232	RPL18AP3
6090	0	548.200308734296	141.580865279402	28.2890739102764	494.489400184855	97.7998206417594	RNY5
5660	660.102926317886	543.988087135086	589.280678285852	543.200681748888	600.677055424961	502.637760101962	PSAP
6085	0	542.938943542109	692.353278727069	354.792135291383	515.001769627935	771.965284168305	RNY3
5327	0	534.335033786827	585.834863227739	705.829333626612	262.627330298502	629.960884575434	PLAT
5328	464.00250527475	528.788298740683	501.433802595889	639.014016714433	318.355328417134	619.493110249552	PLAU
3105	564.585252522787	518.168595310617	545.865710786839	414.39201521054	472.3918514744	414.844771038554	HLA-A
2919	536.371283743956	517.505670404614	412.157956416999	174.587460875031	165.690953255319	187.139630205706	CXCL1
11227	361.636951786869	517.119436618459	534.666920357571	691.042624300576	348.97085737548	667.384548734385	GALNT5
2023	798.022077549183	516.825442685439	522.222054626367	575.437544548523	682.478420715046	546.856770140259	ENO1
5034	513.290126625322	514.690722674491	525.984816843077	539.379805657768	520.068731484693	502.491571659881	P4HB
4736	595.808916338337	509.07868652618	500.906329622429	510.413189943725	511.033321171463	582.137288402603	RPL10A
811	498.457795634326	503.177495639865	574.639598687261	542.440401655016	476.767625336991	520.821842389493	CALR
26831	300.761608962151	501.29626072653	212.290982020941	86.7410706436894	273.548231515738	125.554398164171	RNU5A-1
8754	0	500.14189130407	548.13139878	503.307760395257	348.306339909121	490.177921015417	ADAM9
3312	793.249703020903	498.981085968678	508.401724074071	514.611535691352	538.824736514573	582.457283074835	HSPA8
10399	536.266215911685	484.72448351243	438.445719237057	473.452981345072	456.230447585263	495.376994952442	GNB2L1
6678	595.121211532278	482.853332808008	516.98179181213	595.110790268188	624.03893183878	562.281286331604	SPARC
54543	0	482.147930187861	494.757038084063	524.667248016313	443.227424397964	530.125916255402	TOMM7
6210	641.075828989108	474.681849185515	450.444925705825	498.523293273361	485.753452814921	567.090597788091	RPS15A
226	529.587980838968	474.310820631086	485.974226238675	506.036415759928	500.241070485754	472.603077741699	ALDOA
6176	463.805118290751	472.29868498489	493.751521461807	413.934901303346	436.483184428246	469.256541428029	RPLP1
6230	527.656633135584	466.867509399294	406.651537723505	480.669889474458	463.418407110364	597.9979938455	RPS25
10567	411.791430631504	460.923730527077	546.965956228927	563.152382117212	455.910771633697	550.146328980846	RABAC1
514	483.200618251329	457.948700539363	481.158604949378	482.99244015034	348.040478457966	526.988524292027	ATP5E
1281	357.445425498691	457.563578368439	490.055062893978	477.312423566997	266.570119465882	443.426216516862	COL3A1
56662	834.178890600548	456.494790580598	437.727486137362	402.235269661743	605.630919093465	472.309842598512	VTRNA1-3
9123	489.593020984444	455.592325658474	507.952677390137	501.910053517482	473.02632383261	456.882636684491	SLC16A3
85390	68.3049600623109	454.080981681184	233.476654247753	65.4388060280819	266.309661371431	243.27062340814	SNORD14D
6154	611.831289727333	453.179913386943	500.189528973593	522.703829145421	420.925253288992	587.465391263632	RPL26
692225	807.98696853442	451.996735538051	821.993939106817	734.999697690722	724.203967669768	755.658789850358	SNORD94
1192	575.615504883968	450.481856629608	523.285233697515	563.520161346194	501.995658267026	515.779471117732	CLIC1
26816	71.1315333070234	450.201954890179	105.24595295106	49.5058793429837	439.302140961232	129.525974519634	SNORD35A
3486	0	450.019057977784	525.149703664581	597.777377745059	1531.87077456119	564.714910469456	IGFBP3
8721	0	448.370147248998	430.889313258456	491.952542176944	445.925594081371	480.606975030099	EDF1
407029	504.647457626891	448.028791978919	404.678100783652	497.847857054794	458.616257344634	619.71793724394	MIR30A
7076	0	443.05193648557	406.851440392688	478.953168927425	517.949190033654	510.218862975751	TIMP1
6217	575.886405055758	442.00300360964	464.687639724594	473.074826670749	498.709469846597	498.905514228126	RPS16
6223	487.147870608605	434.91033606077	463.503672654902	483.396631040442	492.033797041014	606.163253193652	RPS19
6124	497.28586671063	433.781023478477	420.983811804239	441.266092132573	405.748952396143	466.873525946386	RPL4
6122	467.256556458961	427.258548387498	407.847732474772	464.903866924208	425.622434798676	432.96694937452	RPL3
103910	485.022859198077	420.996381318892	444.302312415637	496.529681186208	410.134556725656	486.986877035195	MYL12B
390	382.631923620195	415.281332804234	470.449017421565	423.669211924804	266.765712407818	425.246374526621	RND3
521	456.025048835023	405.707752638486	420.118776574504	459.92996397824	435.376693338223	525.108059508896	ATP5I
7015	310.469273129533	404.801643709796	394.109160801803	399.361390528654	366.271769744543	416.127176377339	TERT
5055	427.079443270487	402.342581161085	518.98985386439	421.439939614625	396.868142884201	378.411240852061	SERPINB2
2316	0	398.452354154026	378.774124680623	423.813375766674	538.943193985197	409.556641400239	FLNA
301	0	394.899735584912	426.926935666379	473.296023025309	302.276874296641	481.817645352584	ANXA1
5204	477.190183142738	389.031968117418	426.652080012666	486.19529538153	386.366751718901	468.796357341641	PFDN5
6185	364.741129943338	386.32408586669	394.960555831989	375.535796002	285.464665881599	377.981092437331	RPN2
51330	526.145783275942	384.013939200857	420.678160440393	425.424676599871	486.698017486276	412.733953560071	TNFRSF12A
26835	1130.40802573709	381.215609429047	582.507114597185	440.739842484063	1233.53155649128	489.758847578189	RNU4-1
133	490.044345876343	379.349595792337	387.645031676884	443.537146743005	374.723402426879	445.924900700648	ADM
677846	272.451704885221	378.245483917328	436.461157826453	357.825583780537	405.180200210587	405.947261502298	SNORA80A
6224	0	372.94613696438	420.426111826451	448.963235828119	437.525464283554	508.159029065929	RPS20
6222	411.58297537872	372.710200191523	305.057918978072	370.563380986135	358.023199384706	413.097047148781	RPS18
1508	0	369.617604282348	415.655570577142	314.517427434911	382.652751394039	310.952828484709	CTSB
1295	497.030219059176	369.196657964979	294.435254380767	210.874930745396	307.125612460968	248.359233855306	COL8A1
1026	563.698394591806	369.099702237904	452.833351278075	391.48557599218	579.519744871795	354.667853744979	CDKN1A
6175	451.193232675188	368.241048491148	406.246047822959	424.246586268354	348.377391647949	411.44222978097	RPLP0
1471	268.146868452585	367.843337891288	389.885330222571	371.198277241391	246.165784980336	374.242322959649	CST3
7167	553.125781828115	366.514128259298	409.075595144905	427.841758977079	446.998367425808	383.361292850205	TPI1
6137	473.956310933855	366.428627417135	415.082925041238	434.982534319304	442.520854047742	430.447543010478	RPL13
100128731	384.8517115046	365.534017597413	386.189975202348	403.874453038346	350.025000285628	420.723371393357	OST4
59286	396.707590215686	364.827555630141	392.796552728714	408.924286596091	393.059728290545	437.037858245511	UBL5
2537	767.678605176371	363.402454354232	711.02207749495	387.354723370857	833.21781763531	379.106336672154	IFI6
51079	417.817452415013	362.313664913235	412.245679179151	443.086754045782	394.351835249128	414.76690461549	NDUFA13
3569	0	361.905779919754	421.250482293135	256.895373887915	290.293417397669	260.31138128729	IL6
5052	365.660109514618	359.615287403266	451.346501634528	448.521662118767	335.872449741548	457.101257688384	PRDX1
4017	0	357.770561206665	349.935887659849	420.69602506241	439.426998807882	401.458278833476	LOXL2
692111	34.5496018919828	356.497948629781	37.9374946684052	12.664294715647	210.347249815691	51.8103898078536	SNORD71
8992	412.642773101521	356.192807116206	395.686598623258	364.109568365006	357.900360315655	394.90920312407	ATP6V0E1
977	516.028889788331	355.44636714634	394.009865179597	451.753133965833	521.261522902007	401.406137610544	CD151
26585	775.726787251877	354.523598199703	261.944917700088	265.558724933835	625.111485122605	292.966829251289	GREM1
1327	368.01213519856	354.401894039403	366.523624179937	383.886613009995	332.092832425303	360.167402371016	COX4I1
6166	425.532756478619	354.043504209844	349.545354256196	379.292654927984	315.155806691793	451.266761609155	RPL36AL
767579	118.882122461391	350.44270091777	214.75863372446	185.312548351439	177.70188141914	223.9136525733	SNORD114-3
5351	404.38802131979	350.332038703703	339.281560711738	366.712658834911	403.260541230316	341.217833233441	PLOD1
51614	373.700666219814	349.482449267426	366.588758522066	385.718209258694	318.23816603493	363.492933398456	ERGIC3
6218	165.170423437516	347.42752284744	131.286188732765	369.609874434936	165.692246821512	663.329889561208	RPS17
284119	366.93931376282	346.019785578339	379.076576273093	357.453155773404	342.080765919413	326.9889286026	PTRF
389	377.091366771405	344.218674326493	349.369816674678	392.198952820849	339.555141705278	358.365850168481	RHOC
1603	392.691550713535	342.680041966643	385.650163324256	347.961697132392	352.473832703519	390.951946979976	DAD1
960	187.566665247253	339.727847514087	331.969090955192	323.696938572171	145.064119450232	323.833578819842	CD44
3939	495.678775695147	339.050821164247	343.935364461689	373.630741551355	354.340903644146	382.979337077022	LDHA
26776	199.626563642316	338.148789509131	150.130256415482	132.137016187523	271.654906959371	114.668583324735	SNORA71B
56005	296.400403597193	337.543036508715	293.607168460996	394.539719673484	308.890079107961	385.196506883467	MYDGF
677767	589.839507618292	335.084160003858	370.912252369947	415.549350848681	452.668262243227	488.185360479266	SCARNA7
2197	403.362625792006	334.776018286737	375.956847585177	370.303977485518	368.936413131583	367.594715686722	FAU
4312	431.408340357483	327.18902637089	380.114580439302	564.58383858013	331.258140237541	534.500279196104	MMP1
3133	280.992333108236	325.122301018574	336.020042874176	302.1123252918	258.363145900736	303.928052429492	HLA-E
6125	415.957993939106	323.110476521743	354.732964602262	370.309739566528	319.336096422425	403.810730940576	RPL5
677681	342.390202520488	319.265645390399	305.213263558073	275.709666494771	413.711966664128	306.864469825891	SCARNA20
706	316.730498819027	317.645663271714	356.086191855202	364.4913241234	314.861320813562	322.214557630078	TSPO
5230	0	316.881379233879	358.218478740152	362.253091519233	403.818772306413	343.73363096714	PGK1
6136	0	314.475571216959	268.869217364672	239.997598906794	295.727257494141	296.244480748105	RPL12
2335	451.024263412447	309.864324295034	292.735457194498	226.931818532225	589.651641378654	238.315636980053	FN1
1291	265.81779838854	308.760891420788	311.229097318471	319.251405580813	259.960477888742	327.206754051965	COL6A1
1351	326.23365047512	307.73312254549	348.74398611002	346.931734330614	307.947607786613	355.37890898528	COX8A
4627	370.178780579258	306.900674820811	270.932952833374	311.804585031778	422.353303239318	304.686987380392	MYH9
25824	327.680183040474	306.24278737748	342.64462963026	357.237561458024	342.687372128379	334.555042557331	PRDX5
4071	401.584788327522	305.783467053155	322.89533052046	331.522517847397	262.793881802444	339.29045615539	TM4SF1
26784	216.518927396816	305.213644002696	318.879529090524	188.787345852721	278.305592063838	222.369033121208	SNORA64
2950	350.71614993556	304.913457073777	332.216870275579	390.517672437294	341.272958535484	349.699850518066	GSTP1
6160	361.912923394855	303.607392990019	314.032320115282	346.140027411611	314.71457819643	423.080284766192	RPL31
10398	381.414775129647	302.442350970003	319.727806521922	328.106784154383	439.673598582739	339.479176941287	MYL9
26811	34.6411482668953	300.496428123415	45.5117634382961	34.7879152139886	176.761659824329	31.9876646533286	SNORD55
1350	321.504210774574	292.680692440245	281.086857144476	309.685427044807	269.416224258359	348.956341672675	COX7C
6060	20.6041863028707	292.238617727387	9.62615423332863	20976.9089111176	215.092888988362	8.4902696712565	RNU1-4
692213	24.8576482109116	291.642564246645	37.8885430623815	7.92094069487739	172.549467079579	25.0632760695492	SNORD110
4738	344.340571841652	291.125524797565	338.807771740051	348.996647016298	324.504320346435	363.027629825159	NEDD8
7295	0	290.309889977671	317.395275435086	294.988773171677	236.395399558161	319.732190891614	TXN
619505	159.448730300255	287.919054116406	187.543540221061	104.967353193394	226.515641660981	98.9339844850626	SNORA21
1292	272.945006570829	287.463276150278	275.549514773756	321.286543990313	281.542448903825	304.600450057082	COL6A2
10589	247.764898445513	285.951271803415	304.846735363716	357.673820805378	284.605544521004	357.522299046278	DRAP1
692208	68.421760609613	285.339267183916	72.2036188850293	24.1772899116897	194.166692137561	178.907752305245	SNORD91B
7057	1284.44934090474	285.131433554905	221.107387166959	305.970275006679	1319.47613259834	281.607141407044	THBS1
23787	330.047721460668	284.849721404866	304.771241746104	317.958813579259	295.912378589939	291.213090134109	MTCH1
8974	379.573463447868	284.054637741994	310.642803481195	353.493200541438	407.199340494734	326.875382343375	P4HA2
6130	0	278.103864487118	293.742637225205	284.575369346859	297.067766809714	289.588789043293	RPL7A
9528	303.873207280536	276.765962099852	330.569098685315	312.622622501979	249.260727797742	317.026469282509	TMEM59
928	265.317785090317	275.43848596015	284.189721859726	302.384002258241	242.754370006942	295.617257910311	CD9
6303	0	272.709132333867	249.309195193268	178.752489382375	200.195121378118	198.304928962172	SAT1
1650	285.68282124451	272.173025490575	308.015201910392	287.185329227196	258.047929612343	259.323825643828	DDOST
754	283.868993540692	272.059588813514	298.466136311137	288.838578929842	255.316899152132	293.341299676904	PTTG1IP
677777	422.925264699537	270.862246110881	253.759686559777	258.714058344259	305.878460907199	288.021392692247	SCARNA12
7078	324.359940063003	270.636364017239	292.735690134929	279.916673594607	366.487271867878	323.773323187512	TIMP3
4725	324.358842747734	270.482204131608	290.486202891191	322.958669969552	272.213087859288	346.028300668324	NDUFS5
1973	328.929520815568	270.160297142028	309.687928802847	287.048189769621	256.723325434158	289.882853793081	EIF4A1
51232	325.438654104397	267.590224030714	287.221181414971	291.050951459673	293.157860408219	290.250451139717	CRIM1
1937	299.861543864154	265.684486086462	285.354761902418	287.282167188641	268.081752043287	314.965819411796	EEF1G
1290	252.37642021495	265.36567097918	290.572989583351	315.358880749786	192.705538747233	278.068950749179	COL5A2
4904	271.064031544743	265.211075349985	228.327895341432	268.279597112236	276.775451357148	308.922800483519	YBX1
26780	400.812055562454	263.773943565505	217.613812492793	210.306931043502	312.832225665742	226.658281915514	SNORA68
3074	301.015691651894	263.015941474525	293.260290784725	307.790630170818	246.646683971358	319.425293527687	HEXB
692107	26.0637347606186	262.293347163799	55.3926068163472	5.86253834324807	200.489883756515	15.5729420022784	SNORD66
8407	373.42162130259	261.430447541447	281.997244524751	290.155414884502	308.284834150126	269.829510136017	TAGLN2
10476	290.363907206438	258.922362776535	269.883110863248	306.427066672809	225.060631524293	353.361747729398	ATP5H
84617	430.065561376282	258.519724539963	273.987398178379	349.159648192581	367.739055739448	327.694471169511	TUBB6
6836	0	256.443577796278	250.335776268233	252.081469823923	204.393850958302	244.784569149755	SURF4
6748	0	256.059322922971	288.145905724722	268.513050439574	251.763889210026	270.502390860519	SSR4
6207	292.622155436519	255.992254406966	308.376610726167	281.406765943955	228.852424475935	296.511032265776	RPS13
4043	303.657646262773	253.206794293396	257.282781800106	280.039308563719	270.816158137279	267.838265145218	LRPAP1
2195	127.821835553518	253.200745557322	199.984419133638	175.601015667347	98.6623861326285	189.753271666565	FAT1
677763	419.64168345187	252.899730528224	277.605267204244	299.187705594554	352.419581254751	305.723536597158	SCARNA21
64855	0	251.789451184746	268.106008600496	291.846833139457	300.614379876772	250.161346767815	FAM129B
10109	315.466582779041	250.086137505711	281.049793778821	296.315903967053	279.868073921528	295.449047311855	ARPC2
4907	286.202625579708	249.79978158827	250.546071876099	222.440886010168	237.557866728388	229.024239602473	NT5E
334	256.31698715315	248.481697624273	252.154063038307	226.802381124309	214.934853891904	217.097442752952	APLP2
9636	447.126714269782	248.357709505806	489.149106669093	224.817554017838	452.924617968959	240.278450408555	ISG15
6727	279.917594404345	248.281390644577	293.398797791631	287.758419449226	254.45435793048	295.731323861885	SRP14
677802	238.650685080453	247.748069350798	239.337093007225	152.551450419861	236.559753254262	136.146190995082	SNORA14B
6235	315.827440044019	246.455210857044	292.505036911027	274.342593126257	234.495121901798	311.98924607417	RPS29
6152	318.35730783909	246.243487620638	302.628932329026	348.038664206635	310.74156409263	372.009776773706	RPL24
5688	283.840428551615	246.179939670058	249.638266450989	277.866841068393	252.921520023462	299.352758159052	PSMA7
966	271.471937405482	245.969179821956	266.892274253368	243.062839036573	217.555407905101	243.619041388351	CD59
821	268.904591795526	245.371585157791	268.92646487959	256.445052756498	219.306829361025	253.657648535727	CANX
6513	276.870471589647	245.218418038492	281.29633583023	291.059498251651	286.400720661335	274.193606046976	SLC2A1
1173	272.140795852868	244.579731339294	220.148493337835	262.25356804528	245.597512171799	264.233822594632	AP2M1
1340	272.933817485274	243.902679733479	231.184330550124	285.455934787848	245.757988924169	292.994889268788	COX6B1
10096	330.871039947853	241.088767587695	251.666668468887	234.933874315708	236.026128962694	242.926275653622	ACTR3
6167	281.355526575136	241.011496778274	235.83137737696	237.312896774074	210.280260245686	284.023855671378	RPL37
3371	0	239.730989625028	203.968568115575	155.201811236729	159.634754495098	170.335434737414	TNC
10549	0	238.941276345975	288.426476925597	275.803112821769	222.100553927167	266.99086463279	PRDX4
7009	257.882591934053	238.76941650968	271.268621283274	250.28791859726	217.519537539764	262.610922199397	TMBIM6
140823	289.152144318901	238.156389404697	252.955565878035	284.578265203702	270.91026993199	266.85230666964	ROMO1
606500	40.4584118016139	238.154563947947	43.8524803962749	22.6901946988675	93.7348695492787	32.8762108936988	SNORD68
4694	0	237.375364353824	296.897533942187	285.015330044585	247.525909813979	287.219184496149	NDUFA1
1915	273.401173764081	235.685548450431	266.47124534192	277.244201286391	210.353699924105	269.401671875137	EEF1A1
6187	209.538495567696	235.222589729957	272.388145748072	231.710639090462	215.376620609913	219.281493566739	RPS2
25891	209.314141159729	233.405187252846	253.050997748493	266.1096442186	153.083054407558	270.312273600239	PAMR1
100124536	190.228096216315	233.181853810904	204.910681124412	209.274853586249	252.477989770035	163.50201139647	SNORA38B
6159	257.098944681427	232.336465568458	254.256050366661	242.685656002224	212.433261280383	248.428955445572	RPL29
64750	251.968207259466	231.75184097576	231.726216119871	261.308063598791	206.929494150932	275.437437118293	SMURF2
677819	228.524164148278	230.61988508198	150.934118573225	141.226074404791	229.763919029447	133.843507003622	SNORA37
378938	206.974604454801	229.336802029308	131.255288131432	163.94700832487	152.79162370914	185.395392734898	MALAT1
5901	266.549536575338	228.671377492675	253.435399309788	230.102957394372	217.889111993957	258.524351407296	RAN
26805	23.5814743072264	227.214601646452	58.8876165321405	12.3764698357459	72.0612693736723	60.5032788715969	SNORD45A
682	244.640916954042	226.00815243417	260.507018056738	243.192155958321	252.691626068582	244.656512468485	BSG
692086	548.431696583699	226.000233873939	356.148752180379	172.748363783323	291.516300547881	124.258858150719	SNORD17
351	242.758488992039	225.400887512747	180.3926641966	215.629241597406	226.367471662164	226.96993743137	APP
506	227.919378561625	225.168067524188	247.667768827317	229.881343145553	183.171287668711	220.948787801883	ATP5B
27018	0	225.002025001205	241.91365108494	262.945352722204	167.57525717969	275.128347080569	NGFRAP1
6647	221.400491513627	224.360698437366	248.842398074762	251.629262499017	188.706172672685	255.274108115779	SOD1
677825	129.761160760085	224.001465865593	92.4888677448706	53.2563247477552	166.561680098812	91.2446708760945	SNORA44
55845	199.253549713581	223.453452911714	217.561999680294	235.910669930341	168.379616286922	269.008707624791	BRK1
6184	231.024617226104	222.665780203836	240.433727630187	243.490258331958	190.034809446409	236.280469377484	RPN1
2876	267.809378244407	222.4385494394	256.486967335507	288.330945623971	238.724090910211	270.594870310386	GPX1
5479	256.276489261024	221.084817321878	240.181912084811	230.577967212263	212.113260099238	226.807478266646	PPIB
5954	190.919964880048	220.158546714559	221.660693437069	229.013883017881	155.440752483191	252.80216632596	RCN1
10169	197.127606688967	218.723981476985	245.343977446052	217.146451489772	182.28265262778	232.774129777264	SERF2
8878	236.741723764769	218.067914555899	250.3888583993	202.385138147133	236.584773235568	197.511099915445	SQSTM1
29927	206.329888621537	213.86668115369	212.923330557754	216.472490559433	195.219585412216	214.145336421157	SEC61A1
7012	229.035876583007	213.477606513651	175.020986060521	165.531853767671	206.41512316043	199.907258623221	TERC
6209	216.363357485512	212.922760412946	195.428455008936	201.100153941273	202.963918129418	279.005291253404	RPS15
57515	0	212.919258422659	257.294054417121	233.079630781369	148.806298825693	230.739363999908	SERINC1
309	230.627753878975	212.504614059924	221.878065178045	245.081915039535	205.914867835997	227.366423627184	ANXA6
22795	54.9233764395559	211.238434253633	178.183942937159	115.121281849102	49.0867968562853	169.469888119453	NID2
50854	164.609036595602	211.203438110003	230.241146479634	214.309893355315	166.338823285186	220.188388008741	C6orf48
7837	179.332844513829	210.792259084994	201.882135817573	219.993066817942	178.750446977228	230.488727704703	PXDN
10487	316.995522848309	210.701325032021	236.717998036696	238.210222889806	260.666858632457	240.570091856413	CAP1
6415	228.251949539406	210.614448101505	217.700532816576	231.592572542862	206.108165355496	237.551154781464	SEPW1
1212	223.699168037278	210.507457660409	233.939105546912	266.245543504502	220.295903253907	239.293772694032	CLTB
677800	398.705263076802	210.212148462023	141.759854995305	126.627283217428	189.323532016216	194.652427524277	SNORA12
5441	177.906166963261	209.784440424258	228.753760752075	229.219002985322	173.702719704227	203.694750654029	POLR2L
51384	0	209.476658766989	222.066352400764	260.611340667696	65.8906594593519	241.449276812787	WNT16
4240	218.951405044028	209.279612979537	206.946667667971	245.438650679317	244.30445638183	218.766375390596	MFGE8
800	0	209.128770538281	207.624689603053	233.044476333236	348.450631182361	212.426362134453	CALD1
10952	0	209.048214753248	205.622876050291	188.245665757929	174.931406399556	210.223307087905	SEC61B
9948	233.985811749078	208.568015714325	193.983393396592	218.121990818211	249.748941271414	206.999960114131	WDR1
23423	177.550632540339	208.269138223866	230.661519363922	229.125193731504	166.923202732813	209.512696410717	TMED3
60681	215.924144066719	208.000269394837	226.481405517993	231.886019648856	218.044660448905	215.57392518679	FKBP10
857	0	207.09780677132	214.922708732755	216.686340667171	112.124895107731	218.376791827659	CAV1
4323	324.959036130579	207.032019544296	223.878191608161	195.448875823289	301.156856759865	200.930462868355	MMP14
619567	164.792891041088	206.873484927626	139.826766063551	145.688730637923	105.358545567024	212.838931701727	SNORD2
10956	235.872965340783	206.630977362985	223.891530552062	220.863060867351	209.99466193764	198.438300776064	OS9
3916	228.131922772262	206.246451006322	241.651337641961	232.053936794317	222.124020280085	236.324984986497	LAMP1
87	283.847081773981	205.873650492074	196.52759191257	207.151612771762	294.951804936556	194.389326472184	ACTN1
498	227.029720641696	205.465121408326	244.867660036612	247.629056260652	167.095405803804	242.041479461564	ATP5A1
83982	206.093590292555	204.736411933248	273.369038393224	237.882640782988	214.688628567447	229.582709654448	IFI27L2
4000	227.332770656466	204.610775485048	210.020373854848	243.773574327488	206.214634860324	208.444742567006	LMNA
100302743	191.487283150462	204.047622655049	259.245545872096	167.810370419967	218.449426123637	136.680856016537	SNORA80B
4052	154.519143599216	203.931278315032	199.534656744669	206.390159132058	127.021582832412	219.365620907637	LTBP1
677807	0	203.92793102995	348.725396345302	230.904287980334	235.728990292877	521.112477150867	SNORA22
654319	0	203.023594306979	121.739721697121	143.71482883896	222.229092170378	79.4917338026747	SNORA5A
4638	207.708729866358	203.022433909131	191.17387812105	195.034894080302	175.237634499441	192.559482152059	MYLK
375	219.230843756166	200.268617647737	210.970731893707	202.370484939358	194.959524740807	187.765519841633	ARF1
51150	217.753303525558	200.220911834385	237.86176083233	221.410298539575	203.847781651997	196.421475485294	SDF4
54732	185.75085954681	200.009353574851	164.775225911253	195.128023715641	182.873770819408	187.309156233832	TMED9
2017	195.484786331762	199.333894964689	200.355447160109	207.574636428353	191.446425263055	193.837436837797	CTTN
4982	0	199.20502671203	226.05897566939	309.99205777853	244.407116815653	251.891028794086	TNFRSF11B
692196	25.174122898782	198.228376745052	45.4766463368776	31.170368475212	69.5763980159594	49.8515093290073	SNORD76
1329	245.846140180009	198.209120485776	215.910509420392	219.198309328538	205.009267817322	228.161286551727	COX5B
2987	195.811998030715	197.962685849423	225.601905786379	231.424579534462	184.824937800072	214.407140373668	GUK1
9741	140.583468126247	197.837620289103	206.854510361035	197.154009009537	121.137830653282	206.967279724464	LAPTM4A
7106	183.009168501944	197.758004325657	233.265465212998	238.858875474057	170.756990384931	212.125310488197	TSPAN4
90411	171.455443266941	197.448327597709	219.36699052065	207.627404953165	128.781527162419	215.784108929756	MCFD2
1974	232.42426886789	195.869960848194	208.543937444538	190.667011768879	200.377082810637	201.975927665472	EIF4A2
100312957	41.9188617885989	195.072048242807	59.6821562466375	41.0536560405231	31.3942283730549	9.33929663838215	NA
6923	201.02681412991	194.991439958409	200.498855823938	212.575245542448	207.323610249576	200.773437650289	TCEB2
93621	225.596526197056	193.621204219193	240.405357979474	221.969646754265	204.964630139583	199.91983754593	MRFAP1
7812	226.28173817285	193.482107499466	192.885796371327	192.016191409898	175.652154712681	210.007509783584	CSDE1
140606	215.419086397247	191.066325899708	188.711629097486	235.421591202669	204.802306171435	243.821868822596	SELM
8870	438.783221979025	190.51822189667	198.439546773853	150.593691033657	338.174960356603	140.812491896123	IER3
6633	232.63773230222	189.799232527405	203.944346617146	209.373367589969	210.172022578163	222.094890670064	SNRPD2
11315	204.122581115389	189.148471714008	200.306813681049	210.747713207228	173.615195049189	208.86063391291	PARK7
51065	228.794558133614	189.09397229273	216.317327652178	208.11650568817	179.011599692353	222.925971805569	RPS27L
79001	214.126347157495	188.571423570843	192.986066032504	226.893679473755	216.119071993461	230.97446856568	VKORC1
9588	121.16010325107	187.794455588349	166.817986503865	205.997817697242	109.697398788037	215.364078801216	PRDX6
122786	253.25980713436	187.333133724611	210.776629253098	178.709049663049	228.77526350523	177.164939645675	FRMD6
64114	206.725432868323	184.376894856686	204.667310804785	219.899678614173	180.857167426755	210.490736774441	TMBIM1
9961	181.461544601587	184.01656799539	188.246907377883	214.443957238697	173.278128862612	189.428881216472	MVP
8655	215.751881861094	183.557378728475	170.169015391398	201.092479404376	189.779524669548	214.733070435529	DYNLL1
72	562.115981272057	182.226907165689	176.41151091947	162.168019485657	636.69461144582	158.175446269131	ACTG2
7357	0	181.36453643944	214.863759781577	193.577968035699	203.671410685692	200.142159070282	UGCG
55505	189.481488990885	181.20541439717	180.196809164805	190.990906474614	168.673996685419	205.086828066508	NOP10
10970	136.304869103651	181.053216173615	179.673838651299	174.738143293614	133.263094355337	175.5640111152	CKAP4
54407	203.886537940005	179.662673275671	190.386567224122	202.453097485138	133.73939897089	214.8333752185	SLC38A2
5708	239.979028062862	179.07600272131	183.514076073117	194.855276633695	214.301020583037	188.989567442072	PSMD2
8793	0	178.343643951444	150.649086826694	197.645396086996	135.590326996307	189.500897643566	TNFRSF10D
6229	204.185950068621	178.107589993313	178.882563951615	188.323041014188	163.316491018543	215.281687185233	RPS24
2896	172.657193867344	177.329249770871	188.620838022051	181.528716792581	171.812953365224	161.802807790522	GRN
677770	140.756432994287	176.924436482037	114.507596810753	148.913685063695	149.728408530345	167.645468820762	SCARNA22
23646	154.133604927559	175.483981648958	181.914046651257	184.520067920301	143.718925516149	182.303293259505	PLD3
692053	318.450908891305	174.124329028737	250.342315271938	220.613578819704	156.040271278511	220.351348400028	SNORD9
7415	0	173.779819367569	177.955388184935	189.364157808184	163.528875357541	182.177997862362	VCP
10234	0	173.051120901857	183.995125493666	185.973890929739	188.456493569637	184.285189605669	LRRC17
6161	185.122370875455	172.547835914121	171.42805031512	167.345317800597	150.755100165834	198.449435019636	RPL32
51255	202.283018022192	172.209204599825	173.156051084285	176.727692179702	191.043573323151	173.564353600812	RNF181
55754	165.677196327609	171.957717302385	155.274839036951	181.463452098754	117.318301408072	184.560973893406	TMEM30A
5806	22.8170411572198	171.110493954046	201.205498288791	217.565311849428	15.5810922285482	200.921487009788	PTX3
10960	160.883139540548	170.95666316019	186.708158892437	188.862767864691	156.31902523673	173.138473090833	LMAN2
4713	193.342032441569	170.724783557555	169.595228051892	183.253807512702	172.979995067302	170.524642789546	NDUFB7
30851	175.750637751161	169.223600009725	172.005876763607	185.333378858237	152.201519483138	180.377346883995	TAX1BP3
6204	242.656198782184	168.928051191731	201.806560270236	224.058162657485	181.371484148399	234.320452286328	RPS10
5507	117.086738172568	168.880574137013	195.877823753723	185.411167714349	90.3329508274106	185.599738731892	PPP1R3C
7114	0	168.382034415685	55.2164777008739	25.3432323504623	121.565121493703	45.9338437063369	TMSB4X
2771	166.978082037049	168.315591278429	174.482060538931	176.15945982835	152.267742593281	179.662232950274	GNAI2
23741	182.02454241603	167.717916700738	199.318017066569	193.998649132668	143.511719102264	184.022433227587	EID1
3678	245.213388527639	167.572105270738	172.776709115187	165.24480102578	261.09975810742	162.157758047364	ITGA5
3693	197.949618794772	167.432634095819	187.426437565573	203.514382993013	186.775075575464	179.439281270967	ITGB5
7311	174.593807137739	166.920419793679	168.071534257313	168.489060005096	154.498710926937	192.687742421729	UBA52
2934	0	166.605082959451	174.235399581995	199.309183199678	173.832145856519	168.931395076618	GSN
6746	180.274620101654	166.192791666906	171.633302276951	194.984455383798	153.885165006828	190.402606360701	SSR2
1175	187.021508791892	165.90920875278	167.447493683933	183.839248571417	183.869312509592	191.26001869553	AP2S1
58505	172.834732241046	165.415602386025	192.9183701589	168.310805001888	127.793384110946	179.540062547276	OSTC
9141	175.602351159259	164.994400913402	188.403249109922	182.394677156072	138.171118458501	190.810949500683	PDCD5
3094	195.339325178782	164.787051054922	193.22989572625	208.357746658244	149.872817595014	199.44875644036	HINT1
3692	189.448373089039	164.245840284931	163.600144686301	173.200555240269	161.541240938044	165.040274605392	EIF6
10410	180.798224906038	164.084317117138	206.237952713978	135.992946997568	177.586464995825	177.385628203479	IFITM3
81567	144.63456341058	163.674237607075	172.686451749962	168.466553224726	128.464579626178	161.706681585423	TXNDC5
7922	149.377600228316	163.20440281261	184.759399068119	185.556266583848	134.956664448234	162.589010181321	SLC39A7
1522	156.447823427425	161.857583786192	143.765971731148	180.234404728023	166.055669931423	170.52310422134	CTSZ
619568	208.375586622035	160.985138684785	200.505063651289	158.635627967663	198.572055651388	122.470590688592	SNORA4
51669	0	160.900577797184	188.878422392696	183.574912222263	148.021411257018	168.152002517981	SARAF
11140	175.442781919472	160.704586394905	169.300491641202	174.914848378801	165.634297610704	162.23884070554	CDC37
84675	0	160.64037825482	171.352068509524	155.389116549744	185.585835577095	158.567168964375	TRIM55
619570	22.1943287597425	160.613072909873	28.3997015899685	12.5729217379006	96.0816924982297	20.9965716632026	SNORD95
1337	195.724211719982	160.100604955748	178.994941880269	169.837688256951	167.97367623196	188.406520737741	COX6A1
432369	122.061269344086	159.708814200767	118.115702632575	122.419429897052	120.246166136278	126.18663298905	ATP5EP2
23710	180.824436266875	158.442695479665	175.653807037571	148.570585493489	140.231788300616	150.186060107786	GABARAPL1
378	168.21770556522	157.465812819196	187.80958845577	172.417028056598	118.119930884566	168.929041452166	ARF4
56851	140.620234779469	157.397490020995	182.333121526219	165.849392751495	125.884431704397	156.150075449121	EMC7
6164	192.68886632704	156.938505807165	178.969965313822	178.611359757642	147.515673428911	198.366158711375	RPL34
2921	62.7841942449617	156.050753158391	143.475932409555	69.4961740216001	26.4738494607749	79.4715613076733	CXCL3
5817	82.4507666679265	155.798620479561	156.315610999959	172.580515426886	66.1306662677109	175.865814190142	PVR
30008	145.083097162101	155.696262895561	159.261349672822	175.828669818266	140.681184206009	159.400044454086	EFEMP2
3309	0	155.319661110351	164.783575263601	169.069132959229	170.264764173734	164.735642485996	HSPA5
100289269	67.6927027172145	155.005301870458	69.855555585099	33.9468886923317	104.950771805759	85.7884215485994	LOC100289269
3320	187.164545623395	154.807840846861	155.750576912602	164.266194638796	135.241898843491	161.917403561187	HSP90AA1
1284	366.850836020932	154.726469473676	131.792665221602	139.262946983192	359.300338924051	143.519442620126	COL4A2
54972	157.980902991711	154.264943936023	152.696330034393	133.497104182841	117.588065851404	129.46985886306	TMEM132A
2318	0	154.102124662295	147.30747846838	163.4051578839	168.535080989633	163.163322969245	FLNC
767592	9.44758589097145	153.932775169488	18.4891538968078	12.7109690204958	56.4132956886158	22.5795279905849	SNORD114-14
7168	351.786736014682	153.809589842899	158.371596664565	156.482912347121	348.02737359804	145.745236381218	TPM1
84833	165.403937434157	153.503390913407	189.366588040333	178.328592497692	131.603819755323	216.917945890262	USMG5
5689	0	153.425606695183	172.731907515098	165.037593404036	156.907296725195	170.140560014115	PSMB1
5691	197.342610858758	153.324654267526	153.960591651219	188.634471289645	166.927989404338	169.89547586196	PSMB3
23480	0	153.296718364044	201.909617893235	194.199028839	168.416688759661	198.701461447904	SEC61G
23770	178.178295743116	152.780161741283	171.516337821716	177.615657710728	190.606236467277	163.051638705888	FKBP8
3487	98.15109376101	152.126747005746	134.616916565309	131.779514243935	108.471969357618	131.238457355831	IGFBP4
5714	175.613167108947	151.692936563791	156.12508810089	138.706531336547	158.99947486818	141.864186257502	PSMD8
140576	186.454181848876	151.646599301115	164.569982610739	163.258152664783	176.872584843942	154.885413912945	S100A16
125144	133.793085041838	151.401965519699	150.887011171851	138.442117130727	117.29976684345	147.052026989188	LRRC75A-AS1
6781	0	151.249792089028	145.77528175063	136.514664961527	149.992142021509	153.785785300504	STC1
2040	0	151.200451895895	149.378039273088	157.713427588107	76.2760121385112	158.581886646952	STOM
5352	337.248565416897	150.700364362947	168.471292667226	179.672200029277	273.781412488416	170.775291719103	PLOD2
677820	255.108676596358	150.558362303103	222.451673282922	124.889831978891	112.798099813752	203.058949637551	SNORA38
23406	148.98262064011	150.431736262478	151.388267299061	164.233790201327	157.85121498421	155.321281486776	COTL1
7171	205.782556953311	150.275888827863	197.103975823097	176.04838012112	177.196234440912	165.461021671266	TPM4
5066	171.59338638006	150.102954523426	161.06298045283	163.031819589792	131.723319286116	156.899801796697	PAM
10383	0	149.705526766763	176.622686599201	166.253873871503	132.855497908539	151.230327006708	TUBB4B
5250	172.349259157485	149.081928777878	170.243208136348	161.835861828635	147.384466096645	151.168480411848	SLC25A3
5693	148.735584205592	148.809416319024	166.699745286307	164.418082082028	136.951617002528	157.243998571755	PSMB5
1349	0	147.755928088219	144.482382779306	150.68894852645	117.639041382247	159.393641670379	COX7B
26871	16.341251205725	147.412400092576	5.77569253999718	3792.93520697921	224.00206190504	7.64124270413085	RNU1-1
3489	143.840962206483	146.772165038702	171.16086137279	211.450577814856	146.355321706449	196.464488628914	IGFBP6
6083	27.5968956288903	146.692935799814	36.5591204987892	18.7601226983938	92.2802752632725	109.193805098328	SNORD21
3015	148.634036952784	146.517828305632	146.477472005804	120.445138338157	104.548272837075	123.948971762466	H2AFZ
50486	188.271517796818	146.474376637713	147.541055538869	169.697723479947	153.024725854415	172.49618294088	G0S2
51596	154.906789179237	146.145038189944	147.028332938303	163.464367238426	140.951685388462	183.660323899509	CUTA
51142	0	146.012099021229	156.383863832802	160.909293717256	154.690102091925	156.495984183416	CHCHD2
7296	114.221752360003	145.643504008356	157.781908203975	132.506877617766	93.5574905520532	129.405108089359	TXNRD1
79026	95.439761493479	144.790773925688	113.009774741199	144.09210076951	90.4713501273816	146.18690270656	AHNAK
3326	153.868218046081	144.386016365405	168.277414135304	141.710091972725	121.251539962407	149.636821380999	HSP90AB1
3913	158.911279279628	144.059064928184	134.547383034025	154.501303197473	150.916574071119	138.724983716374	LAMB2
7203	176.698253008071	143.526780811022	158.973610230465	152.698239481102	144.928699302328	155.117550949951	CCT3
10130	162.717892907687	143.095747978487	155.789327263467	153.302355748956	148.417694393151	151.681147652675	PDIA6
9446	195.905189114502	143.012223570652	176.668588198	166.883941357722	167.780031551463	183.616664165166	GSTO1
7070	79.5030578241275	142.995744849281	186.738021652423	144.118492305107	83.9444902220086	134.244729515432	THY1
6464	156.535848392336	142.845058145663	147.491570869537	143.736198512101	153.959072822509	147.013462073575	SHC1
79572	113.387790874051	142.794620467038	157.323167115981	148.868935207695	73.0134416952413	155.685917391323	ATP13A3
51504	205.859061352157	142.694407346176	171.859600702245	180.530873899114	190.947232976904	176.617997459802	TRMT112
6385	160.332366070487	142.259122959661	123.693196139573	131.636758390758	130.019728860287	128.343114371538	SDC4
100033428	36.5675177304799	141.807694644594	105.24595295106	62.145678324171	252.399486419598	66.6576491211415	SNORD116-16
677844	28.4419449263629	141.696035042512	38.1205813838484	23.3886044140081	76.1505458599871	37.8251541732042	SNORA78
4500	157.138192090324	141.662437082858	140.080881040495	164.903386825573	159.078431144471	179.116787768818	MT1L
1982	145.723792607734	141.655976470382	141.873186405237	134.446111415976	104.3406546984	138.681416553169	EIF4G2
10094	163.77418641504	141.33228011915	173.108162433078	164.142231170006	130.652512111417	166.5687182224	ARPC3
1509	150.734301780126	141.044535739024	144.21674213341	140.414553061019	149.983084402328	134.642861484738	CTSD
25874	150.589482816735	140.910995086586	142.355797633225	143.79597901647	152.893799493645	172.574955381476	MPC2
1465	281.598902437711	140.78701651071	156.46504623318	167.56163808602	268.186477378212	157.274573729601	CSRP1
10574	165.232790938134	140.533125664006	159.00840332665	147.689291622622	143.398599847853	150.47833073253	CCT7
7345	125.746471640774	140.317819237417	159.086186889547	203.088620685496	153.575661456935	183.21760234709	UCHL1
677839	129.185467943936	140.060788261291	116.68573044574	115.513718466962	122.010784926538	148.321319735255	SNORA71C
4714	163.230229118208	139.994224921137	149.891102089191	159.342538759924	156.699030516993	158.421501233262	NDUFB8
231	0	139.991065964337	169.311980105102	130.245081704931	93.8634382389839	128.08525284311	AKR1B1
2791	0	139.980707764858	150.03615934323	172.128932684148	63.0855181171959	169.307012815497	GNG11
7165	144.853191387629	139.946107879755	152.196469275828	151.555312217492	134.537446246449	139.75997642431	TPD52L2
9551	0	139.504879075402	150.442299682059	178.011564129459	154.86359558391	197.701749238127	ATP5J2
5721	143.225706010172	138.941683226346	179.768720601569	146.785828015747	110.869025065238	159.983718377199	PSME2
83442	131.620829266997	138.78770525681	116.667262643507	147.318840950691	128.357534276976	156.910843953107	SH3BGRL3
55831	108.698266373669	138.404548706616	144.908085220579	142.97114599145	92.9617984602125	136.404043629542	EMC3
10095	0	138.162422685369	132.942256359233	145.977204746877	130.455746279924	131.224937754493	ARPC1B
6675	120.050383243568	137.975668142048	168.113110064069	188.024478570387	107.309708843695	183.250448748972	UAP1
9553	164.545454267753	137.673918217695	89.6012842691454	97.8649043382535	81.2620092657441	102.011081814607	MRPL33
440400	123.140693374367	137.38180548748	159.698070320124	132.898135990256	127.618740745851	145.104156983167	RNASEK
692057	16.8306993094714	137.338603661855	25.7267884991479	9.35111054256359	61.0726160362311	28.6216424251025	SNORD12
6138	169.196956352808	137.020399347123	163.387344922518	156.317360113094	135.347564028035	158.173766575959	RPL15
8668	165.42995047771	137.0144566307	146.680230724659	155.953706325325	146.549463859404	150.079783353515	EIF3I
1293	110.201814332569	136.532693315452	124.089071864792	169.396566760832	105.184214278054	163.916022931589	COL6A3
8666	173.591357085129	136.073388173243	155.020658295261	171.579383064503	168.539100784001	155.17832368803	EIF3G
9296	0	135.64919970943	143.78028883618	134.18887410913	138.447970002814	152.439044433301	ATP6V1F
222068	0	135.587682704614	138.405636757558	144.061140084182	135.408469328516	143.259593319912	TMED4
8795	0	135.533819836227	141.577849082937	140.997606766211	96.2077106893768	136.257178118437	TNFRSF10B
689	142.035263464945	135.346408026389	140.636905904979	124.735790466269	113.026830724085	134.168013298205	BTF3
533	155.512317268606	135.05410634067	151.999047510532	124.345980698081	132.549165300463	130.588987348679	ATP6V0B
11316	147.756688687545	134.325104888696	141.998507949842	146.815054876944	132.15834332132	132.241565387539	COPE
55858	140.773036385267	134.131775017753	143.862915840482	127.808308349596	107.002480816402	138.390099417104	TMEM165
1513	200.281974811862	133.676588982754	151.870775821271	124.579131155111	131.058714476596	114.28840798133	CTSK
871	171.079605852661	133.27724002202	153.666731668108	146.159145592012	159.798424118324	144.926283785909	SERPINH1
9554	128.357810726649	133.159485380062	145.934119275906	132.613772342161	102.167648706576	141.496102162123	SEC22B
3945	147.325260734397	132.8826728629	142.147815204525	124.661992420551	112.583309039574	135.759412043391	LDHB
5033	152.867580065704	132.837016418622	156.769344843519	139.946470859121	114.229907190381	139.332787731398	P4HA1
6233	162.26268906795	132.831454422106	155.530982183321	166.437828876339	123.747679501073	171.337723231785	RPS27A
51119	0	132.506459277931	155.016469019505	163.816651209088	120.122242306681	152.99095655469	SBDS
9601	0	132.22370946761	136.26356103623	142.949903631298	141.344735400308	142.259185158387	PDIA4
10550	91.5242282612899	131.488349674601	142.388674128807	135.559567167089	68.3012666613436	131.846546783995	ARL6IP5
26792	8.09168236032277	131.27954761795	13.1557441188825	5.50065326033152	57.9803316799662	7.73557903381148	SNORD57
444	0	131.115072660246	141.759319543271	148.089799284421	92.8302016407051	146.009214965764	ASPH
83658	121.623301579392	130.822538524614	132.594536345642	118.09139685611	115.486663568096	150.826851935162	DYNLRB1
3315	0	130.43519755609	162.151512796393	139.687157878586	161.491706431692	131.789430094434	HSPB1
2182	0	130.369080277394	132.963022097496	103.168953427421	61.5819590311828	105.754862682301	ACSL4
529	172.915683872912	130.230920090199	139.754049900162	139.433344379954	140.785812486063	144.192073483735	ATP6V1E1
1174	0	129.916999676953	144.439318622117	142.830378181531	113.88642481718	129.954149242651	AP1S1
11034	179.551928993389	129.856745225051	141.654060386592	145.058464329155	133.693479578204	135.970744872666	DSTN
677798	0	129.381347102942	48.270700225674	44.2947341489854	110.380601363665	50.2521825955874	SNORA9
1437	215.211813045614	129.327098914088	124.651096644981	109.66091070853	155.010156911356	94.8475093825592	CSF2
9643	0	129.236036580758	152.186412003188	154.829413026854	139.752592566539	158.130116964311	MORF4L2
10975	135.460217778563	129.214476082387	157.041152268548	151.521365539649	115.33525753507	156.449913043378	UQCR11
85388	22.4077357670477	128.505254557554	62.4536424105189	33.7292804314834	135.329917020053	46.6684932918956	SNORD14B
51706	141.058265058686	128.482965654086	151.367125272887	147.88487876772	134.53695465411	134.070814708957	CYB5R1
3006	129.254676916369	128.465231969141	128.538090079573	110.509025746496	107.976486538429	128.302821105881	HIST1H1C
81029	133.133559810915	128.417379935303	134.437928650596	141.769757460782	138.671090117486	131.287269954199	WNT5B
6747	156.436869606395	128.225018108912	160.417943357051	135.501695047763	116.478679240388	138.322395064497	SSR3
25932	161.916863425587	127.931625356432	155.257956304213	133.188009626173	119.271583518112	129.034482746677	CLIC4
3069	123.484774274931	127.740080973814	125.306383007675	130.338649814929	116.7358294926	125.404427588781	HDLBP
5694	146.144012256948	127.709643734131	135.953307262446	140.54635237203	124.917431304683	127.861816644828	PSMB6
1803	94.8892917281912	127.581969827054	125.944323698101	93.0710531648094	53.966308717507	99.2712807854438	DPP4
5214	210.547059727958	126.786210949304	131.879294255953	151.1859595073	200.510880979479	141.635613364489	PFKP
1495	163.022980364867	126.626377306823	129.647567142318	140.277627268859	134.453937989895	131.391720244069	CTNNA1
2131	0	126.297897317207	119.328819090809	124.213681206095	92.4581988502298	125.867048685746	EXT1
7388	151.564734184475	126.124942697613	127.812921989902	148.235820878991	135.324113788156	159.716955345166	UQCRH
166	129.203719450613	125.640436443102	147.766834611678	131.726915184367	125.115766684386	112.868587549437	AES
1266	144.465904583699	125.492259495988	138.358184034404	138.142010848161	117.229158515757	133.949825718589	CNN3
79002	152.436625318116	125.309268951977	139.711111170198	145.035905855379	151.538924030364	146.967501006117	C19orf43
64951	0	125.185669412873	125.962469552059	144.036502398767	153.64787895191	156.945562552373	MRPS24
57136	115.811976078316	124.864023020959	134.673119444805	135.121405032493	107.356288158799	130.839604675444	APMAP
2200	120.410875689252	124.859555928277	123.46938644622	130.950352926482	126.724827202903	127.108230164129	FBN1
112464	143.599661343772	124.569985396396	148.176558638908	179.214147592633	112.248132961138	156.360146699829	PRKCDBP
26020	111.790622719736	124.311260531786	134.340698247186	121.831350670941	116.367167530382	114.899038766973	LRP10
25907	337.965066450129	124.016719994943	148.669108364434	225.319658483585	439.390485587608	211.781761659944	TMEM158
9805	0	123.942182079671	124.297138598721	106.198671285111	89.2262164757981	112.192368613041	SCRN1
7384	148.658766984898	123.616734006455	120.411263425764	130.76042713289	132.225275883144	122.491961138369	UQCRC1
10397	0	123.323915281214	136.626071757917	145.343454275793	85.260094405986	147.687728293028	NDRG1
7001	137.22900757168	123.260888398899	132.380302377038	134.432441236478	129.546901263888	124.477326695108	PRDX2
618	76.0294474575928	122.998837691279	232.067326257087	186.142106329619	72.3594539365978	282.30995683895	BCYRN1
7412	26.9138433013753	122.411683517585	144.772560039385	146.442923549716	13.8838782630171	117.402748334239	VCAM1
5589	113.406895377475	122.269256216698	132.398763414561	121.542029661596	114.711152926882	114.234477243066	PRKCSH
81037	110.93289671638	121.576031421006	133.517328580837	136.371642491822	101.935253517795	126.27576501004	CLPTM1L
51143	70.7078607786544	121.568281008708	122.520747944225	111.269604210189	41.4568633545573	131.955879732517	DYNC1LI1
23516	0	121.421106123151	126.684208173079	106.257432463816	88.2630805460851	121.750018712467	SLC39A14
1933	120.614179874736	121.290293059079	127.05367293191	123.809298248759	100.16494056712	132.592006033601	EEF1B2
4697	0	120.886634557626	134.147028731059	140.517295437679	161.217729060066	162.080589136142	NDUFA4
114990	100.574478740023	120.83562944296	120.136417427742	114.731551449545	91.1485527821336	126.214545582677	VASN
1211	0	120.788948965881	139.902185031223	130.333439629506	135.606426230135	130.791367838667	CLTA
94103	113.702524933446	120.663989494559	130.047867894956	116.358769038962	102.731580569795	107.846956060293	ORMDL3
26813	0	120.290083224592	54.1707110777513	85.9072612128247	50.1359338644414	117.740063235219	SNORD36C
677810	127.026148004018	120.187833002057	121.636716115569	67.7662446744121	102.083403646367	59.3483768495701	SNORA26
6284	133.794785507991	119.712782278729	120.473984632503	123.994055603168	119.514696520643	123.907104509512	S100A13
10370	0	119.659898849083	127.132723839508	140.919388428228	142.712365423545	143.725665970703	CITED2
1191	0	119.438841073497	133.191345169328	91.9697782960967	56.4443583781965	90.3635841432117	CLU
10159	0	119.098971034841	141.619615630267	126.6446427375	95.1594722005218	125.500940554444	ATP6AP2
84790	128.037196168466	118.918240964737	146.043160727324	134.39587077271	89.4681692452485	128.167536457826	TUBA1C
6993	0	117.908113001953	133.949394664985	132.798379897648	96.3436025227581	145.20262779277	DYNLT1
4735	129.003440512833	117.752068365763	119.485600178447	122.754773206346	100.875704204239	128.757990161631	2002-09-01
25996	155.109396438807	117.736696253665	130.265662696531	125.065240407383	143.347755429953	129.346077332801	REXO2
51258	154.040771432555	117.69067500348	128.56484946902	151.150151553837	136.480733478869	163.509802029309	MRPL51
26799	17.0896331450017	117.141750182171	28.0655874536159	13.8616462160354	93.6962159948254	36.2025098782377	SNORD50A
3301	0	116.886991432167	129.26502283781	119.22612294305	96.0407626709245	122.944404357924	DNAJA1
4493	130.567130702694	116.75058582624	106.285932723303	147.832774085471	139.015293269041	161.117129322805	MT1E
37	130.295890818162	116.546790424946	123.829591496614	135.059308941829	124.313074776767	124.543498631343	ACADVL
64374	124.018762402196	116.520308536642	131.332556673972	129.875152544841	116.520352836179	120.514020875172	SIL1
2108	95.0220293117756	116.038748589922	138.722709941397	132.332321018662	80.0513686397644	132.149950903814	ETFA
4478	0	116.022529082541	128.54852036768	121.357989361692	156.170096403077	115.513433718248	MSN
539	135.458376862733	115.918913395808	125.354981182404	131.13530074103	108.680750747014	135.698947840025	ATP5O
10959	115.204851847666	115.908659127767	111.087449869322	133.032497030323	95.7575449645801	137.013623752213	TMED2
11337	126.697804518451	115.617374006884	120.449455672993	116.252887998026	102.533639181414	119.515995441766	GABARAP
59277	167.528042759612	115.147206145588	120.967340113874	130.440802418235	123.101145701266	132.634687483468	NTN4
3281	121.049171842781	115.093227444252	121.608887994746	114.902857977978	100.666856145777	125.691909779424	HSBP1
1499	136.660684405503	114.991762553688	128.926292365048	116.791289546781	115.231233380733	110.232001231814	CTNNB1
58472	58.6434032113919	114.984359015022	119.094104655147	117.191549305939	45.8571714196096	115.048231958008	SQRDL
4726	109.477794747576	114.744760977988	118.353507531045	124.399389118267	115.068658257164	125.341882256649	NDUFS6
1647	118.111092542736	114.65254388615	144.00442566145	121.298538316388	133.761267034372	109.080227748366	GADD45A
9550	0	113.809457410662	117.658573100471	117.296053042935	116.219793333921	116.681918387101	ATP6V1G1
5518	106.419329554797	113.139408392573	118.165743110058	116.552901267041	105.764998817405	114.045065149736	PPP2R1A
6238	96.6546336622606	113.12794512355	91.4518499403327	113.398752102626	96.7684396456145	114.399666834682	RRBP1
51246	110.871738579226	113.096784789979	140.522297291997	118.210714663856	102.276662642112	116.483677639333	SHISA5
3611	136.512582445741	113.070096803349	122.594186953982	128.240504631725	118.578756258968	115.906175962659	ILK
57185	80.3143467006161	112.87308973792	119.599437135318	116.620742676376	70.4098786409203	111.525778963694	NIPAL3
27089	130.41443590149	112.847529600055	108.433212094057	112.942119687211	108.907913865991	139.723591267501	UQCRQ
1654	0	112.584645735245	120.704378713273	119.798909727002	96.2136298550015	118.892081538373	DDX3X
1634	57.609940350306	112.3183326433	152.562587039858	129.240139376861	48.6396979354296	119.428214210331	DCN
7048	95.1928631960829	112.293474895338	118.200333639551	120.681105107567	85.846389048603	121.376563117898	TGFBR2
11253	0	112.129144071394	119.003845738877	121.109036942686	94.5179189451518	112.524208237713	MAN1B1
746	134.947998955222	111.303827570525	134.438261068872	130.44979885268	132.381370434259	150.420310555283	TMEM258
9045	131.670318796897	110.869196744188	117.261347156889	111.257399030849	108.63038041181	113.776793526906	RPL14
91012	84.3767153710899	110.859208626267	111.962627251591	106.579049558261	72.9424203595004	98.249418114462	CERS5
2547	144.73527367882	110.386740677995	131.002346500264	119.157611133089	102.489002609538	118.612211851776	XRCC6
3276	115.692443598336	110.071484965399	109.233620992507	102.696228731792	94.5259859377852	100.614865592687	PRMT1
26820	0	109.870882929484	18.2426318448503	9.24109747735696	33.3966710476605	21.3501981333197	SNORD24
59	396.741612260104	109.822436668301	111.784734468819	118.589448409935	443.168953326938	116.071297722896	ACTA2
7416	152.521491825672	109.438764203872	120.047986201098	119.84479761214	119.928752504807	130.14276487449	VDAC1
267	110.03607317904	109.177648693186	122.054850278246	116.64323491274	95.9627726669758	107.161660805622	AMFR
131566	129.017512659185	109.108752525406	113.364383590646	97.2648747111206	118.564211488545	103.910422058318	DCBLD2
51507	119.38200230917	108.945428563853	124.520833358106	118.285727478081	101.558756837122	112.726479188896	RTFDC1
57142	84.1211546962625	108.676458712169	118.978082477149	119.369672174435	76.5554294848931	134.196836970305	RTN4
25912	124.439672328235	108.667158974994	110.291991791179	111.401270112689	106.930639100397	114.66426793322	C1orf43
2014	82.9275432247313	108.390592438018	115.656288466122	129.706598230351	83.1727508248683	128.406879474403	EMP3
1535	138.960531139078	108.32324031982	103.410267725169	96.9250283066847	143.501320907916	103.216010945333	CYBA
51024	0	108.062731608488	120.626958253786	143.225399235858	131.150098019258	131.326893854126	FIS1
6742	0	107.963116451116	111.279160445069	109.73277714241	90.405001243667	113.853434728534	SSBP1
716	104.29202724562	107.623147731126	139.279596221253	106.003517525941	77.5216216954767	103.47678506915	C1S
10955	106.963429471781	107.506554026725	134.289973728747	125.590511522219	75.2191077266116	120.4110296797	SERINC3
4708	0	107.349336373839	116.72732963663	115.11367095712	92.9090890677761	121.659561168126	NDUFB2
3429	327.221677584685	107.33450507225	213.881729540114	100.530343941887	281.293535536916	101.120153535545	IFI27
29796	119.866447863194	107.074395524605	96.7183321478456	116.427673162525	102.259464981405	117.461792405722	UQCR10
1642	117.164874541835	106.878508178801	104.736463552265	108.403952945828	103.690966614379	109.06845459291	DDB1
11014	0	106.859715683422	91.9246120530584	107.857039925221	68.2870451855938	112.560789185699	KDELR2
23193	92.5211582856585	106.662862705099	103.153374737911	105.750514630182	88.8016887244223	100.659148232987	GANAB
51335	111.256954417002	106.653156954653	115.172559877126	120.276784131022	103.415827960085	111.590122778091	NGRN
8933	0	106.325718198114	100.338987299001	110.313744002211	79.3640745857287	124.241856186136	FAM127A
23471	0	106.263212644807	109.525072044907	127.2072659594	76.626087908509	120.841276736317	TRAM1
4869	134.489215895324	105.89732220556	119.613799337075	107.272009340387	109.250580030678	118.589034086881	NPM1
26774	30.3609039547885	105.820133724545	38.540771503205	29.9824339682859	44.0977170523687	51.9700168891278	SNORD80
5687	119.610644556127	105.349009800712	118.479235836851	109.078278355906	99.9220961683032	117.902990460333	PSMA6
4191	0	105.082403824239	96.3008528150967	100.528018390194	84.2801390974333	102.777769827486	MDH2
100033434	23.5519605721735	105.06661012304	16.7945669602755	25.2795979623747	102.884248129983	36.2913867437326	SNORD116-23
387882	89.6932779114665	104.813685444717	110.485136553309	122.025106696798	84.1945724160915	119.46542847532	C12orf75
3572	88.6155809439999	104.409503894481	117.540335000549	96.153022360873	62.7624126962999	101.797555294567	IL6ST
65018	125.587777409569	104.006202618316	104.929423769252	103.124841142659	126.545343459102	95.2959358492362	PINK1
83443	0	103.998723141659	115.242176433521	100.086513190021	95.6321454412034	107.500407685614	SF3B5
10897	105.086483920181	103.884975168476	109.940241664309	111.200538970235	108.678209568194	111.541391170855	YIF1A
9978	133.517418263383	103.736621711393	116.962393010871	122.861999981723	108.037055652421	126.412130314532	RBX1
4259	122.319875246001	103.725921716932	111.278149349461	120.068558044522	104.62695146593	119.918976334109	MGST3
5720	99.1417820270932	103.521820784332	117.299762947164	104.089284772427	77.1881748929191	105.263379313942	PSME1
60674	107.486221125604	103.444959990093	104.912896137923	108.411609194129	90.163085403593	140.452166792701	GAS5
3915	111.262119707502	103.070772099392	99.7361825658667	97.9888840082001	97.4016655708272	104.814203278135	LAMC1
3190	0	103.052895040769	116.841710610611	117.278548414461	110.625348832483	124.079187578203	HNRNPK
10577	155.555151194432	102.943159541937	116.861727022581	118.54919601865	122.941572859861	120.845784839242	NPC2
692233	13.7984478144451	102.844503903131	15.2329668744955	5.21114519399829	45.7739460631312	18.3211082379746	SNORD117
10284	96.3659235360265	102.485206966014	113.753448495995	105.272606529865	89.2307477379819	114.914194929919	SAP18
388524	133.118311150954	102.357711264257	134.175406017063	134.590787218792	90.9921826593829	135.552594665501	RPSAP58
1843	202.384809517338	102.291474812375	111.381833607297	100.014595174635	149.534254629162	93.5951556121588	DUSP1
829	118.4764049651	102.274212419936	120.341449122507	118.922517458219	79.4034294145639	117.46504994883	CAPZA1
11098	132.195043567783	102.045583923892	127.340413384033	178.889742145049	129.226368254025	168.599444979444	PRSS23
6201	117.000391755085	102.038498761373	102.210012000548	98.8757535229372	95.6675472719442	103.473995372605	RPS7
1282	243.689958241108	102.026266728284	88.6985564904445	89.6517217924302	233.781810112412	96.5324944554616	COL4A1
5686	111.017217369061	101.896650923173	108.703725532614	110.702058736159	97.935566406448	106.574676647553	PSMA5
6888	102.927761975491	101.829188058876	107.701409616853	108.331449567913	80.2675420393289	105.018420109066	TALDO1
55967	112.539118267369	101.79214153761	116.823007775676	108.912934554564	95.6675472719442	127.637054057889	NDUFA12
55004	98.434389384812	101.75513966864	106.495692850394	102.622874566796	89.6408384955406	101.566381207296	LAMTOR1
91304	98.9217132747051	101.558550159847	120.714154307973	116.013408534186	98.8149286445273	101.833699031147	TMEM259
6884	100.061996494584	101.334299521121	107.617178927427	98.840161183912	73.3144713929001	110.644252627463	TAF13
7094	0	101.230920932737	96.0865351817832	100.995750530635	102.995177760168	96.8772586989926	TLN1
9276	107.986811561934	101.160879483817	104.917264778196	102.35131831685	85.4168708934218	101.842932463884	COPB2
6282	81.9957145846041	100.882263087919	121.901036414695	75.8423404076013	66.6480984361632	82.630048770259	S100A11
84572	105.008589204227	100.74093181433	105.584092558935	112.451909061814	107.969157403079	110.609460208765	GNPTG
6050	120.494312823186	100.653623139547	110.175617868731	116.07654110615	115.2645829796	106.820642537844	RNH1
3976	68.3839039994617	100.5719815402	97.216215790466	92.8724738274091	57.2021317702019	87.9712391882904	LIF
8763	99.7461060519788	100.523478003482	126.078699422092	102.511531647232	73.7795994385174	101.253559242698	CD164
57326	101.932432769375	100.479188224189	91.0004082096377	78.1818388373722	83.4960275033662	73.0805469083622	PBXIP1
6079	104.31709421281	100.301941267352	130.135198581378	77.2693116772246	110.476037390206	89.8477051292023	SNORD15A
10493	103.064210043258	100.200705642685	107.45924710304	105.222431003833	106.13049545074	101.628343260016	VAT1
1778	78.5658343852327	100.004001706522	74.8758167368697	87.9678738869294	68.5138295943768	89.8459993303652	DYNC1H1
4707	114.023364003177	99.9744247244387	112.763521018993	109.502290261028	79.681541537325	125.647905163481	NDUFB1
6396	114.74279881255	99.9230767918632	110.002832180486	115.877320970611	101.84884025952	104.587650767312	SEC13
113246	148.064375565685	99.8684191398768	112.417408308683	115.149034272907	127.620796360765	120.905818158302	C12orf57
51522	106.556617784901	99.8442596619959	105.423283958559	105.893367861698	82.9993088379095	105.280774466069	TMEM14C
5695	0	99.444873078325	106.957269259207	103.640357161124	103.374688922086	112.920586627712	PSMB7
3995	132.567137381126	99.3835049809774	100.453978702023	114.344945598831	137.158194402456	111.337549837405	FADS3
27335	114.863226187899	99.192055144253	100.456603556245	107.347219599234	97.676080946182	98.212812306412	EIF3K
6170	0	98.8185200178084	131.49182650494	107.900594877226	85.018541216509	121.531540930205	RPL39
6628	149.263116899595	98.7421188768274	105.702353440873	110.389952984225	132.213259369442	105.547380190739	SNRPB
29085	0	98.5625823289164	110.461979396276	112.6644592242	110.009684472876	102.399031814483	PHPT1
4696	89.2005119856598	98.4168707696495	108.219002469451	110.898763612955	95.5201396490291	124.490377840746	NDUFA3
1264	232.305772116081	98.3354997289561	92.4385954986293	126.261842334407	246.193408364164	127.915066671337	CNN1
11328	0	98.2983300617464	111.547380185896	122.524913814328	93.8500291027018	120.983654474404	FKBP9
84171	106.324307936592	98.0848011482631	101.677317959008	80.262608319538	113.867854012994	85.8211409788896	LOXL4
6372	86.0732591615962	98.025957937565	101.883665123208	20.2022183937311	29.9023338067384	21.0245484409017	CXCL6
8334	125.910134310077	97.7660874483633	103.703887706356	106.628047815657	129.977886403441	102.772692877781	HIST1H2AC
1347	128.960382742078	97.6359826703585	112.643878025869	112.07763400328	101.873134495516	107.200351888987	COX7A2
3491	117.180253412549	97.604924593979	75.43773098235	93.2738223438177	114.050723022239	89.1260047111299	CYR61
102	73.8228475324054	97.5281213484234	96.5357582199432	100.486723769525	57.510819444819	103.87186606364	ADAM10
441951	105.463090226129	97.5097809507524	97.5364824796169	83.8468056352865	88.1095118048942	96.0465290246937	ZFAS1
55752	94.6110673846618	97.3375628007409	99.8084032666395	87.2301614777902	76.1269751828986	90.9261265549452	2011-09-01
824	91.8999743208024	97.1855031673366	88.8109798849162	102.837273376276	82.5321319099964	97.3973119776328	CAPN2
23479	123.672362622222	97.1101906440077	103.810373030159	107.621476832573	99.9456356836246	107.130845186929	ISCU
4716	112.257290891502	97.1013716074936	93.0150746310657	105.191115218018	109.106173646261	105.878657076846	NDUFB10
975	85.8918299121396	96.8558524586878	79.5144774800591	96.1346634936898	80.4055902255243	98.082181456764	CD81
5692	123.826359077666	96.8138900853205	106.156188219826	112.231166467283	98.4600054085307	104.166889129898	PSMB4
10318	104.540178273781	96.7631991834215	94.4250716194942	82.6663352431647	83.7769663992657	73.0074859669056	TNIP1
10417	118.123715337116	95.7652028142231	98.8088916084872	138.323766849254	109.754817461465	139.063001071134	SPON2
10133	94.0065876616781	95.6613268649948	104.514468707586	106.278676754662	83.9868557646083	103.414175423657	OPTN
100313824	26.3437032669987	95.3642733866846	37.5224701825517	18.5108940152026	47.1909482195203	43.5883062079116	MIR663B
8664	125.33845756039	95.2847961753205	95.0399575135275	103.202866993608	105.02501947817	106.198506007026	EIF3D
1902	0	95.1126442750677	95.4123664379556	102.090249289051	45.2641907547009	107.155350479729	LPAR1
645638	141.100177042614	95.0325376290473	108.296560282974	120.695493277419	82.7970340318744	107.289117903733	WFDC21P
10632	101.358356179917	94.9150475892869	106.456546227276	112.215699186504	94.8860007449857	109.860793539141	ATP5L
1639	93.2250214757429	94.7704403225412	95.603730781985	106.542812409995	92.1966457775972	96.4408958944096	DCTN1
100093630	85.0842361015652	94.5565127368755	89.2635303704464	90.4541995749832	89.1342223370854	97.4008125840496	SNHG8
8724	99.0103559630314	94.5278962040975	93.527995074678	99.2146516340944	84.7368290044096	110.184446442671	SNX3
2634	31.2067657272101	93.535948022678	89.671985346741	68.430670213211	21.3957478291852	71.3640701616365	GBP2
54460	105.414198058952	93.3701181632703	94.5980663372677	104.600281806688	93.5835896636387	110.843680404615	MRPS21
509	105.659891336396	93.3664646486813	89.6607508590038	95.5187480354607	82.8492474632548	106.977397857832	ATP5C1
9518	290.766513935838	93.0570024076467	114.718088716655	90.5545042982077	301.149842745744	83.4862367224104	GDF15
4724	125.224769498155	93.0369848161802	104.623195833006	111.900863366981	99.5271847358473	113.596291521667	NDUFS4
23764	111.824428655245	92.9805360510805	108.073580292297	95.1975957180173	92.3928382977636	85.7943259810834	MAFF
26017	102.648770513809	92.2866576183517	101.686911063826	105.161557362114	92.3843959853043	109.979754089407	FAM32A
57222	83.4413403069251	92.2478900417474	98.076610106982	102.637018923958	85.5249388418248	105.734510288109	ERGIC1
26509	71.7460137663551	92.0944642885574	80.2994476629377	83.7758414133788	60.9441662586089	89.0320720625396	MYOF
4179	93.9407834341133	92.0912231606838	110.891329737707	108.583187170788	65.2496606209204	101.567947526172	CD46
285704	88.6622243603576	91.9441910592628	91.9408423050633	109.507437472438	85.2538745994682	112.56280888829	RGMB
7520	108.893756386767	91.8750742984019	94.5372539481676	90.7704009294532	80.1852773635824	94.9717109891648	XRCC5
6772	112.070948321615	91.7121356678411	131.586146718213	77.0079454148224	98.6639778978225	82.1375698281405	STAT1
7531	101.829907174488	91.6350787715367	123.862038177349	94.8064205482301	73.2796579103573	89.9073911574928	YWHAE
10430	101.048092572999	91.5622335189461	94.733724982975	102.211316105314	94.5944682778673	105.861989926873	TMEM147
81892	101.111379982592	91.2673933061817	86.158525715603	89.6592625884264	83.246320044284	99.6077582389025	SLIRP
91252	86.5816618009524	91.2568032735136	95.6234658241057	111.964113240601	86.2463350099873	101.901256219278	SLC39A13
10467	0	91.166116589964	97.7220622859293	99.9277631818006	89.8231883553387	96.027877661108	ZNHIT1
5478	0	91.0988127515123	114.725487377671	122.13335347577	92.0450502750676	132.908531685939	PPIA
8667	0	90.9096016626744	97.239005942234	79.5976883553856	71.813756697257	84.9093557476013	EIF3H
3958	94.1300649163195	90.7076331278775	99.7772906898772	108.524653147953	76.9092046696022	111.733613632495	LGALS3
4706	99.6623522136786	90.5678991870114	102.247942297281	92.4802483678526	75.0006449377434	95.610365149538	NDUFAB1
468	137.265666817487	90.4663214468364	102.695482281128	98.3996681896397	120.6403815252	100.677298641831	ATF4
10857	0	90.4431121376272	111.178397063124	91.0536110671579	74.3697615535934	87.0616003575735	PGRMC1
51234	100.059245526074	90.305002793625	90.5901088468758	98.8119367713641	91.1303376636886	102.638878623196	EMC4
112597	94.5891511284279	90.2856213424482	105.794680547259	101.489633772999	82.2002700230261	110.419542642175	LINC00152
27044	0	90.0740515078864	93.6652979228074	84.6877941668316	85.6614774888623	83.7903455321461	SND1
3959	78.393364431743	89.7598213937841	115.584272223243	97.1717171528654	76.90347001941	88.1958694531949	LGALS3BP
1452	105.771059380295	89.7409888497131	98.6618142621557	91.229792895311	94.2120549825504	93.4533608076501	CSNK1A1
8682	91.7673468752231	89.7201656400083	69.354056480913	90.9512631428814	86.9634525221753	90.6839204352529	PEA15
595097	80.9815570621103	89.6740294497995	36.8360835328709	37.6244683006676	75.1425098572362	33.4177014260656	SNORD16
4190	113.212080771305	89.6434474634581	96.6137927721084	91.6717702660298	72.3748178099767	84.3348931888091	MDH1
767577	15.5907344632698	89.6057583957837	28.1644099446498	17.4316476559802	26.4586302314212	21.57245984077	SNORD114-1
1315	100.877377390512	89.554463160983	97.3980125977485	90.4075329878532	65.6310394667131	92.142655619078	COPB1
10330	95.3148565310516	89.3890757196547	98.9930664405214	92.3552458287182	81.8469072345339	101.83969621061	CNPY2
22820	104.125263757585	89.3878307062813	101.479832318458	97.6267536035027	89.4036344056733	88.1236962215499	COPG1
3998	86.5888670066622	89.2379277945195	95.60294216361	88.8443671270051	64.6405749509183	89.0591534471802	LMAN1
10916	0	89.1520347569825	95.82025598515	92.5234389817756	82.7682532972728	85.2535833490442	MAGED2
6128	107.033623518776	88.7946620239584	96.2115658393316	105.495714564518	87.6170038731949	127.22631534813	RPL6
558	93.4596999459294	88.7049897920282	97.158655743083	91.5916247755772	100.553097069297	91.6511795848925	AXL
51393	86.3527743170856	88.6201679925904	99.5113978223161	103.86009088658	74.4080923226233	94.0418310104069	TRPV2
55062	90.4485226164478	88.586926463128	88.6166547716823	98.5486059686214	81.1121937369007	102.910541034012	WIPI1
2079	105.319155575257	88.2761348718798	102.880875356654	98.455512850653	85.5589913180026	106.994357197999	ERH
51386	106.057917344208	88.1656384839181	85.211961907015	86.3368311374046	82.74914858953	91.9815516206162	EIF3L
3150	101.061637724817	88.0979314359248	109.281457282005	106.263003282984	94.3336439357487	104.964214282408	HMGN1
9167	108.227157084353	88.038030073934	97.9908604020609	88.7737478281078	91.6265724990836	97.2937778388697	COX7A2L
594839	0	87.9246478551682	58.5578986344242	16.7501095521373	50.7436887785569	19.368028708716	SNORA33
51148	0	87.494662024859	83.4844245610302	86.2164495958322	88.2577514438221	82.6432556650562	CERCAM
25804	85.9691911257707	87.4551904595053	92.5944359586849	100.391713510859	82.5462143708508	96.3039159853952	LSM4
2799	94.6386000863336	87.4356761406002	92.5827795948187	83.825965353964	74.786487102958	88.9123954430348	GNS
8560	92.9712946854681	87.1840713257939	101.336523613679	94.8741705297357	76.6836644799553	99.9386904206935	DEGS1
51226	66.195875893883	87.0276377513319	94.2901173171731	112.27911505474	63.3353257686807	109.480287986834	COPZ2
900	87.0832888314672	86.7859121361649	100.810953312928	89.2028547156599	61.9365261106414	93.5415805044854	CCNG1
11245	99.8656127214495	86.6685999462033	95.3417705888328	85.9496605496617	83.1655382534515	82.6492778374595	GPR176
80255	120.897917063362	86.6521603470035	99.9614827010592	84.4798362383781	78.2978776829881	81.2561735869046	SLC35F5
10935	98.8334663555502	86.6395505963842	96.5801956684772	102.901284090036	73.3372843952005	99.5512135243809	PRDX3
51372	89.3405620431318	86.6327235651265	105.24595295106	98.6909862496198	85.9561547842955	116.986013811551	TMA7
4715	0	86.6301754260741	90.4617509370722	99.287173870073	93.1878599295813	100.992879541569	NDUFB9
60626	95.1739965791806	86.6252164974333	83.3554179553174	86.7177375759963	81.1896309934567	81.9106779187196	RIC8A
28974	100.322634134182	86.5579434843625	89.4012325617243	86.227273361131	96.871754160682	95.479146931616	C19orf53
2317	94.0998331323594	86.1450729589559	70.8868923694428	84.1341026867632	99.721318578941	87.3675392277957	FLNB
5300	96.944360539201	86.0543967720162	98.7010692168915	99.2103780614659	84.9292641779565	93.5019688429911	PIN1
56681	79.3300952653832	85.954968227017	102.470913175983	94.2416609367737	61.1737796357768	93.348193477352	SAR1A
151887	104.057068114945	85.8310480473667	87.5227670618426	100.740361765789	103.17295705792	97.2990533234065	CCDC80
4728	111.810142226669	85.6859045014976	81.6834261709717	92.6080130993128	100.297320025494	108.326970574233	NDUFS8
8989	0	85.6206493757264	97.4995263562033	106.642722746543	20.3634968374263	92.4111051397583	TRPA1
1936	0	85.5152194560772	92.0631949838838	102.383308990298	102.459699063201	93.7561709385468	EEF1D
4060	91.2172752127577	85.4452893904236	108.230242732281	94.8706714252358	58.3310633649868	85.0840578605522	LUM
23645	103.856046999533	85.2793704207244	88.2864708137509	82.7244698043479	89.7223126743782	74.4115309240707	PPP1R15A
10981	0	85.1189086799674	93.9602273228912	85.4727443020592	79.6976529226867	83.3359137807122	RAB32
7458	0	84.9838536244544	111.363942360626	103.036785011183	97.3686984017531	95.2971077751363	EIF4H
677808	201.29023166822	84.9550186050225	206.593907644673	115.513718466962	106.021177929081	82.1444821209505	SNORA23
51374	106.351794250011	84.9047982118071	92.0713880251402	100.499059782109	82.914362728604	101.093725999811	ATRAID
401505	0	84.706538739493	85.1714768093471	82.4734109010456	78.9350755881172	91.3429453716879	TOMM5
10093	103.842164962555	84.6918663626855	98.8012361964654	97.5085437261602	94.1534859790868	90.5837870766011	ARPC4
2132	90.2789757173208	84.6411749020115	94.3716307094912	82.4583909305772	81.8768982882513	86.5372719950686	EXT2
64859	74.1059105980971	84.2568120624878	80.8715067921486	89.0776801368258	68.2958508132117	92.8269484057378	NABP1
837	89.197958611197	84.0918356446106	91.7376571562128	79.7051639915598	72.2259928628296	80.3725570558142	CASP4
10204	96.8590817614438	83.9787903150768	88.734454688986	79.6787629154569	79.156895259692	81.8783974933229	NUTF2
64975	0	83.7634403420693	103.329222019832	101.634586730629	101.945550073053	101.54868569386	MRPL41
81533	82.5655853804967	83.5900211607716	91.2539887494192	93.3609085371488	60.1085264864824	93.8969098746043	ITFG1
3068	90.5134779079079	83.4148816337509	80.5707045107826	73.9049528290361	82.6312975722063	77.2092622148868	HDGF
10576	109.722218945298	83.3817896727817	95.3892439489901	89.333536624033	85.2791572406463	97.1975109714122	CCT2
950	89.5865806595533	83.1397433151717	98.3300436585722	95.1747402364691	68.4040913939551	96.4389489781809	SCARB2
27020	97.3138562199404	82.812037372692	85.9036853141697	87.5935322360372	77.628434298165	82.0463125884455	NPTN
114049	0	82.7578386484637	96.6893714103231	90.4790380187215	74.1016921958592	86.9403614336666	WBSCR22
2782	79.9959032322958	82.7309090905366	94.0753466915482	82.2512963380711	73.7803427809902	84.4879546391098	GNB1
7414	89.4595177672406	82.6636243512773	84.100909944681	81.8966113284113	79.8417682150354	80.8685040960915	VCL
4201	92.2899255382436	82.6488750689397	89.240808032235	94.106798290234	90.7378831268042	87.5867174473493	MEA1
100506055	108.688538668099	82.5422224997601	94.3762889577535	96.5229385222764	106.037472167492	97.0498136815726	LOC100506055
80331	78.39319739841	82.501124102914	95.0493379474704	89.938481200706	76.4245532048182	81.1555564047078	DNAJC5
64747	69.5076199906879	82.369301257325	101.814988354433	94.610304553018	55.2899657391854	93.6424264664571	MFSD1
51639	97.855831812775	82.3591534891418	81.0844306782483	75.9603829607649	76.16404659594	79.9142503298423	SF3B6
26064	60.4687443271006	82.1428379995983	84.7934436514856	76.4737336981951	51.6238813830847	80.6766997798843	RAI14
4245	64.8435945287257	82.0849771311203	101.210366639325	92.4746694888238	63.9933249400216	84.2408092597779	MGAT1
858	0	82.0845156872004	95.5853883511896	105.685529151774	84.4991759000247	99.9274647560706	CAV2
5573	89.9871235478342	82.0229861316132	88.599207451611	86.819722518362	71.7409970653448	84.7273421232763	PRKAR1A
51329	103.755819364205	81.9803599347087	81.6089841220786	87.6893288637054	108.378619986398	83.1999777949779	ARL6IP4
23705	66.8767120139163	81.9738090732218	88.2873526845086	94.2071481530287	62.0646670948029	107.089366122826	CADM1
6879	76.9439662247477	81.8434585451271	77.4555183156165	80.1585392760468	63.9678430560673	77.022098693519	TAF7
48	0	81.8057904744745	73.1681723614691	83.9508151112006	61.2860272101141	86.9370131583033	ACO1
1476	68.0881867669227	81.7696317171424	67.9780091249246	79.8263495180938	73.0657918374285	84.7504395968799	CSTB
9445	76.850497151268	81.7461253180905	85.7621293825882	82.5097989049729	63.4480971358618	88.8612401668851	ITM2B
7529	84.4537096900007	81.7240795873614	94.1620796451027	82.3025279125546	66.7306000938896	81.5711203623367	YWHAB
1514	0	81.6593900899733	93.824863540968	90.2312526648081	74.9346737091372	89.1171199542833	CTSL
84987	80.5559965029671	81.3587059472818	91.7618624731369	89.0446848082619	70.2710043189474	84.67949161971	COX14
79586	69.6744982215636	81.2938545777074	90.256057946997	83.6187570848391	72.8563285142043	83.3533857173889	CHPF
3732	70.7953792887295	81.2938073295992	70.634455887271	68.3556398158516	65.5194651870405	65.235964761525	CD82
3553	180.186317425035	81.259303018731	43.2084519792401	22.9353005767895	82.4884398373458	40.2942077442129	IL1B
10092	110.200385275338	81.1033081961703	97.7587282456614	95.9394967489407	84.0744062806372	96.7376699959896	ARPC5
200185	94.6859971699342	81.0827975162474	104.283924130666	94.848558594967	80.8968722818102	98.2574097384318	KRTCAP2
677806	0	80.7874139187383	90.894232094097	76.1340417168613	77.4828068814094	50.1054551053698	SNORA20
7037	59.3934069770275	80.3983527185631	80.2810961226308	72.6553707977954	39.5251756812098	75.8919470535295	TFRC
826	88.8486432267972	80.3911292428853	86.3757381120673	94.8583560888565	82.7102376955621	95.3391797563667	CAPNS1
283458	56.4105855976788	80.3502525880092	69.556488386126	65.4363426813464	72.8895598262432	65.8026528200847	NME2P1
1655	95.3953167012673	80.2393747979807	86.9070066400876	77.1364552572108	68.0956553074527	74.8801581014361	DDX5
29937	88.0961666457902	80.191510970971	79.849405821668	91.9692995591995	75.9548454631549	86.3466688147155	NENF
6611	0	79.93790171669	83.2989295868577	79.3032569570071	81.6533438801041	86.2416243111957	SMS
55052	76.0640220130532	79.9332495833083	83.9957468981854	85.9092476456689	72.5189196237285	85.7667814567339	MRPL20
4170	125.084462598814	79.3887818152702	90.4062735849603	86.9570770659509	94.415172107657	85.6502649571192	MCL1
693197	82.1467593219968	79.3736341751604	53.6754360050404	89.1105828173707	70.9679259762786	85.6328599042931	MIR612
10484	102.732555404987	79.2362366793457	87.7917295639665	88.9842725810881	82.8721741533492	89.177672381456	SEC23A
4124	75.438211833524	79.2001806987085	85.1326468098665	85.5347291300382	63.0366507765498	90.2428909008784	MAN2A1
51186	0	79.1738911889564	93.5519581787197	95.4658830305471	60.4401033269951	99.2199889295489	WBP5
2879	95.5389383721522	78.9814606543531	99.3749728028463	82.4015005635061	87.4984562415634	77.2161818567827	GPX4
7284	79.1617373085599	78.8174649071998	78.6168465549441	82.6850973671563	79.9574250497264	78.6631069300192	TUFM
8572	75.8523824082963	78.8073302442595	85.1597972244522	74.7010283942277	74.5179896833239	76.8704206732482	PDLIM4
2920	59.1787371826162	78.7928698821554	62.1868203329083	27.2385045679653	27.2531617124754	34.4923370528374	CXCL2
124446	86.2529600786838	78.7252727226144	92.9198503531878	87.7131195566378	83.5056068279633	83.5581915454051	TMEM219
23478	81.1344740615097	78.6406767809844	94.7441875806719	88.7741003402745	70.4316393509351	91.6691285503517	SEC11A
665	0	78.611924272498	83.6554974599566	81.0481967529419	86.7518288404706	83.7232769656608	BNIP3L
28988	0	78.4016719838072	84.6522903808343	84.9501247878251	89.3074865425773	78.6915553380922	DBNL
3021	123.886199609372	78.3533384161959	96.6473002330618	89.6962346247553	92.6484974689412	86.9930921288522	H3F3B
10769	62.6724905398381	78.2501207680242	74.1934858563824	73.423651631446	51.5454721841135	74.3681797708567	PLK2
3187	82.9992894770182	78.210047556502	75.2492184727897	72.0905979761101	65.6474506846892	74.6041392811788	HNRNPH1
389541	0	78.1143009581918	92.69210562193	96.2614320558017	93.3369653122593	88.8454003736289	LAMTOR4
692108	80.3044800732574	78.0581093944566	67.3194834191463	51.2898749949831	71.45684120558	93.4541575165873	SNORD67
64834	66.7850250103511	78.036392743488	80.1231833322632	85.6588579865787	61.1784376350715	79.1970980919485	ELOVL1
2665	90.6751509870199	77.9990423562446	90.2357507059666	88.6056721076537	66.5187287830856	88.8148383844699	GDI2
1460	62.9601753014902	77.9942320545266	86.6786261449774	63.8134295786333	52.7991105511182	66.6576491211415	CSNK2B
3376	0	77.9229563338792	80.4294356358951	80.1549519344769	62.065309593782	85.7168423270203	IARS
25870	0	77.7588691905286	90.6426926827773	87.1534857372099	90.6119107559355	81.2461764831622	SUMF2
5710	91.4141412598627	77.7396905332904	82.3320442755287	88.6794505348042	77.3593434396666	83.6278814466106	PSMD4
5935	0	77.6459637868227	98.0881677377634	91.4985868209428	63.179575528346	88.5597146314186	RBM3
57062	76.8962346203916	77.5674271020993	84.9321988027717	73.0833062756666	61.1507622996441	68.2977106825119	DDX24
5702	98.7472041764554	77.5405779795992	89.1260031952645	87.5752739010376	82.6990351101088	78.6532134039123	PSMC3
284184	84.2690920096471	77.4693594185044	85.512336772736	87.2541123420088	69.3279108801882	89.2630566365889	C17orf89
353	87.8594269071775	77.408758132174	77.7281139514642	89.5645400752865	83.7158394962783	84.2861789892247	APRT
1528	68.4836424380395	77.2675295983606	95.1261497826886	101.74886259195	64.3916183561163	101.417903967326	CYB5A
440567	93.8875798626001	77.2585956527711	75.3154124278029	89.9019407399537	87.1644837597707	92.9132188038844	UQCRHL
79971	46.6118600566041	77.232872251657	73.1035460970318	78.1587483642059	43.2179502396125	71.2419050001654	WLS
6228	76.1917108380809	77.2099990145214	66.5647306534161	62.7114307428623	65.1885080988395	80.4182766665278	RPS23
5202	75.139211151558	77.2010567587943	60.9836362893991	68.4754218949681	76.8374862824225	68.3188989434752	PFDN2
57045	73.2594551842897	77.1416560222458	90.3949532002446	97.074228264397	55.4610584823702	88.0632651508906	TWSG1
10694	100.871467406004	77.0890982683687	99.0811504299158	84.8000445104618	75.1571961681631	88.1733546861889	CCT8
10134	0	77.0026112424535	90.179441322423	87.089850346693	77.0102702580653	77.4074469593757	BCAP31
6086	0	77.0005038912975	107.438576970873	35.0666645346135	64.5031189939624	31.9092635144724	RNY4
8099	73.6999447971541	76.948135888854	82.632735815445	79.9757518302443	65.3544246379012	83.0269516855035	CDK2AP1
645317	141.050799880995	76.889775527922	74.8825981035805	74.0175622925312	86.394084865821	75.0486878192587	CHCHD2P6
4841	0	76.8585045718513	84.6742610908308	83.1508010717299	83.5651890402993	88.355793339582	NONO
1277	55.3308884840644	76.7221454521846	89.9926589431366	85.2550211664982	71.2198425447656	75.1527099586524	COL1A1
5270	151.887257237899	76.7061410371589	93.935288297813	77.0525117906771	174.37404316033	75.8600310726558	SERPINE2
7204	62.7434129773623	76.6994617623927	64.0717026570155	68.8880579769239	56.2080962557795	70.9612870476247	TRIO
1314	78.824925205522	76.6739001673165	75.6374021208463	76.7402291333261	67.673054971047	76.5502852851764	COPA
25844	71.7530960164865	76.6224536516714	64.9773554704195	80.8868269721974	59.1134498371635	79.6479955467379	YIPF3
126003	86.4991324692198	76.4866721777702	82.7109371427152	89.4600360833212	72.3594539365978	93.0453647549277	TRAPPC5
4729	71.9794299252454	76.3571363812591	78.4252101022413	72.6618551647019	56.4840650559671	81.1487194127579	NDUFV2
10099	67.2848372957281	76.327755820344	84.0820677572166	77.1747076005828	55.6755608410013	76.484684655532	TSPAN3
387	84.146760495444	76.321408336602	77.4286043042656	82.166365819	73.0877979158284	73.4236047418433	RHOA
81	101.345359670578	76.2634847550381	71.9662796701055	80.8651134708537	104.570127097708	79.9210696940487	ACTN4
126328	86.8240551988374	76.2081750629626	82.2447064997712	82.1497152275151	80.1326534258135	77.8331649733415	NDUFA11
5339	0	76.0873858539446	75.9850046547703	90.6348134677824	75.9538465780938	86.4821832898113	PLEC
150678	68.4512146606718	76.0292067794395	71.8311610131095	80.8913053774132	66.3402864803334	89.1195020336178	MYEOV2
10226	71.4557796126965	75.9194543620964	59.0096966973463	79.2305633074675	65.2947735226696	75.183877763237	PLIN3
29956	77.4010602974491	75.7321535866975	77.8946094895268	78.2607912966928	69.1319978689513	76.2904111897456	CERS2
475	65.5277344516936	75.7072237796766	75.7598679729509	75.2205896765581	66.5884545428814	68.1964851017613	ATOX1
647979	76.6006538995182	75.6956748887673	67.0910940953227	82.778500102979	57.8175570261763	80.7219182163876	LINC00657
54587	60.1824660407711	75.5982531478911	77.4643551637144	89.1236508013591	60.4546353196304	96.1757428488836	MXRA8
1889	78.7735221364774	75.4187192078234	82.956632254609	80.5969867637211	79.1936341370429	80.0687038845727	ECE1
4691	69.4318166638281	75.219713051501	47.1418199269193	70.4597848433265	60.9721765461904	73.2588090242927	NCL
2647	86.9827561139032	75.2085627827416	72.678586391029	87.1545812908822	83.199748676427	91.2852420948033	BLOC1S1
85236	86.6610500797572	75.1062966109844	86.0533059885899	83.0801884564018	64.6836596572686	91.692888547384	HIST1H2BK
7328	0	75.0496714529188	74.6135164982952	67.3991333870387	63.9653981759627	71.1004064126793	UBE2H
100033433	16.1144993388556	74.7713299035131	27.9909449337925	16.326407017367	78.4584913796989	31.1069029231994	SNORD116-22
100129118	73.9557598740733	74.700690952258	78.8143209313872	75.9542258412901	78.7897109952417	91.8732468810213	LOC100129118
439921	96.915757781369	74.5718011563816	86.7954945666722	88.0457489649728	82.3094503222682	86.6500011844371	MXRA7
6275	90.0759193812952	74.4490396884118	89.1978111890187	115.425942085148	69.8231228316189	109.738240867953	S100A4
5445	0	74.4011053517039	76.4210335515252	73.9595089821722	53.4652973871127	76.4812115718979	PON2
10972	85.0142141111672	74.2906943993321	78.0709602730592	77.8546852505369	66.1345153921004	78.6419423541129	TMED10
5685	76.3589513753475	74.1489399471371	74.7936403348924	77.0993202882533	52.1252686775303	82.6312016136322	PSMA4
1213	75.5037476041892	74.1359953500352	70.474899340523	69.2966845193975	57.9005453343308	71.9097622766431	CLTC
26090	62.4990919344611	73.9237094975146	84.654353460635	77.7510261198591	59.6677805522846	82.5620340800367	ABHD12
55707	86.1869106736397	73.9193196518715	81.537810811748	85.4582758687241	72.3166788215832	79.1169164005676	NECAP2
3675	122.651039550215	73.8006766597028	77.1496591654376	93.5165765349062	131.761947306929	89.4523462929173	ITGA3
8260	0	73.5742519617081	63.1237064751821	74.7078519336863	70.4441308710338	78.9344799368518	NAA10
51382	98.6128335583973	73.51461047878	85.6345141447208	81.9264462224811	73.8285206029144	88.141106342716	ATP6V1D
280636	84.8238430303758	73.1862797266159	71.492420899522	77.3194607049228	73.5014962038768	75.3770603070548	C11orf31
7474	167.53524785007	73.1072126983033	75.2297639028387	69.2726153396427	113.195722568616	67.9745125787134	WNT5A
54480	0	73.0902251744656	69.9342125654649	79.8079666990165	57.6239790117065	77.687036795482	CHPF2
894	72.838540532922	73.0765636942037	79.6848383428906	79.9669486167331	68.3709191788231	77.6689140524549	CCND2
9470	83.8968723297847	72.9608829865712	68.0082867434003	77.5215950068526	72.5414972376505	83.2130573171356	EIF4E2
9403	80.4559495209658	72.8733207889271	95.4077443056345	78.5098673493622	53.9217084623686	75.4471202939026	2015-09-01
7991	0	72.6552214968616	87.1412616116525	72.9954364603541	76.2841414919782	72.3400935354733	TUSC3
55624	64.0215266257674	72.6106236726928	72.3506790739379	73.3316037136256	60.2564549793595	69.5576219624055	POMGNT1
3313	89.218068073738	72.5669604345655	80.7506028061468	67.6363839283776	73.307248793769	76.4114583853278	HSPA9
55651	76.385481481447	72.4960740691836	67.3327909523154	72.6665246496428	71.0411642899796	80.2057405084664	NHP2
3646	0	72.4836677931386	85.3553053442613	75.9330894697091	60.4871736067128	84.2090619489717	EIF3E
64778	50.0958041877527	72.4675415920097	63.8218825614879	64.2682167761935	40.6991489946587	66.1814483976555	FNDC3B
1155	82.2751290624927	72.4211241044419	77.2755030820323	89.647595745837	80.2840877445173	78.7298389529342	TBCB
9380	0	72.414305431614	76.6974555918654	76.0025483678519	63.9426815774202	69.4510933821066	GRHPR
3615	77.7145224071779	72.3869527369226	72.3992809091065	69.8923712494159	70.7257426439517	74.959814531182	IMPDH2
4681	76.0285150826706	72.3374272091309	78.4893229369814	78.0956944368056	78.3251449086841	73.1537474061678	NBL1
1892	70.8853293542677	72.3074709227534	73.6484095142856	75.4322089311829	71.775200662062	68.4677322608912	ECHS1
51510	0	72.237988778885	82.3814602098815	82.683618099506	67.1029776783282	75.3951597074253	CHMP5
10423	64.1980434008959	72.2301558275593	78.2886117469462	82.5538276130331	67.4230196355295	82.8458224165402	CDIPT
1984	61.4326934049059	72.1554253853418	56.3280045222118	62.1955051811743	64.5246463448337	67.2459246701632	EIF5A
83871	93.5932295388983	72.1331254496251	72.0682099539615	81.0542502604071	79.017871650693	78.994957920436	RAB34
5464	66.5382396486634	72.0850830415471	80.6723971160964	76.7303106867443	48.7889795611144	76.8923685526791	PPA1
84316	73.4229051650189	72.0536394410369	69.7425634170185	77.1578119489746	67.8352469144589	76.8679610296763	NAA38
9341	73.0299103475335	72.0217047214331	74.1733382702706	75.7518534708513	55.2509174267324	85.4071072916737	VAMP3
11047	91.0184683434456	71.975548308029	78.7284672964866	88.3706372898243	89.7807897529783	81.1162177260815	ADRM1
3082	0	71.9618981124896	74.7089035770711	93.5226614198803	21.8766125414326	88.8779028065441	HGF
60559	84.1830744985434	71.9282197031064	92.44515057951	87.9709566131741	65.4435963061342	81.8446478844976	SPCS3
7555	84.1534965473568	71.6558578242001	76.1042691699891	65.8615451542886	65.423196952359	65.7935684843859	CNBP
2107	79.4700158816585	71.6443547398082	72.0088872996678	69.3404387544583	60.2781697096791	74.5459025893191	ETF1
113791	47.1876289234254	71.6159353673086	77.7109219929782	94.7478070886947	46.4217778917643	83.6118186711609	PIK3IP1
10016	80.6402092635092	71.5876136993578	80.116743039397	80.7360199681611	59.8295722146048	71.2150355280142	PDCD6
10542	81.2899929544332	71.5681443303647	81.2251119245825	68.3763557043093	72.2775993506967	75.3536404705401	LAMTOR5
4055	64.3985776762129	71.4893845522011	73.3774584172315	75.5393460311783	62.3446793802237	76.0634676898463	LTBR
6129	0	71.4490838152283	98.4558914703462	102.678860859522	78.3046199892877	140.737631453861	RPL7
11117	90.5117753426292	71.4070063478031	74.6984353728319	80.6073383309323	98.5518405619659	71.7770588866103	EMILIN1
8720	67.1324835492452	71.3371263692379	68.9049878303924	73.1256616658151	57.444143657529	70.6131841823495	MBTPS1
10480	85.0916626181189	71.1280492110631	74.4856623542524	69.6749412975326	72.0412623579097	75.7301976426037	EIF3M
51647	98.472629148239	71.0815055327415	69.5441455895695	83.9092583917003	93.1782856821506	79.7065316699444	FAM96B
81876	70.6869503951593	71.0660639829925	93.0255788743893	73.2838950478746	60.1809151125255	66.4508001502967	RAB1B
27243	75.8342110944547	70.9926256162725	64.7196257720387	78.8444751514833	68.5641322834285	65.9737598877831	CHMP2A
3159	61.4401441619308	70.9162017805425	64.2438837805427	76.8578776799822	67.2861749146008	84.2694640995838	HMGA1
3927	71.2052293641993	70.9126320641055	89.2631165817579	81.5660265641275	72.0993679123766	78.5662983251532	LASP1
100033435	29.130056497162	70.9038473222969	25.7516693390891	24.7529396714919	98.4432014481128	26.6630596484566	SNORD116-24
11258	0	70.8857097777241	70.7334813664589	74.2588190144756	60.5405021697309	70.0722905984871	DCTN3
55214	59.4892917890695	70.7865317178167	76.4865733317437	80.324358883138	41.3319883485758	80.0614732945267	P3H2
388	131.435996362353	70.6505901190487	75.721950940285	76.6535901107035	97.4716247659153	67.9436789661769	RHOB
998	94.3241385657708	70.5769602578518	87.5326087301365	78.8955820401021	67.768073249776	84.1841857768359	CDC42
7979	0	70.5673193868497	75.8700745169286	68.5924834270256	70.4146678715734	84.998169624531	SHFM1
114908	84.3229936263251	70.5483405669205	82.379144231888	73.7761711657278	57.8317469859674	78.3081931049518	TMEM123
2098	73.4605283812659	70.4517758125239	72.0475651074368	75.0894545739216	63.447604566567	81.9439232046456	ESD
284361	72.6962471876078	70.3613096150664	80.0469465168581	68.1253472374687	73.8864403709304	61.7819475930519	EMC10
4267	0	70.3379505177698	85.0816111164589	61.0118941458195	53.0962972732948	64.6392988544805	CD99
51637	80.2115922957058	70.3334764373412	69.4963761636874	70.0901507729398	59.447769189659	79.6227345269007	C14orf166
10272	118.631604038223	70.1701910620344	75.4870415232411	87.5372776912974	120.615715079041	88.0303348829801	FSTL3
1265	90.5899722800269	70.0562948607774	73.9033827475708	79.7169529859762	97.5994387140066	76.871136484898	CNN2
4695	72.2869039168096	69.953939319893	62.5818600414476	68.7427663889136	67.0831788261378	75.545335670627	NDUFA2
10791	44.5930789685878	69.8841501605327	62.1979842252127	77.7205083219173	39.6533155609754	73.4938170460465	VAMP5
11331	81.3945861376002	69.8701958216115	68.2676451574441	67.1742978195164	72.5658205225357	70.6816421072795	PHB2
5878	67.3344872530336	69.7885631242148	76.6181034463132	70.990089960791	68.1628820291792	72.8812031430489	RAB5C
3608	88.4382732612349	69.6866619441722	74.9518324986455	79.1418430935912	69.7058826276517	76.9622931416058	ILF2
347734	60.2021167608014	69.6494432497946	72.5371616907794	77.0010564486703	61.322727270929	75.8314262343931	SLC35B2
64759	0	69.6469704168329	69.9615814162675	66.4600365271811	42.8113328817225	66.4071112152625	TNS3
47	74.0397300906502	69.5963248783066	69.124323337257	75.4927698320069	74.1476936356618	76.1775939449568	ACLY
574040	80.9385462404366	69.5368176850885	76.9920058501041	68.4443700983533	63.0390183366075	41.1179771461657	SNORA6
3627	28.7581834354961	69.4599871586429	88.2274584313139	105.500188829644	13.263926089851	103.274917705022	CXCL10
29086	73.1162410493893	69.3596973737204	72.8960597627946	69.6698867114905	65.6444444409707	70.1000197902048	BABAM1
8766	69.2158383798007	69.3512515848593	77.1862295984579	73.0485833514733	53.3525659671064	74.1296692032448	RAB11A
5917	69.8576868894557	69.282757660918	77.2131523986746	70.4186433271226	52.2473231830125	74.4025342303466	RARS
4942	72.4074062070948	69.2794553394917	78.9344647132948	75.8679967369053	55.375096891287	76.7752521410267	OAT
8367	105.70269837697	69.2693144541967	85.7042640742051	67.3647641988081	81.9414342681326	79.5923370614184	HIST1H4E
6625	72.3176753600891	69.0978154148959	61.6260754149211	70.6160307008863	70.4809273713411	69.9460469266324	SNRNP70
1345	0	69.0771861683023	82.0484193472973	88.6375624718568	61.4931465635081	88.7449816191662	COX6C
388789	76.8135364022527	68.9478791203025	79.4147961415704	72.4010933190492	72.6812271363471	73.2918654501692	LINC00493
55905	60.4563799211469	68.941103831546	72.5245723618976	65.5195363011114	50.1164407273449	69.9306378646387	RNF114
664	143.02971677746	68.8852264704757	81.0270341820088	90.2336627398843	117.427180223806	84.1887170596367	BNIP3
29952	0	68.7217611906151	69.7083584481045	68.6408048775321	68.4576680540454	64.8841425080922	DPP7
7385	78.6546328358257	68.5172825036611	70.4154523925847	70.8283040779247	60.1416056924094	72.0323811105456	UQCRC2
9784	78.7067605797034	68.4498352879765	75.6246005541633	80.110835588793	72.4030456103425	78.4121909991199	SNX17
9304	87.3901694914859	68.284599859886	96.8930995422454	60.9000896679562	107.677758834223	40.3355192477313	SNORD22
9375	91.8895377825922	68.2753406035717	80.8838717530957	77.7298256239146	65.1204796834179	79.3827775608716	TM9SF2
10540	73.6749782464328	68.2212607138739	73.4472046013172	72.700141704139	62.4218059611699	70.0626274362198	DCTN2
123	0	68.210282433662	75.4262662815928	83.2098820471969	58.1208900597964	86.3923531185219	PLIN2
8347	98.9623837163859	68.1989641471541	63.1956292833989	64.8775679061019	67.51134510681	72.4813158784528	HIST1H2BC
5329	82.6880164437182	68.1605954764168	72.1626424032253	67.3438298708654	75.1744990057493	62.4877058983152	PLAUR
2697	18.2039586288974	68.159540992303	83.7932634996935	92.3529806657131	68.4649539581965	91.774118799219	GJA1
79987	0	68.1398379791756	62.3000792460623	69.1614459875044	27.4100796785168	68.3399303608428	SVEP1
5510	69.885100737971	68.1350927133675	75.2105649859081	81.5143210527551	61.9353705463026	76.0276398775532	PPP1R7
14	69.7951604639196	68.0587778718652	66.4464131291688	73.4443051044823	71.4002076683577	60.378933953258	AAMP
64979	65.1868039529325	67.9916875285147	75.2491422565394	82.9666935568896	62.3241350305826	82.6598274280735	MRPL36
90480	85.077015610823	67.8483799263697	61.6177517277402	76.6241739494364	78.9406507771922	74.8674950634433	GADD45GIP1
10146	76.1594281329681	67.7289192350481	68.6418931239892	65.536354558807	58.8270285870387	64.3649290400631	G3BP1
4701	64.2494704049554	67.7255236309423	54.2951084383037	59.6846582733168	57.8719572282279	71.0516549012142	NDUFA7
2286	73.5261319072751	67.7188616671777	64.948572035039	71.0554974099296	75.7526985884992	65.8972053522015	FKBP2
55194	83.2998010269888	67.6613753669509	70.796376320969	79.4254667637433	86.3433857731261	74.7063178227392	EVA1B
84300	88.4264165605549	67.6554676839236	64.6867418335564	65.3555877492354	87.5892599528976	71.4088728595522	UQCC2
55625	54.9324889473055	67.5490365310159	75.6716472959055	75.7104269610017	53.7655122114775	73.6604801338139	ZDHHC7
2778	71.0587441999919	67.4445990135425	63.0169473609448	70.8882059528256	64.5308755357241	74.4220308428448	GNAS
51371	64.8903020648968	67.4414754960393	81.6003864290154	69.9334154595453	49.4493049041474	71.5626254229256	POMP
27095	78.9881563655216	67.4081987768871	76.3074856974799	73.435028629212	74.1523417840455	78.171029649919	TRAPPC3
3685	77.4134585063988	67.3060352331728	73.9013752029774	68.5693168594385	60.8419493816907	68.4902952656567	ITGAV
4350	76.3538360809868	67.2550864974112	72.8625828122721	74.6681055798561	72.677574634931	70.6712712880491	MPG
56951	66.3312202745547	67.1782233013445	74.839515864366	70.9707257569297	45.9063915011043	76.4876148744341	C5orf15
3837	72.6968608227199	67.1385524503202	68.518848207843	65.1790094372871	57.8837207964242	71.7414650645868	KPNB1
3030	70.5950661241726	66.4959953715397	69.1358828242885	73.8431456778782	59.5878206254562	69.3451232122218	HADHA
22948	84.2828493303135	66.4306144572758	66.1227879545594	68.8688900410476	61.5617203720405	70.4999259931323	CCT5
1635	69.0447960069853	66.3172882376519	72.51765710193	71.8344370681982	60.7515757406737	68.9383287254169	DCTD
830	0	66.2998577300002	80.3639513408134	74.6790726591529	55.5488984159676	76.0916995367492	CAPZA2
51573	53.4794908521271	66.2844639736737	75.3241379309253	68.1822546620256	44.0863727298946	68.3401665612212	GDE1
23065	55.0432969394226	66.252160706601	64.6425709135461	65.5444759305053	53.6188097971032	63.2791538329817	EMC1
9114	74.5171265604048	66.2142352103432	68.5674232399718	68.7153462976265	65.4101466377583	67.3690188429666	ATP6V0D1
100033420	4.80495777272775	66.2123650158732	32.5502947271319	31.132563298165	83.2047646376422	43.7817823666237	SNORD116-8
3552	105.397479006467	66.1571112444176	58.5179000697832	28.2021197896506	54.2971548724274	36.212971931849	IL1A
51160	0	66.124726505521	63.5241580429654	74.91143889282	78.4863698899429	71.9146627126372	VPS28
5861	77.23928714798	66.1154658744726	69.3675558232108	70.6156508221902	63.0215273742743	77.6543257378306	RAB1A
51094	70.0083495998721	66.0150087008726	74.9665870868261	67.2772206455932	59.477086004951	68.2889252124348	ADIPOR1
541471	76.3588231187916	66.0149615526664	74.3411431319482	70.2478234186474	63.4721124245861	83.4569945715865	MIR4435-2HG
5905	62.0592663408588	65.8052395897171	77.3057827204242	75.9876737879561	58.5906509608079	66.2094892675483	RANGAP1
10652	0	65.7602539544611	68.4517242801722	72.3616305797842	68.9223899362722	66.7256616658381	YKT6
100033413	21.692595263844	65.7472038806753	15.6749291629238	14.2197738538357	51.0720368415021	24.4411380110852	SNORD116-1
692106	7.18275365683446	65.5706065025376	8.65035229734737	5.42530184580643	12.3903174548969	7.62961219773187	SNORD65
171423	72.9986170438647	65.5267137668661	70.6988059366337	64.6713297562941	54.693214257424	64.379623697786	PDIA3P1
6950	0	65.5059789173953	75.5127913550204	74.2083645919899	64.3290952711765	72.0326523808895	TCP1
10730	68.0111227182312	65.4353979015259	70.3294907850265	63.3975216716581	54.0093916557957	69.9314017198676	YME1L1
8073	66.0449333867953	65.4174490665477	61.1010482772632	65.6340355046073	55.675285151992	73.128687211214	PTP4A2
515	79.1302290858634	65.4011531393189	71.573216586283	76.9259599620654	62.1452704395857	83.8337894155789	ATP5F1
55573	85.6624001585132	65.3589382626673	76.5844656484402	70.5741557123495	74.7789719733033	74.8099939609592	CDV3
92689	69.98816377351	65.3200797773366	67.9851213722046	69.5570764862512	59.1012660768723	69.0649993726837	FAM114A1
5704	73.6472787259259	65.3195797903945	74.6622857868842	66.0308383710598	63.9036185261565	68.3102839835952	PSMC4
10440	72.3071565131483	65.3019421730127	76.0003927880467	75.7657791753078	58.2529336010655	80.4472242738695	TIMM17A
6921	0	65.2157940603556	71.1816139806404	69.0059050994567	57.4669180559299	76.9542488310162	TCEB1
6189	79.76163535908	65.2101722294346	65.2408614425906	73.137415117756	66.1936781124211	71.0818510996423	RPS3A
10121	68.1762965147641	65.0826555916881	69.6022661354032	72.0273496880167	59.0418581144828	63.4409026086551	ACTR1A
10552	0	65.0773536514043	71.1900129793416	64.3545625062184	48.015074922028	63.2517165552476	ARPC1A
2783	0	65.0693097984309	68.4351689261097	74.0208099791728	71.1234693660739	67.1098671466962	GNB2
516	68.7055119237545	64.9920385544101	75.6404453203134	65.1151519642645	56.0267439973955	66.3920716765922	ATP5G1
27249	75.3286638437397	64.9756810275448	80.8570160459081	69.6251789507099	49.9187657303091	67.6338308843476	MMADHC
203068	78.3360747298027	64.9515215643415	71.6874323679514	70.5264698480866	60.008594187468	64.553360381071	TUBB
4809	70.3790404468852	64.9108066459633	69.8952203746873	57.7617213312362	60.3924774764339	64.6151047756498	SNU13
767598	37.7459887005479	64.8575013150435	54.8464825237917	51.5976770617013	55.8571082663336	60.7951140967156	SNORD114-20
10963	76.5772407508311	64.8575013150435	63.0710640356419	65.2281009062484	66.9210516128061	70.6956711790631	STIP1
116254	0	64.7974794235507	75.7315333227643	80.7539546721889	53.4527422088345	78.4090567349638	GINM1
10490	71.4791619231638	64.733115660657	67.5282072278024	73.8682767657142	70.5695997907928	74.0139737006681	VTI1B
1312	63.8510756592708	64.4590529386878	67.9378497702101	76.227031608801	63.4717708496551	67.9294737011436	COMT
192286	70.4651775823329	64.45804302027	53.2258583664115	66.1968959463465	56.367130962193	76.1150591673889	HIGD2A
2907	0	64.4390462392985	59.3078058042303	57.2537507035726	45.0761724950957	71.4243936094453	GRINA
1893	63.1513538240713	64.4339915116803	64.0115310859057	61.9747108939218	71.6533054194209	66.0158067078585	ECM1
2314	81.8272593509037	64.4329596597864	64.1133165226729	73.6939549095532	75.5262413245546	68.9847157411125	FLII
23451	75.5757311099931	64.2548726598508	57.8048253281112	62.9730812325993	55.4358710810612	67.3037114677393	SF3B1
2009	61.0816443401349	64.2217063654101	66.1220151114464	54.1477397678897	41.6196719666454	51.6686044089434	EML1
51282	65.3859252291903	64.1587474637772	75.2097353478128	70.3622633923494	58.7026234675988	72.3797893288227	SCAND1
3703	72.913477125968	64.157254150236	71.7534841560739	65.7017021605064	64.041065601561	70.9117742682076	STT3A
6510	55.4252478579813	64.1246948127603	67.2313511053557	54.1692528805948	49.1331768896233	52.9209154549555	SLC1A5
91582	73.0922453208185	63.79329772224	74.8188597570101	73.3242420042251	63.6470178182671	64.287918960608	RPS19BP1
2720	58.4332485455701	63.7416297040863	69.4341799558254	65.2109391345543	54.1207197048362	63.6719763117365	GLB1
8301	99.7476915221694	63.6099196346999	62.6366954691951	64.6273498471793	85.3851329124336	66.7261100856117	PICALM
5859	73.1248331821761	63.5826868804885	62.10810556865	70.0823970945942	61.6452612873912	72.3133388197784	QARS
3921	57.4474174338103	63.3902986284782	61.2940685015762	68.0220277633325	53.6229606330498	61.9116090064424	RPSA
5701	0	63.3681237859652	67.6138047445904	76.6741353281968	66.25021788815	80.3345201821758	PSMC2
7873	82.5816937118692	63.3652080416941	61.4214933090316	77.8702702764504	69.5023017454419	80.3709361596004	MANF
2760	62.712511873565	63.267054030264	57.9565789692556	44.595540091078	43.3296917725406	51.7717777287285	GM2A
1627	60.4914261277013	63.2582992279868	70.3015035544624	63.3454300519541	61.3934078994865	60.3613110675127	DBN1
55379	67.6936544465781	63.2511407945251	71.6683418894866	68.08544435198	61.5566142309295	67.5662359450683	LRRC59
997	79.4676004926038	63.1902938281343	69.7026830271032	69.7536126936435	84.358373234575	64.8022036015834	CDC34
677781	167.30310522969	63.1826699765534	56.2812582625988	70.9496024808537	94.8769063853993	38.7192619018585	SCARNA16
78987	60.9614469532303	63.1483626444394	69.0107546166983	62.0108246441526	52.2184108292789	58.6110637035882	CRELD1
27333	56.2688406333481	63.0030809921239	54.0321893762135	64.3157777088023	49.3997329112608	59.1943516128555	GOLIM4
2923	72.3386864683944	62.9911687603129	70.8532021176748	70.5466885725819	58.8232677397535	65.38008055689	PDIA3
1052	0	62.9638118071702	67.5559554114316	65.1768051781728	59.0648558696634	69.7315145997539	CEBPD
88455	67.7217937491566	62.6050803513497	63.9820025996596	58.7106809497226	57.9566057130383	61.3761811677579	ANKRD13A
81618	56.6019621662173	62.5488660586469	79.6579354463158	81.8411232553812	61.9911274170174	74.993696016647	ITM2C
3073	75.0185615823507	62.5298561773575	65.6869488873869	64.2946689046136	61.411092380931	62.9067317571095	HEXA
7389	71.7662297241467	62.5021967766371	63.7394900245444	68.1809367083068	59.3642243702699	63.3648973942459	UROD
57179	69.6937631753175	62.4545557566626	71.8262691639127	68.604505355429	58.3083675027666	63.1456301257207	KIAA1191
8507	75.4308477648099	62.3587460889881	58.4890505252762	34.2781328784118	65.1372296089234	39.1069484923031	ENC1
8078	63.573084752816	62.2994762771969	64.4140852752803	67.3472335405491	61.8796043777164	64.1221563846279	USP5
5621	63.6065201247073	62.2872596686224	76.803979835743	72.1209132938609	59.7173942485158	75.3279411784416	PRNP
125988	75.0908123037953	62.2736315623608	67.3574098886782	80.7495898616668	82.0228425499255	77.2784345477767	C19orf70
5699	51.7735427017996	62.2615973459531	66.114669116345	64.3728134868419	45.6261976774729	62.7221924110271	PSMB10
22919	66.0562623122834	62.2306404204387	61.9919928743375	66.6055082734996	55.1199981232039	67.576461296514	MAPRE1
26018	60.1564417457142	62.2064783676047	62.2591032051943	52.957360221159	50.2755954584033	53.2166251885057	LRIG1
692085	6.7223207301143	62.1441645528756	4.04792126734845	8.88567065130477	24.0841377747552	27.6695711594026	SNORD45C
56889	62.3876617162345	62.1102585347564	70.9467425512111	68.6632033362947	47.9215940080607	66.6721241806683	TM9SF3
11142	64.4398318883486	62.0704415384026	76.6760466719514	73.2396819310017	50.5921889271666	68.6971240643998	PKIG
51693	71.7831280931654	62.0354863636735	62.0767067485583	69.969358880624	67.2534976052517	63.9753293066571	TRAPPC2L
4953	82.2761634527019	61.9716255897014	71.1507557777775	60.9580153500658	75.7849611754825	53.5150508813389	ODC1
2519	0	61.68442456001	69.0624934592511	67.7888591160401	49.88857110485	67.734891610427	FUCA2
3308	67.8123619490802	61.6824435075271	63.2719392187316	59.2608044601979	47.8299196995975	62.0720229590509	HSPA4
1975	89.3572438130421	61.67360918573	71.6968458038003	72.5258674287356	71.1828044249674	72.886899471263	EIF4B
4723	69.0119793409159	61.6307417341448	61.6246996126683	68.4158504224925	68.7232233008649	60.3574364097394	NDUFV1
8894	68.5320542128448	61.6191039032969	63.3424716835081	58.6163363054078	48.8806407357493	59.1986673281962	EIF2S2
55969	62.0628651395602	61.6046283961927	62.9714279163244	66.6154426640316	58.3975959916379	66.8237509339213	C20orf24
2937	65.9259173356824	61.5791432672699	60.4887266434512	66.2857668676582	57.2357421573393	61.0092904324553	GSS
83604	0	61.5620420445146	79.0512892787313	74.6373790193183	45.56619060986	66.4431666345213	TMEM47
677822	199.55235553174	61.5447424932121	58.0095803667258	76.402774419093	39.992732717835	48.7889669770315	SNORA40
23326	61.530268762013	61.519151403637	64.3976194876791	57.4059554910116	52.4488747495786	55.3093900917521	USP22
4035	32.0244955224754	61.5174069858571	48.7217091823088	44.7927734867144	37.0638443640871	46.9615299868142	LRP1
79709	52.8119087176491	61.5011895132839	70.7986274096051	61.2864323177266	51.5674778504036	59.9512757516044	COLGALT1
22872	64.306360926583	61.5010548903567	55.378300202706	64.5354876995176	54.8083623722808	69.3586655468793	SEC31A
2590	40.3469901158269	61.4873931344961	59.1492168861529	63.1730104197303	43.3935776816289	61.7510508429064	GALNT2
718	91.2105983871145	61.4695452405613	55.6662578047361	39.9560292599616	66.8757262247107	38.7067083432669	C3
100507246	69.9542767237452	61.4670965756043	59.3031445561486	57.8493656987994	56.088893735108	65.415301616123	SNHG16
10573	75.1709192228857	61.4175471602419	67.7059952105543	67.8397218294208	62.5491185075231	69.3034678497797	MRPL28
9500	0	61.3451382701695	61.992735666225	57.9540384903727	32.903008822761	60.270341122406	MAGED1
1827	105.956689471925	61.2380293717013	77.0570162247676	66.4856621579678	64.4918766855963	66.0444058977741	RCAN1
677842	49.4991937470572	61.0461285626557	26.9049804536544	27.5446245968481	55.4518660879075	27.2199322392765	SNORA76C
55384	36.1139629511367	60.970530186139	54.6791564535896	55.5478414625085	32.0863658964097	58.5038148056423	MEG3
50808	0	60.8198963983235	64.6135259979632	68.393815140761	45.7697879453965	70.2526432010873	AK3
118	58.2457914326243	60.7246103515295	67.2145982711045	64.7665412643459	53.8413227517798	65.3416830776377	ADD1
22980	67.2609007034957	60.6710259907656	67.8810772243001	65.8982643578362	59.7513112664725	62.3777369100974	TCF25
55272	66.9591613429518	60.5416576461247	62.6039284301299	59.6547843898908	52.6736572550201	58.5506538975658	IMP3
28984	49.5316123110588	60.2624527110444	70.4805930412331	128.188057612834	78.179255893384	115.049284204133	RGCC
9761	56.6083851097786	60.2279141488216	66.2739517874211	58.5820871796876	47.7577480789969	57.8212906296411	MLEC
4677	76.8675967819114	60.104652876258	63.668664006307	58.9651617279053	59.4359048602164	61.6823420237918	NARS
54998	71.0092745998822	60.0623079504831	62.8539474903887	64.1806822868498	71.6388195787691	62.2757949417744	AURKAIP1
3912	0	59.9997869281016	59.7881987257046	65.3840052013646	48.3797567456167	66.7977703054802	LAMB1
3183	66.0352941257928	59.9943433621627	66.8628963090066	59.6293140794795	52.2036934683091	58.7661377706988	HNRNPC
84557	53.8425308315072	59.9419549749426	54.3598632994323	62.6662290701997	53.0667442494606	59.7454444912933	MAP1LC3A
1848	61.689609007465	59.9030079801709	60.4977623169035	57.3355326007748	39.1305557635857	58.3624750082883	DUSP6
84546	13.2409347714373	59.9020313431554	17.9396510712034	21.9401056179132	39.5320443272497	24.5253017094705	SNORD35B
9584	75.2880776679943	59.878745382276	59.1610394125038	59.5339481739405	57.3156942004023	64.7128414793649	RBM39
3098	70.3902787448325	59.7853233336618	58.7453512158631	66.0809417669811	67.4026425172095	61.228127078534	HK1
5754	58.4932082922537	59.7349629746284	63.3110510103339	60.6444109155637	61.487261602713	58.3308901490515	PTK7
26824	110.909992885491	59.6929225066233	42.0983811804239	28.9701071710794	71.637920920136	51.5705268920765	RNU11
7494	81.4681250387662	59.6916894874854	62.1645051771369	60.631101678852	62.3129278934142	63.0789716707671	XBP1
114897	60.3174833211862	59.690700630553	60.6814124770631	57.4137491786286	54.4441055101782	56.6152477405292	C1QTNF1
9555	64.2105423623608	59.6060341552251	52.9161406898782	59.6414841666865	60.5644133147279	58.5986272491652	H2AFY
7905	43.8072672482994	59.559976452125	60.7629875991516	57.4496982362738	33.9620351034256	56.5049789437045	REEP5
5709	71.963586241708	59.4899401050421	65.7358280891342	63.3407780881119	71.4235590252327	62.0972075676483	PSMD3
6390	73.6715045496308	59.487002963581	68.18623317818	64.1043173105591	63.9040810918483	62.7366865092551	SDHB
51287	64.6066858908905	59.478126648863	56.0367068956071	58.7162754998179	53.1403578481747	59.82054875841	COA4
6897	68.8900283476743	59.463788613345	61.8550776115877	55.1165456685219	56.7841058895164	58.822971516057	TARS
10105	75.941964643669	59.4343571049146	68.5222401539612	59.3575718246861	54.5610463314611	59.7196542219558	PPIF
1981	58.8721878843564	59.4055826124616	57.0542954901979	57.4994745367191	56.0704574927386	61.0906945484181	EIF4G1
10575	75.283847811003	59.3444820752686	67.864249867757	59.6870370484816	59.2621590641505	62.8490939238077	CCT4
64175	59.7031546100798	59.2913913057949	64.6649810738119	65.9041299497539	57.1272384448968	67.6898912126868	P3H1
677793	55.6707746390207	59.2441035404081	34.3023846655306	31.170368475212	38.6535544533108	33.005137210929	SNORA2A
677805	60.9082999486114	59.2135022472571	52.6229764755298	46.5055230191665	49.5468288901529	64.3459528721591	SNORA18
2109	53.6796627313219	59.2116028566477	62.2039873648677	68.2839715075637	51.0546810268833	61.8899671525841	ETFB
51569	63.5687046051101	59.1928543158922	68.0598588480132	63.3621962063794	47.4275100662422	61.4028315002199	UFM1
143903	63.4770156583849	59.1828417066846	61.0793308752762	57.7728340251373	50.4816169534962	59.1738098017215	LAYN
6430	75.1629561949788	59.1592873578163	64.7667402775752	62.6994510637062	57.3973677151646	60.9756665935933	SRSF5
373156	0	59.1573416358461	52.3654415172483	59.9239192047209	48.1813718723895	60.1368709390353	GSTK1
22818	61.4541307863164	59.1532514144057	54.3706030005474	63.0240899384848	53.5485192953615	73.9141305044106	COPZ1
11079	51.799288084573	59.1256049158658	72.4032442287432	63.7735312232634	47.3038760205218	61.2262851186781	RER1
708	63.2194863274607	59.0797038158959	65.7900324982119	65.2983825555778	53.7826154912704	63.9931262977646	C1QBP
8519	125.052041699114	58.9849528402504	103.631300953205	48.1249622064988	104.704230765998	57.9682930943781	IFITM1
5819	52.0022435146539	58.9804616301838	67.0041367598914	63.7691117131301	52.5666716198899	61.9473824220948	PVRL2
191	43.1785943823181	58.9671726889136	49.8446160154349	47.5357872178295	37.9133800063325	49.4308986486819	AHCY
5872	43.9222688952009	58.9629110685073	64.0231013619098	59.3727357111694	41.5408476889047	61.0534262044671	RAB13
54461	0	58.8594015693665	59.6468535061656	66.9648824204453	73.4631818710088	61.0698399372929	FBXW5
6576	62.726162001958	58.8095122647646	58.4767139163237	68.3380870469429	59.4707770937567	65.0457420889197	SLC25A1
3482	0	58.784373894231	45.7057553900323	46.9028862370607	37.8992765344881	53.7525314206254	IGF2R
22949	0	58.7475015663829	68.696661305191	58.4784278170606	46.7369973998207	64.2817793855323	PTGR1
8192	64.9921677538766	58.6954603731928	54.9546635304838	60.3016879573094	59.9046137565732	65.6280879801643	CLPP
5683	0	58.6480254181564	74.8064686050506	73.2119689055857	59.8470926999487	72.6595656859373	PSMA2
4700	69.626739769399	58.5947565056728	63.0231255424842	65.2273410262285	58.1174473292094	66.3861643264852	NDUFA6
27069	71.3918330322443	58.561803413328	71.5105209108058	66.3649660608475	56.3656895319165	65.1285847685418	GHITM
677847	55.3143769440491	58.5481819972879	46.1190130909138	47.5590189193832	33.2246844458233	33.2456065217179	SNORA81
26471	63.5622943304302	58.3317018261943	60.8164662337812	56.2369418852315	95.3623876315234	58.8565602144933	NUPR1
51726	75.6795073472746	58.2229008837088	60.6301434111196	65.3336915663178	67.8874505211967	66.4462881128105	DNAJB11
8910	0	58.1803282005941	58.7284046853979	51.1469582162318	35.3263589926336	51.8882127345333	SGCE
23585	64.9293627713058	58.1722529829336	69.3330795317946	66.0946915438783	58.3770392125133	64.3986954564806	TMEM50A
10749	56.9723120881718	58.1109164347272	55.2484754912977	61.2304623628264	55.1373400470039	56.1041995858855	KIF1C
51604	61.0368756181069	58.0535837436101	60.6629234381609	52.8797766879621	51.0743447351007	57.2157193124453	PIGT
5245	76.9250451420126	57.9691725558745	69.2225572257517	69.8938427963921	62.6416201195166	66.4556562450168	PHB
3725	81.5080545623268	57.9649087077195	53.6523154676783	52.1577139872964	73.2614555094319	51.0366640798324	JUN
10494	63.8384984048034	57.7605482746888	62.8231330553266	65.1600037312135	59.0798185861813	62.9215828462527	STK25
8031	68.4220925268959	57.6812635634892	62.3431441047678	58.7836837764434	51.5260781975123	61.4847774992684	NCOA4
55256	60.311035826463	57.6622576970708	60.9120372091455	58.1900849079224	46.1213473721545	59.3599534330844	ADI1
2635	40.0921567053045	57.4015835738404	65.9172021114532	64.8299031790849	27.9449940715416	64.2383857593983	GBP3
57410	57.710281803362	57.388341314302	52.7223025919427	55.3740734213895	56.0235775643796	55.5595042269903	SCYL1
4430	59.9981968363529	57.3558926393633	51.3732453364643	49.4087137309268	42.1008901046522	51.6515012228197	MYO1B
989	0	57.3484971575348	67.3690899785816	72.2279595170523	46.7151875699704	74.7251415822645	2007-09-01
10456	69.7138032936336	57.3418750708321	60.9082961759324	61.5979537016529	62.8852210152757	58.0662187899721	HAX1
1051	66.6645386576314	57.3252008944341	66.1153128500397	48.7512987106465	69.2355229031975	54.1953740692182	CEBPB
375790	60.5446672270567	57.3205411231054	59.8488394838517	59.4151720383616	61.5531052265798	62.1055280237459	AGRN
11018	60.6643623146498	57.1971318514575	62.4340398862219	61.581373862164	51.4773055328101	57.2558259510704	TMED1
10521	76.5844893515869	57.1720947378291	52.1281528625379	55.8045548379747	65.8512368095782	59.1858637647407	DDX17
1490	0	57.0750671712588	44.5409493717795	45.4296699943507	87.0892285745841	50.3439667921477	CTGF
11345	70.6447477925186	56.9623831672541	62.1812416636999	58.7450005377322	54.5778930544353	55.3765552989319	GABARAPL2
9019	51.6433456702181	56.7688803794248	57.4966413626847	58.7153562986046	45.8704276739948	60.4208939622976	MPZL1
5476	55.9164617501273	56.7225141670372	71.3758080573212	62.3639870516555	50.7448324838742	57.6870574646501	CTSA
51506	58.8312905726997	56.7023961328043	53.3733932523645	57.1391388138716	54.1976576345352	65.4628546577897	UFC1
2224	68.3415533121031	56.6174089348535	58.7255803048111	64.2945208953504	56.4806582558214	61.9269031941739	FDPS
85027	62.7781423225042	56.5148457908398	74.6281285921182	67.1956408562864	50.5576568273638	68.1586044688659	SMIM3
4711	56.7747276771882	56.4138740254079	59.4306703160847	61.3798107434727	46.5156655290834	59.1015769240498	NDUFB5
10209	60.4130130974325	56.3866904840063	39.526760610579	39.9855179308715	38.8809283030362	47.621064595025	EIF1
439	76.9215554378183	56.3776230335258	56.2408061082225	60.9541139410487	69.5220414550095	59.1771796086578	ASNA1
5211	69.668885488949	56.3504682942449	54.7118038275429	63.7419128617835	64.7483974479599	55.5569695618581	PFKL
1059	63.6963559321746	56.323619563064	57.6258650841189	63.7823987732315	64.309170701371	58.6133539537286	CENPB
27248	49.9159058464666	56.3001042208446	60.4295891343476	60.5300979086273	37.563675314608	61.5227628251421	ERLEC1
28972	48.1652731390863	56.2905851820886	63.6325761621154	53.1104548896157	41.4893359597472	60.1877955792042	SPCS1
25923	56.0133799134258	56.2127850172604	63.4927934248193	64.0109264377143	46.1992217322284	64.1579872790987	ATL3
6388	69.207594691862	56.1942221002201	68.1406355850582	71.2884662538965	64.3986195589578	60.7476820497084	SDF2
100188893	62.1486685454674	56.1917141308321	59.6475892603195	56.4042395793011	49.9418407304252	65.9516989990415	TOMM6
7841	54.2956078959192	56.1535314880764	60.8208909454656	63.6821743258277	57.6799154536451	58.3655450209134	MOGS
254863	79.8475655770422	56.1274164781413	63.1945565710604	62.5453743485017	64.9172642202479	64.0257300387789	TMEM256
140465	64.2939566876371	56.058470187571	53.8946479438683	57.4815100771813	61.1695835261139	55.0392234361984	MYL6B
6422	0	55.9923513526783	57.1584244144327	62.0846062411898	38.580868118543	69.1370623115938	SFRP1
5605	64.4086716321332	55.8733022733835	51.5911534073822	61.9251743338706	57.8198324919248	63.3568012907674	MAP2K2
677830	27.8449069458166	55.6898533447185	30.1808247433186	16.3806218414284	41.4388841124464	23.0360993286298	SNORA76A
10856	65.6600870238449	55.6227859944539	57.1496841293389	57.2910781106303	58.0738483439661	53.6655795470672	RUVBL2
64928	71.8666684162241	55.5869528673125	63.8265779187072	65.0283679627838	63.471630190043	61.5352835399326	MRPL14
677769	53.1398655340152	55.5533404500588	42.4983657997153	41.3920891418771	77.1785697706724	49.9413392254147	SCARNA17
9902	72.9639021672187	55.5472545559435	46.7564337195248	60.3950214481762	77.9609179841204	57.9606004524043	MRC2
26472	75.9683540260334	55.4953056098324	59.92728020111	72.2274227496419	68.2370347309511	70.8898808113727	PPP1R14B
23474	64.1284732855487	55.4941581591333	49.8360898709068	67.8585262022207	63.001681277172	63.5474202871055	ETHE1
79095	0	55.4917755493718	60.3725031654746	59.5042617067841	62.6480329961374	57.1217722482713	C9orf16
6147	55.2570143863691	55.4060073293203	51.7549686161397	49.0975834308766	42.2479365272166	55.6243956297269	RPL23A
1022	41.6692304540814	55.2784018771591	65.2150268780462	50.1585606790811	33.5727906049323	57.5043670166724	CDK7
56674	55.2357717036888	55.1985881467021	66.4616485549476	65.0382430843648	42.9444738467017	61.9552365286441	TMEM9B
51449	44.7596293062214	55.1816950846283	58.132877118216	61.4933546832413	36.5932775877131	61.2041545165412	PCYOX1
6890	50.3855245509855	55.1718924323091	69.6291822877438	54.9394514659941	44.9701109127543	53.2764421871346	TAP1
26782	9.1989652096301	55.1237429558309	17.4091049994234	5.95559450742661	30.3415871047041	7.32844329518982	SNORA66
57658	69.2580003783477	55.1203030126782	61.3992312521448	55.974474214457	66.0359050112077	48.9124268520056	CALCOCO1
29097	65.1308532989858	55.1090234688001	56.1085048042806	56.9437578226242	50.0185736948335	58.4854763784131	CNIH4
8661	58.1283276303406	54.9598071315225	46.7407097366063	51.8575252608785	50.7822456395467	52.9533558176935	EIF3A
6374	33.8231005870221	54.9209799260422	53.0083359452449	13.3734352659647	12.0300932289596	16.0596663179577	CXCL5
4792	56.2896050245096	54.8679038053716	44.1267333049433	49.0635804847822	38.8064912992652	47.0058605998423	NFKBIA
81606	99.3475718521317	54.8161026708662	82.2838508946849	86.1213578359393	121.083772313002	67.8666729664822	LBH
641638	0	54.8139180243135	59.7582953196695	47.5130579287534	49.6763689224117	58.5576777284077	SNHG6
3799	65.749144330154	54.7774059734288	61.3353897992931	56.340363959361	48.0973877267738	57.1833863268662	KIF5B
57146	43.3513897949374	54.7443815608231	64.7370229740918	57.3458245771636	41.1912707708538	58.3028198494874	TMEM159
6134	0	54.735389801285	56.1190672336108	60.5688843040129	58.6206666631444	67.2174430107985	RPL10
8813	56.3681895542026	54.6877551240743	60.6144313557679	59.8609773144388	37.6124558519895	61.6408174585379	DPM1
2048	48.1612147878731	54.6422573193438	55.9409583564063	49.4855442107829	47.6989148854534	48.1150156169605	EPHB2
55108	61.163108315347	54.6356118873117	65.28142442497	56.1066632553815	51.9312496531491	48.3035074307177	BSDC1
10598	72.3257688458107	54.6180623386327	56.3065848288169	59.9374753473981	61.2272302540443	59.8733817217009	AHSA1
51646	65.1836495404587	54.6171693067359	61.5308781104781	61.253357780887	50.4874206466591	59.8036817012128	YPEL5
51070	70.4639618000567	54.5756505229728	60.0994649365341	61.7245435524086	66.3447073977318	58.7143129943396	NOSIP
808	48.3566674919688	54.5556440606619	62.5698604751099	55.0503625097721	45.2446784796124	54.919529236064	CALM3
23264	43.0596642904538	54.5500904566327	57.9319066175738	62.2451223231994	43.076185070208	54.8253231828878	ZC3H7B
93974	53.1993182496574	54.4712626029798	62.1782736168218	61.4484279443	51.3358038736278	64.8841425080922	ATPIF1
10381	55.6722879869782	54.4642208972909	53.9454709164695	50.9236397683526	42.1280820248591	51.147051788141	TUBB3
5499	63.1054317729603	54.4226590769944	58.3299260201149	62.0882119504486	56.4295603336358	57.2525490167125	PPP1CA
51529	63.6227890799576	54.3887284058958	54.2504912118864	60.4788319808615	64.0430762297123	56.2395963187193	ANAPC11
1537	0	54.3812798651342	61.1470288633016	64.5212989453598	60.8362223974257	61.4499055148727	CYC1
4833	44.1434619808036	54.3329454582577	57.378379513537	55.7985829734722	49.4013153737944	64.2275832191637	NME4
6150	69.5666578341928	54.2212023336007	51.9137719408192	62.3827455332746	62.3562057690203	61.9263335051755	MRPL23
28971	57.6821356828723	54.2189340436771	60.349365878683	72.1960740418512	53.8388794171115	63.8185270289447	AAMDC
3831	58.260112994324	54.1055669531766	49.0570116351995	56.7797007537324	54.9252565718134	59.0162462513046	KLC1
402	72.7953559090633	54.0854389195234	53.699110963782	62.2619954927096	69.7898225497507	62.8575118422289	ARL2
51493	62.3772361778531	53.9918788810736	57.8190496609161	54.6817118396364	50.3469095033201	51.1536692932877	RTCB
11285	54.2166118032778	53.9673007959183	56.6708977428783	57.3512297998822	52.876452858861	56.1713098724715	B4GALT7
9804	61.1498971641044	53.9000173022938	60.0961538256125	56.9894961790061	45.6447464988078	55.7660564713832	TOMM20
51264	69.9452850173676	53.8678524529283	52.9972508459106	60.91406206498	56.1163836060441	61.499503869093	MRPL27
55741	47.3962027741518	53.8171675858387	57.3934013039832	60.0395399077426	43.5955448348003	56.8995620805485	EDEM2
7419	0	53.7831073820491	57.9477019388598	61.3555071271033	45.0085980186981	60.6808401389217	VDAC3
79974	0	53.6637637132764	61.7172629397332	59.6419145642688	45.1557896165644	56.6944684885766	CPED1
581	66.6094922451029	53.6438719810731	58.0696221298442	64.326110738654	66.9174273911457	58.9222011277663	BAX
25855	52.908453345576	53.5912333458854	59.4709212221715	52.4686529153543	49.3861697816831	53.2931332183254	BRMS1
961	33.5219056435729	53.5749306388715	62.486093278463	64.5632231162144	26.1724909109791	61.1813978128726	CD47
7317	0	53.4812680142048	45.4943172623114	55.7898256275864	43.489887186509	50.8134715573009	UBA1
684959	50.8689046293724	53.3558666552861	32.2021199327869	25.1223865322604	42.5766017709603	34.8101056521517	SNORA25
5719	64.0797985485887	53.3539028404697	59.6508006953889	58.3212585093782	56.8093933854522	58.3570066524671	PSMD13
8079	53.1703059308573	53.3121311819443	58.6159207543343	51.5139181306866	49.4596651522707	56.5143784950689	MLF2
55041	71.6891501817343	53.2769366163267	58.7305642744539	58.9979537016895	61.000477090594	57.0633626080536	PLEKHB2
2274	89.8618890787618	53.2690888977732	55.1243796220788	64.8788734170599	100.547322410447	61.3004259463035	FHL2
1783	47.1751053328117	53.2403217880062	51.6278002598948	52.1547179056157	39.8427574431797	52.5362849141329	DYNC1LI2
55970	56.9255084553295	53.2108528056285	62.1354537381738	59.9594909710894	41.3923547280249	58.9616396031455	GNG12
11282	44.0149102918542	53.1291116016035	51.9359109073033	59.4658158992279	44.305919923516	56.2952747193551	MGAT4B
51406	61.7930489081674	53.103397364205	57.198887473402	57.4358828990681	53.3365980213877	58.7868603461966	NOL7
8665	56.8221643455787	53.0649812762413	53.6285110578648	49.4270483249216	56.8908923267439	50.9402660737697	EIF3F
55884	75.4780202364452	53.0543142611275	55.7557404896649	61.8034064228673	67.653308347198	62.5397716713001	WSB2
9130	0	52.9941319660978	52.2302676958617	61.8084598065759	65.5264285792096	60.8917072004802	FAM50A
5862	0	52.9903507672561	49.6892913758487	54.5513391714934	51.4550190902	58.643505515036	RAB2A
55002	57.5993534496703	52.9332958339886	60.9785365769588	63.831462704385	49.4655272997456	57.7762025762543	TMCO3
3895	61.2721359335786	52.9319530642008	54.6259271372282	54.6952804953624	40.7431909407521	52.374577850744	KTN1
10980	0	52.8574033563695	40.5927588520917	50.7209605330289	45.7662421731907	52.4836796298219	COPS6
9538	49.2157522419986	52.8459023378213	56.6028654526708	49.5277749110257	39.1424937091112	52.4383988727238	EI24
26118	62.8888295987459	52.8027906651076	47.1599979854854	52.3028216787455	51.0030375286482	61.2864360104619	WSB1
10097	51.6699375285196	52.7664616329939	53.1580347010055	54.6527793560189	43.6488434934896	55.1794150601977	ACTR2
3029	57.5001984770067	52.7627116369897	52.5576063184174	60.1142820593374	57.6058003448906	53.1016270072574	HAGH
30968	0	52.7371099500955	56.5500642722112	58.5281605743837	61.9246338979435	57.5337488547738	STOML2
2664	0	52.7267311519214	47.1719063609748	53.1973697413924	51.2919113144659	55.0563702454829	GDI1
4924	44.638225388439	52.6496494547962	77.4551449015554	52.8267467824316	46.4022507124662	50.8316626157438	NUCB1
908	0	52.6073447055298	57.7193458188807	54.802116434857	49.6228063927639	59.4280632529977	CCT6A
6867	0	52.6000340684112	55.6198448269355	55.9031762513254	51.7541618929042	57.0116281518227	TACC1
51433	54.5921995847252	52.539911303118	54.7032405528934	50.2850714409882	44.7968097035405	49.7178009717042	ANAPC5
6525	65.2463742671709	52.4971036712384	50.3544692929175	50.0018398828497	56.6496355430489	49.7740126355903	SMTN
1153	59.0278680843503	52.327367244025	62.7669704084469	60.535843879407	53.2431093612782	56.9464737882886	CIRBP
90441	70.5181509529406	52.282634894219	61.1446641553733	57.8153768213569	57.6102444564771	55.5068942372962	ZNF622
9076	41.6866973047451	52.2707673776078	65.6415227994298	82.5767245819526	35.6951914502503	81.5395464378037	CLDN1
252839	53.2252884145676	52.244102470841	56.4183958314647	52.9799761389826	46.2486388371192	48.5396275045598	TMEM9
10904	42.2271133947049	52.2414674651684	57.1808720757726	54.4174862699254	40.0201250005184	54.216054314926	BLCAP
9556	60.663896158042	52.2355103025067	62.7361869382538	57.4612215175348	44.7978328159218	62.5145654165677	C14orf2
9301	8.90085059635505	52.1752048225185	5.84699738616998	1.37516331508288	20.2931160879882	9.66947379226435	SNORD27
64983	0	52.1281916626496	66.204996102175	60.2367626866025	43.3006186535077	58.8854748126901	MRPL32
51075	51.9833787576862	52.0141315402307	57.8400394728173	52.6549639315632	40.6294266924141	49.9909024437204	TMX2
3636	49.0975432949199	51.9732933651654	52.533747180955	50.8909526946738	48.6503893714816	50.1861675807409	INPPL1
5358	0	51.9185567379051	63.4066040785945	62.9219991328292	64.9789206724758	57.8305928571059	PLS3
6142	57.3173927193349	51.8647353920056	38.658303106619	28.4378433119081	31.6358702952825	32.3317162529693	RPL18A
3035	61.8494580413266	51.8289926362578	53.480377314235	56.0596108242341	53.1742227199364	52.7468810696555	HARS
5516	0	51.8249209846729	62.8270257210387	67.0214112729632	58.5925098012572	67.6764998211883	PPP2CB
91283	0	51.8153758237425	56.6150643460873	58.2547631923903	53.4418712346723	60.7376326206508	MSANTD3
10787	57.606070275044	51.8133009281287	43.8297589038416	51.8999460469622	44.98732989158	54.6350319713175	NCKAP1
1398	55.7753131440484	51.7842305367317	54.6494513460161	55.2251921118005	47.6519098626902	56.9646118166888	CRK
153527	55.1005036917217	51.4538886268155	60.0013303199824	52.878303663306	47.2125557965439	52.0309780250415	ZMAT2
23603	55.1142196059017	51.4424181552019	49.6021555454798	51.0760527113981	48.89497328461	51.2068972267038	CORO1C
5682	59.3080586339885	51.4298096872085	52.4438997446943	53.5972743300072	44.5803075279701	58.4173479393425	PSMA1
26815	0	51.333669260865	16.0792428119675	19.9398680687018	29.9565047013159	21.2728423429816	SNORD36A
5936	59.2523776925241	51.3029562841623	56.976215405379	58.1182160170064	51.3358703122621	53.7396886527743	RBM4
51308	38.414481364528	51.2955816580269	56.6091857464251	58.3740120885587	42.2297908872474	53.9647850367325	REEP2
619562	26.8892829204572	51.2689357561224	19.4300220832726	14.8517638028951	43.8866510562206	12.3174219999921	SNORA45A
65264	50.5629195628922	51.2480619964357	59.693242028864	52.7524261329107	47.0297277695849	54.9879404063739	UBE2Z
84326	58.6068993811949	51.2134498949145	46.6089220211836	52.9241424404754	54.4186827339111	53.2097329254318	C16orf13
292	0	51.172338609149	53.2072434238148	52.1442385677763	48.0494295698669	54.5727637092948	SLC25A5
3726	107.826123223526	51.1149441589374	54.0138921532971	44.7079527106241	70.5342228785139	39.4488972643877	JUNB
8907	39.9121978606034	51.1129905502181	48.5073359063437	48.6155603083755	39.2258404539997	47.4034730252638	AP1M1
56975	0	51.0537692103695	51.4943848317435	47.2204388934894	35.2055056482063	46.1097873487607	FAM20C
10945	35.7343660305584	51.0174853793189	48.1954813449618	42.7333987392229	35.3914625745921	46.4581885325441	KDELR1
10488	0	50.999510083223	56.0629441435683	55.6305937511648	50.1807084555947	53.3341218960033	CREB3
8636	0	50.9965184566744	50.889382138929	55.4507936530338	52.5704771406452	52.5295962019717	SSNA1
10412	60.5293021779797	50.9311957313785	49.5723691436151	49.2816679329158	47.0144863404943	59.2780784656206	NSA2
10512	0	50.9293288267191	47.9648158211439	45.0566652157152	62.758610270677	48.0505942341838	SEMA3C
1362	65.4763811957393	50.9262716712047	51.9213367891894	40.1105579424399	40.1505668799886	45.5632834604612	CPD
396	42.2352489624756	50.8849786753609	49.0344989035143	46.6737352158107	44.5161576321791	49.5466492348703	ARHGDIA
10755	61.3105388172512	50.8847630436843	36.4459805968418	59.3608599897985	57.5655423709027	56.8438739265307	GIPC1
6575	0	50.7628245691525	57.6607340702879	63.7780885408789	84.9342079718892	57.9851048746181	SLC20A2
90701	68.8393150981526	50.7504054828391	68.1003224977445	58.0522907385116	52.5826742038773	58.669717710404	SEC11C
7323	62.4275754645232	50.7465684302761	57.6673452022603	53.950368945163	50.3738763509698	56.8776762494757	UBE2D3
10899	63.0349253045322	50.6974384359808	50.0152305002495	56.2681182621333	53.265285647542	59.1816027478766	JTB
7265	52.5044941555101	50.6428564863733	55.9516508936693	53.2707187812916	43.3183544150536	51.1141992020934	TTC1
2632	63.4300165352853	50.5996677690452	49.3117533671954	49.9851230926738	53.3666015114345	55.1974376168678	GBE1
8985	0	50.5972903095357	48.8578794015333	48.2586704243664	45.0365196428464	50.5372108258648	PLOD3
6990	0	50.5559324241022	58.3697094660886	59.1121645945555	36.0440906689176	60.6349313254988	DYNLT3
23677	27.1348471480413	50.5369463202835	48.0236694441937	43.2973473011278	26.8747730711848	42.6479202954202	SH3BP4
381	0	50.4921336992115	58.4341027120914	62.7681905780162	58.5494637700763	57.0914207219338	ARF5
4077	59.4227827063229	50.4741756196504	51.3440541071263	51.9122113560985	48.7625931165003	51.9984980696042	NBR1
11261	41.9905706039586	50.4608692201407	53.6330769527691	47.2221715962021	30.3723595054188	49.1652328127294	CHP1
7086	58.4733779670153	50.4484466617346	48.5077021088911	47.3312450423934	47.2563821466134	42.050144265328	TKT
55233	62.161655550001	50.4237470621471	56.859739818556	47.568854718578	48.6354204340303	49.6089842777842	MOB1A
1613	59.837702752365	50.3434157757268	53.5979389850527	55.996911503869	58.4706166699441	49.9082654908284	DAPK3
8826	55.7632510088529	50.3296624784318	52.0390876935545	47.9952977264156	42.1221882579283	47.7975098413733	IQGAP1
2739	61.049312346275	50.289869167539	52.8029280316259	52.9400927610119	48.8428353438855	56.7300989035554	GLO1
6892	38.7020745718236	50.2719033684479	48.8706397555153	44.8719058293793	37.1665149901474	50.0357950883415	TAPBP
10801	39.2181384202095	50.2694307520971	50.4700364493827	52.0357615421081	39.1003483907179	51.6936686825261	2009-09-01
4702	0	50.2528344873669	49.6302005622296	50.0337856392952	50.1213862484637	50.2354368297639	NDUFA8
5372	44.8643738413032	50.2009086100656	50.5311823989499	57.6089461099569	42.8412739147373	45.8527502354921	PMM1
427	0	50.1784756100604	58.2370414877741	59.6845020708288	46.580012581245	58.0325123937626	ASAH1
8692	39.7414612468534	50.0945578433122	52.3830872334118	54.3887634223994	38.9258753922691	51.8184415675627	HYAL2
23324	35.5988243473097	50.0779125175206	49.7449636178394	47.5102392280261	35.2310473687602	45.2318015923291	MAN2B2
30815	0	50.0541702376003	48.234071014685	55.2244483913601	40.2428957665287	51.4167615596002	ST6GALNAC6
9616	54.1064839253102	50.0184739084121	62.0681260993429	55.1716554028749	43.8170311457606	54.2941860515736	RNF7
23344	61.706409133572	50.0081081014402	55.1698448717035	59.2056518212209	55.6513578706096	54.4330106620506	ESYT1
23612	78.166932605841	49.9992025786651	52.9006702827886	62.372183077242	92.7991271690435	53.3173254118049	PHLDA3
207	54.6917034880542	49.997935530041	57.6925337660318	53.9856357378243	53.7937555605079	49.627703718303	AKT1
79581	0	49.8981085968678	61.5292387479621	61.460859493921	51.9848422740502	54.1370786561327	SLC52A2
7360	69.8308535315635	49.700668985502	51.6512760482016	46.1133960232142	49.7626843421491	50.1939726145511	UGP2
25800	50.0413039037955	49.6878828063673	57.2430420916201	49.2502088598316	34.7030960476449	50.4505255061899	SLC39A6
284207	44.4490134397805	49.6360780190898	44.6091248442226	52.365558794904	47.8631335188558	48.9900661691197	METRNL
8662	0	49.6080301908595	57.844322390417	55.1403033538097	52.4755842364208	51.6959415975534	EIF3B
25972	46.5367306770059	49.5644567021131	52.761094524022	49.4625671125874	39.8101174999453	47.8144058389135	UNC50
10237	54.5267499356658	49.5044292288728	54.3977817529507	52.5112952896067	43.1185940486764	57.5863636505241	SLC35B1
83641	42.4367586592737	49.4649489449607	49.4669881902074	51.8601880039446	27.7937949273793	53.0106866523123	FAM107B
6881	56.1193214407267	49.4584364738733	47.5126086813183	42.03451959962	52.227952316442	49.7026180440171	TAF10
5217	40.91486567835	49.4276271767779	41.0289303764577	48.800667386531	39.1491128437379	53.9176470262672	PFN2
25798	0	49.406281361594	36.2136612304721	46.2232314295601	51.2471318719701	53.6499836215958	BRI3
7058	0	49.2735079211723	37.3950158187274	27.8678301689717	52.3409983352974	30.705281694203	THBS2
6520	68.122957459006	49.2632656468007	53.2087984785204	47.7004825915121	73.1553758793524	45.6740656886965	SLC3A2
10763	47.1384901287288	49.2529960531927	48.7789807128337	61.2811172867449	53.740819842122	56.1796775278518	NES
58189	84.2615422334453	49.2463190796373	58.7330463130369	87.7310285599174	81.0883129271632	76.5418143149634	WFDC1
6866	11.8960440145478	49.2337957075452	43.310638230122	37.0127726187334	9.54398758124679	33.4614418729584	TAC3
6574	52.8170653104355	49.2321352319761	56.1140929915571	57.6714869522038	50.5201721442724	54.3656306168114	SLC20A1
6157	50.7969913256516	49.1902459313572	53.5181818552119	51.8294797466614	49.3836987762385	57.7481031253363	RPL27A
51690	49.0729413298344	49.1715702024628	37.0384795962383	51.0291371689217	43.0838464637287	51.8135034130104	LSM7
7453	44.9121086694788	49.1379646148256	52.4456753418522	43.8680804151102	32.3970963807466	45.1311612363476	WARS
10992	53.3883274571345	49.0963594435318	47.0952000938571	51.4560072784019	50.3911991159126	50.3507609743977	SF3B2
11015	40.2287012885033	49.0802938881983	46.6137358321129	57.140457320637	35.4564888501821	60.8526713534946	KDELR3
23568	48.2726650524398	49.0783539556335	57.1335173162895	57.0260581574655	39.6585468690969	56.8565058985144	ARL2BP
65992	51.1053622757228	49.0425987604781	46.8319312174572	50.3349251693016	52.2100402974624	50.7439179682083	DDRGK1
58533	48.2646878575981	48.9757565210243	54.7413454965895	53.8238042824836	36.188618520761	51.2698361202617	SNX6
118429	41.0949521893509	48.9716741557433	51.1002910355807	41.5786259808041	34.7370148014942	45.3521557944781	ANTXR2
3735	55.9488362818268	48.7929456157633	51.6391451779937	50.657178862588	45.2103817477165	43.8420026499056	KARS
9861	57.5474510616717	48.731857478505	56.9679928817662	49.9600617222771	40.4798462462883	51.3103086371165	PSMD6
2297	56.2325584011294	48.6859833660062	44.4165739767027	38.1653254846791	66.4500576645815	41.5574389063132	FOXD1
11343	65.3413168526761	48.6744595044266	49.5471029824465	56.734845054177	61.9419335786733	53.7246492382016	MGLL
56270	60.872472139025	48.6691861586215	54.8401795817659	54.0412072920704	55.3491407486836	52.2353421498464	WDR45B
3155	44.7820271523535	48.6457795564791	50.4630781873551	38.1453883743513	36.7352996987249	39.4427938421768	HMGCL
8654	28.3833389619015	48.6185306224969	55.0510561715741	63.6298374373724	19.9560958698955	62.0282608683207	PDE5A
50813	49.3125728641761	48.6038812372279	51.9609086587011	52.5556992417706	46.3943270067374	49.202309854538	COPS7A
677811	44.3886575194849	48.5686238440034	43.4348377258342	37.3258614093925	34.7881990079797	33.1524815734778	SNORA28
4758	60.3980987922808	48.5660696904052	55.1385122896667	47.3066804537734	54.6599708218088	48.2063655289092	NEU1
8615	49.6698035116159	48.5635147545979	52.2275200573411	45.5161596032408	35.9871703653421	46.5998978489286	USO1
162394	38.9944675499182	48.5609777476731	48.8238101463983	35.5923232233828	31.0357976538745	39.971036657735	SLFN5
4947	38.8197933058785	48.5040883305845	73.4248528159873	40.8197302781051	39.5295671234276	55.5143930348152	OAZ2
7132	43.865206369491	48.4234532888934	52.9066582894141	47.9046110084398	38.2576420357297	46.9138890190723	TNFRSF1A
51421	60.6330670348231	48.4213888901989	47.2382015954094	51.1944827716168	58.0035982657126	48.5693167546273	AMOTL2
10409	54.2723590164153	48.4185001616479	49.6653133569831	54.8779697558284	54.9409620393136	58.8885482373629	BASP1
3091	92.320533821013	48.3649706387125	48.3317211876756	44.1637814981385	80.135417769059	51.5933963053324	HIF1A
54890	64.3507887558156	48.3630536294253	50.3856571495463	48.3381518453769	66.6588088155232	52.2658429651992	ALKBH5
29934	0	48.2270660192468	50.0000243770611	50.4312228821049	43.7832785022548	45.6543753257192	SNX12
9780	44.210150853857	48.1831483435294	50.6680056911076	53.1210156871924	47.0504506945662	55.3104270326413	PIEZO1
7390	47.3739914377775	48.1502533474312	49.9024385484345	49.6886927822119	38.3338204726039	47.6646498368458	UROS
22883	41.6528388742162	48.0803368661212	48.6093596257013	49.7633251716163	45.8973734985865	52.349249794299	CLSTN1
53615	60.354653985132	48.0651964405155	49.7234689792228	51.3630752855106	62.751983829947	45.189203195173	MBD3
10618	33.6314711807006	48.0426736350192	53.8560671212516	40.5233369542789	32.0562568439585	42.4819972081674	TGOLN2
25945	58.7897503851814	48.0317897298681	60.0220858951195	62.2573937192068	42.7578591443533	58.3543952932433	PVRL3
56910	42.2020079947067	48.0070555679593	55.0947795064336	42.9977209064615	37.141669487397	45.3302646129053	STARD7
23214	31.3434664888052	47.9983566752613	51.2901466778683	42.4751936289643	27.1256694209665	42.1625793471109	XPO6
29889	41.5242770384191	47.978037450075	44.1664948270892	49.7119820879587	34.3537085957235	56.4903379817182	GNL2
10085	51.3840875535009	47.9386646647927	51.6320932601197	51.7531199991044	57.2706867327064	54.3805483725274	EDIL3
6612	48.6844331053842	47.8823023281509	56.554410799933	53.7523714836381	47.6292221061106	53.3998964403788	SUMO3
767599	42.6693785310542	47.7897378110847	51.8818077927759	52.2949429679405	35.2781736418949	47.0671851071346	SNORD114-21
493869	39.212940052713	47.7776765915419	53.8859279109426	46.4827203111055	26.7729979565412	49.9594636319681	GPX8
10376	62.3147243949557	47.7673442822432	64.78059511363	74.5271052972812	47.7866418774759	65.9267260497111	TUBA1B
7386	44.8850380340257	47.720016554941	51.7631239187401	43.1963064855446	33.1965820599022	50.2243844621731	UQCRFS1
27173	53.4831197986625	47.7085129785874	54.292514666142	55.0133319274936	44.4922001321669	51.5195300793279	SLC39A1
6902	56.8014650990316	47.6514864130408	72.2306540135402	56.6510578048576	42.4221336945614	62.2378030363949	TBCA
84661	55.4199324858507	47.639328145206	54.9910104169287	52.5381144527415	57.8353808507663	56.3923711564857	DPY30
5805	51.7798437414794	47.6300127515556	51.2159450189649	47.2820858323898	42.7132111884072	47.4310958297767	PTS
79174	49.0864571069637	47.5876338178473	49.916651971074	56.9553354726898	41.2157329199303	49.0214694199825	CRELD2
90231	50.3212082334571	47.5199781999584	54.0391437194249	51.6629061234127	46.5427762891894	44.7579743754705	KIAA2013
51300	43.8411000665307	47.4929768854989	54.5353402822847	50.3123660991977	36.7935337878883	45.8027705949364	TIMMDC1
100033414	16.2167324829562	47.4730164264751	17.3601571878037	20.925165495488	43.0369472263667	24.4029606633641	SNORD116-2
7035	35.7549993316203	47.4396879536097	49.9803933980527	45.5258074402281	18.2423873117653	50.7780440246983	TFPI
81555	55.1022460001389	47.3835745114687	54.4533408746787	50.1372586737348	44.5692288739914	49.9045746537803	YIPF5
29100	49.3816826765491	47.3125283025357	42.8141597017535	51.999878302328	47.2313331619674	52.346682806888	TMEM208
5436	54.1533666781171	47.2707717642797	53.188814932256	53.6461559905451	52.951213304858	44.9994436267958	POLR2G
10726	50.225749258106	47.2578975541979	53.1384992292464	49.6924124226483	51.4351518113461	48.5820012568085	NUDC
5531	60.4065382099043	47.2424144175178	43.1271010212989	54.1586875519108	53.6732213265973	51.4037951134029	PPP4C
78992	51.1712827563178	47.1752302354601	52.9028859248678	46.0167681658851	49.5916879475456	45.0402031908824	YIPF2
22885	41.3935750916996	47.1446275342395	48.6534924368913	33.7348022097287	35.1814220186812	37.4840999271612	ABLIM3
51056	47.828778477245	47.1163739033213	54.7780126550039	47.7378122235914	41.7458388095757	48.2700131709836	LAP3
81671	53.3604803298197	47.1136159296319	51.8007424680997	51.3031975728071	45.8513578836791	52.2791476430292	VMP1
54386	57.8854498882511	47.0641422611116	53.9041054388753	48.7554457103156	47.5880829792208	45.7632165257042	TERF2IP
23780	27.0673790862358	47.0189753696125	52.1667078933721	45.6963590033683	23.7283669534197	43.6132393069588	APOL2
79004	48.6150441206817	47.0134114443494	50.6870141302762	52.1136305123884	48.8663664995033	49.0135601322938	CUEDC2
51035	63.2770816074892	47.0058653522527	46.3768047138882	50.1587885352496	62.883245685487	49.5821210064782	UBXN1
3516	39.305766998676	46.9284082999686	45.880304471865	43.6410095997741	30.6295524551289	44.4283596118729	RBPJ
55332	50.4822316942068	46.909372645872	56.8856900652778	53.2086899627666	34.9354818149568	52.1512957385326	DRAM1
84232	0	46.799807527855	51.1702858573321	48.1671288030044	59.3849256305231	49.3813217082354	MAF1
10155	54.93265131942	46.7892634684819	47.1988440574708	47.9332018647004	50.0131796485116	46.8212979031982	TRIM28
598	52.545658769402	46.7629374236542	59.8820271577737	45.9075622043378	57.2326368986302	43.0671334485003	BCL2L1
401152	58.2217839726172	46.7583732861908	55.9119125052505	50.857520127677	48.2686261235719	49.0776686924744	C4orf3
23673	50.1048324809905	46.7564701536836	54.0757056085016	47.6890023161058	39.3415098882057	46.7827922015601	STX12
10257	19.6809594760096	46.7415663783679	47.488616966561	45.0319794983283	15.8138294274917	46.4134742028689	ABCC4
6634	54.3901271492136	46.6787927714587	48.633508944894	50.5782088594382	44.2073864650139	53.1325367138257	SNRPD3
5162	70.6358637049195	46.6660217046128	54.5187110317912	55.7786739926537	57.0007881882301	53.6637777817642	PDHB
285148	59.9963415272674	46.6132677991396	55.5271142501176	61.4178900458208	47.9969633112303	59.323182259296	IAH1
9144	35.0454870963495	46.6053720496382	45.105408407597	50.6748493392761	37.0882452233833	45.0846350654196	SYNGR2
65993	52.2191840298078	46.5755953125727	38.090010888569	48.3212920007787	55.772107681786	48.3801468385837	MRPS34
7077	35.5777215330591	46.5163098746881	44.1428306084746	44.5078849578781	36.6061322529932	49.010343005738	TIMP2
2745	46.1623846129889	46.5005879750844	63.9655123885918	61.889863732364	37.2172475118763	51.7396105868047	GLRX
84310	0	46.4855653175107	52.3380879717954	55.0192951398821	51.3347901834689	47.3826650794949	C7orf50
6637	60.0839078358854	46.4703254845612	38.620688822041	39.0881203855906	44.1658874362177	54.1221468748236	SNRPG
692148	124.641332648463	46.4527630032745	35.7198385773293	26.703171281973	68.9438853067234	23.4177074387202	SCARNA10
55323	51.2728779318378	46.4450049289546	53.2293872159649	47.7521499424427	54.3129457836918	48.3746069156662	LARP6
127687	48.5795631113521	46.4313095929016	51.4251849017317	58.2201160710355	47.246491824191	57.8935899768714	C1orf122
26802	12.1059975053141	46.4265333234308	17.7687972514776	25.0744064204723	35.2399938002911	26.2205990626597	SNORD47
128866	48.1079257269463	46.3902226555232	35.7849020355759	46.0491846711907	43.7228730701384	43.2854258503987	CHMP4B
54918	48.3250848128795	46.3879602648371	57.3443486964479	51.9620533923831	33.031219260102	51.1499651085984	CMTM6
26511	80.5284228499322	46.31811731341	56.1311749072318	57.9548827508529	86.3984249140403	58.1096697019918	CHIC2
7010	0	46.3054987007435	51.0417439401231	57.7863332108162	25.8919522770044	56.073601582138	TEK
113201	45.8167765658468	46.3033644153031	52.9816789155297	52.030541707862	34.3402822825551	49.8818883316367	CASC4
6711	50.0068952060463	46.2989294755423	42.1662609412338	48.7380516688987	48.2664892563109	48.638997439946	SPTBN1
5716	0	46.2855445527312	55.2779520027558	46.8160385507388	40.3237080351227	48.4099140699392	PSMD10
11072	57.9124067496629	46.206329247289	46.8302615584622	41.2658423966383	45.8613658009706	42.3353672188635	DUSP14
23258	44.8714344592739	46.2025904979371	45.638375972534	46.2154583594621	37.9342012949048	46.7920735392669	DENND5A
328	45.351056949716	46.1866029186585	42.4247252205822	47.4911051836762	42.8784778470448	48.0775231810725	APEX1
9908	55.1877273387235	46.1185896200576	49.9981872731688	47.4825672010819	42.9291420849954	44.7001224854261	G3BP2
51719	50.5547432112037	46.1130463433628	53.1322310865834	43.9849471766233	38.459396046149	43.8575248170427	CAB39
374291	48.9948278489162	46.0981617589747	54.4975863245309	52.0252625156546	49.3939314159101	47.2106521949029	NDUFS7
7376	58.2319271631704	46.0218577113277	43.5851648408839	45.9851419151082	54.4628021237651	45.1672488432853	NR1H2
4712	0	45.9701003795141	50.1810750149484	52.320018655984	46.7340306858939	50.8017551164812	NDUFB6
2217	52.5477934908348	45.8538748682035	56.9059507626863	58.2006292133126	53.2834004796186	49.7713266916057	FCGRT
23204	49.793868659018	45.7908343247443	48.2997107403494	48.062686747296	39.9818435595244	47.8177688066218	ARL6IP1
8704	49.9732227327016	45.7900128177544	50.188623478175	51.2395482693917	50.0841775601264	46.2629765562967	B4GALT2
23463	41.7198067714287	45.7543671352854	51.4535769982958	47.9430769213568	37.1218622020768	50.4186244689731	ICMT
5690	58.5359005114569	45.7476657516169	48.9487094790136	52.4938081554005	46.7685136959349	50.0112050434463	PSMB2
10471	54.7437275735417	45.7130428552532	50.6739773468065	47.7402375557168	52.3015996059613	49.6605073775552	PFDN6
5571	50.8646592483472	45.6604338288561	51.2023676907223	47.7713252706563	40.3631028122453	47.9463718287534	PRKAG1
1075	27.6282708217868	45.6078493767927	53.0164579997467	54.4480247161977	21.7317858685556	51.0073304649789	CTSC
2012	61.0858531395551	45.5941806442238	48.6818833728689	47.5637799393717	42.0336726958043	47.9197602772131	EMP1
26355	83.2883238272078	45.5513759864008	51.8694254997466	51.6916997913016	68.3309970968194	54.9152263390746	FAM162A
23593	0	45.5138141207557	44.0850832564111	52.7110181772018	42.4947891158317	54.903302362442	HEBP2
10907	43.1805307557066	45.4756837902343	39.5336276045437	46.4006078917656	41.5853164781762	49.9940378219799	TXNL4A
28956	50.2183352829195	45.4651635599948	43.4274783836237	45.7256947235488	45.5669214612598	44.3688277622139	LAMTOR2
94005	45.4238263513003	45.4481927414413	51.9819029716511	49.6092678832057	40.515598287748	45.6541865984363	PIGS
10371	0	45.3974158440693	52.130130079841	49.2609306556532	16.6471890640765	47.2295443006221	SEMA3A
2995	59.293672421861	45.3722030552018	45.5967527257626	48.6276237804098	47.0988688716812	47.7785763853062	GYPC
22827	0	45.3644351473744	46.515439309458	47.6333771709434	45.5310832612211	42.9985968262847	PUF60
5269	48.2787327607885	45.3140825640797	52.6869169086714	52.152609222803	42.3545266172487	48.8948750107987	SERPINB6
8565	52.4845676253005	45.2728313322285	47.3387314845639	38.801046915274	47.2324857881842	41.0529189532594	YARS
6741	44.2535733517445	45.2493108087151	46.1852295056081	47.8486527064261	32.7767084993016	49.3231442228905	SSB
4247	43.1094749784632	45.2361838172795	47.4014417385629	46.3649677800943	35.0833404971658	45.9426624947985	MGAT2
29074	0	45.2103567656808	41.904478708252	46.9723133581841	44.1528830807522	43.8243909438552	MRPL18
57804	46.0334366051689	45.2044999707946	49.2546642352284	45.2461919283723	43.2205956195677	44.1244571120663	POLD4
2058	40.3929038646589	45.1982625329013	47.5338152411067	46.3371082025854	33.8517270506363	45.298255131793	EPRS
572	56.0705989438837	45.1954098699805	49.4415220154079	52.2562059731495	48.9422211533832	49.7693504013606	BAD
7324	46.0596664122929	45.1742718689534	39.9159275858044	38.4295298037623	30.9439369075072	41.8386126596802	UBE2E1
4676	54.905181944214	45.1661961652517	41.8810344944249	49.8794344293684	50.5105860099976	49.5746778668054	NAP1L4
54187	0	45.1497401981336	50.5859580313158	49.6256516317167	57.4566383615665	46.0391719915554	NANS
64132	44.9813151629852	45.1329181627602	48.0938893496572	48.9507251030848	45.03838043702	46.9404564583262	XYLT2
27257	0	45.1304282966242	52.2230189996029	46.1194836876005	41.6249677598194	45.2040025624032	LSM1
3460	52.5678822335098	45.0950906824655	49.8034653541485	44.5575203992006	43.29337328143	45.5148792498192	IFNGR2
9589	0	45.0790822117253	43.8071479446642	33.4153396599039	24.137023452785	39.1812134765173	WTAP
6613	48.5318764905813	45.0734656924668	54.1039232806573	47.5089254858089	42.2940956044481	48.3945371261621	SUMO2
201595	52.319037384665	45.0582765054632	52.3472414113695	51.4214635497255	42.906847627738	50.2859406115726	STT3B
5902	50.3515003706601	45.0316721815139	52.2658069519403	51.4659537513598	41.478237278745	49.9312375191497	RANBP1
116541	58.7276901451612	45.0295818351234	47.3015518881167	48.7112424353917	50.0324659890045	48.8347228571117	MRPL54
79188	41.8559339615116	44.9987345929777	46.1041517415773	44.5878805572654	34.0387225482028	44.7885859677595	TMEM43
4709	50.1577131739213	44.9413428422121	54.9230535930033	55.7350959490545	34.7421219232009	51.9154688269176	NDUFB3
4314	110.209776112895	44.9125871963446	43.8716718537787	57.576312627562	52.9054667626825	54.5002857639267	MMP3
25805	38.4908751163196	44.8805949423849	48.5327915290559	32.3626020995027	34.2635509950984	30.52951261372	BAMBI
51699	52.5452245262159	44.8513231224603	49.5162612430962	51.754102746389	40.0016893225271	49.5119213907988	VPS29
6609	38.3687151920548	44.8301517164358	59.0092600283854	45.1200429448796	36.9272792058814	44.7236632488809	SMPD1
517	48.39165562621	44.8191247381346	53.481626441331	46.8901840863226	39.3022854371426	41.1662632498639	ATP5G2
51649	46.0016174584197	44.7551537240851	46.1543713938202	46.4905710773535	45.2285112241065	47.9554500900074	MRPS23
84168	52.4054826920172	44.7477233726738	43.7232309803701	37.0477682325318	44.3921832113055	39.944901587648	ANTXR1
4666	53.3527641062006	44.7222262260372	48.5005785771306	46.4815874469412	40.1336905617429	48.3648815917347	NACA
57153	32.3867820475346	44.7220103944691	47.0954151617105	44.710040848479	32.3096255500752	42.4661722571447	SLC44A2
9689	55.3033810267778	44.6741694731122	48.6358174287778	51.6644630741646	39.0652327673596	57.3035549084384	BZW1
122704	61.6634708633237	44.6628343282495	52.9870093642922	52.9686272447604	60.4849393974252	52.924203674063	MRPL52
594838	0	44.645676112987	8.30889102245208	3.90835889549871	29.295325480404	14.6568865903796	SNORD100
4125	50.4354762305081	44.6347956087942	48.5097661554822	47.7707166985181	46.3339102172038	44.0956797405048	MAN2B1
10273	50.0047786312081	44.6297511348835	44.1481150955756	54.728409685658	53.9412523943955	52.1499710144594	STUB1
58986	40.6036017258035	44.4153998842079	47.0958367144239	48.9642395252268	39.1652699991369	45.9881866246971	TMEM8A
9124	25.3583962895405	44.399694426414	47.6216192071944	51.7902415440718	27.7922251027937	46.749108830369	PDLIM1
79094	46.6454366217376	44.3942375524605	38.9275095210009	35.7648243715017	40.3632309002842	40.7010466086696	CHAC1
79144	28.1178151517007	44.3706935518939	29.6639172410323	30.3916402144186	27.8484681891421	34.4068997951769	PPDPF
55033	0	44.3575753993073	52.9742647030033	44.7029057351642	29.2611019693287	44.6164237998206	FKBP14
54512	0	44.3428123883578	48.9187893046266	49.8930761646607	48.3536531462869	49.8620731240876	EXOSC4
9552	50.3594732809473	44.3345564188198	38.2992589763368	44.5794406181209	45.61496533339	43.8777136610536	SPAG7
5707	51.2534848530944	44.2861252036499	48.2245436853322	46.2015181841917	39.2230145159122	46.9716639106605	PSMD1
377	42.463831297531	44.2823293002414	48.7101003621387	44.1451918144672	38.6732254733888	42.4964761679364	ARF3
9583	0	44.2574528424393	42.2391784418969	45.4162632233459	40.1867690212582	46.7084093232216	ENTPD4
6729	53.1262757686075	44.2542190668407	49.1855264558657	49.4841757571253	42.246081215302	51.0019171808377	SRP54
372	46.1467677875858	44.20576247172	49.2423171302393	46.1405643378456	36.6073030397715	43.9806962348151	ARCN1
219927	56.2879794091846	44.1823973864468	42.7515295485264	45.2465582711614	45.9263106790818	50.5703932605306	MRPL21
6624	0	44.1174336362141	46.7296579001284	51.0746648605143	52.0632895488526	48.5110222808163	FSCN1
9791	0	44.1120573803494	48.7981435208388	49.4465671872214	41.9292270791065	49.851852583313	PTDSS1
22936	35.0273752455123	44.0849942724772	46.1473736806582	42.120119639482	25.7890684673776	47.1888233418847	ELL2
311	36.9194122638024	44.0557737990922	42.6381040160703	40.7471468438404	32.6219009012557	44.4753291262656	ANXA11
51228	47.8494561307372	44.0541723396006	43.7333565106483	50.241323221169	43.0570408774486	48.9646392747159	GLTP
55069	0	44.0489657179624	42.3169192611151	45.5108319774102	32.1942700588241	48.8228570071707	TMEM248
11007	48.9914586543179	44.0166814877866	38.6983901678815	42.9158109888852	52.2387728610085	48.4289943894383	CCDC85B
10067	45.9928987560471	43.9481500607593	46.3055732657082	48.8835552783328	39.9266193517102	48.747275545565	SCAMP3
10572	53.2728659675725	43.930120992777	52.8277351388588	57.082654650989	48.2793423327345	46.7746685546422	SIVA1
26002	0	43.9027357969057	51.8437616214993	52.7802069994298	20.4218976736544	51.4763457718886	MOXD1
6505	0	43.8831873947466	44.8681596694274	47.8640689555726	23.5208791367138	48.1141016342123	SLC1A1
1073	54.1649940672898	43.8652207617965	46.6328823974957	43.8987820241142	36.0355846297798	47.3116290821504	CFL2
2260	0	43.8639897324135	48.1396291223076	41.8636104867687	26.702412629003	41.0784651500403	FGFR1
10189	49.0192199578496	43.8549726423051	44.0363649995774	54.8761616053493	49.5343362356101	49.7559212967856	ALYREF
8872	41.2863979036004	43.7598492059833	46.7079907476602	47.0113970505078	35.8669028531884	45.9187569390786	CDC123
5238	52.5334419076201	43.7564729349235	47.8726576362142	51.0700069250338	39.0451300801698	51.4994040490709	PGM3
3065	52.4368879269812	43.6970660650852	40.4172645718321	49.0797168235319	45.6855066838414	53.3721658157811	HDAC1
3181	0	43.6016350647324	38.578810954778	39.0216520591103	31.4616127171032	41.1853762172945	HNRNPA2B1
10346	46.838090172419	43.5830394593394	50.4222832472123	44.4708216915059	38.8035649021761	42.0888999086237	TRIM22
3275	56.6215473163586	43.5765146729087	45.5282716114182	52.9315093868062	55.4126312769963	47.7706539172831	PRMT2
5781	38.2960793675884	43.5503694004085	42.44680006016	42.8793562604675	28.1937783461138	44.633170640416	PTPN11
26801	10.9237711864357	43.5494653155699	18.0891481634634	20.1117634830871	27.1782804749842	26.1075792391137	SNORD48
10211	43.1697886449745	43.539118566861	50.2074955881285	45.2857060219425	38.9323669772363	43.9406251674701	FLOT1
10213	62.6083896492939	43.5262801521366	52.5922925242322	49.3615473332374	43.328042612854	48.1455222197689	PSMD14
29101	49.5859288647009	43.5247617582151	46.8477764479007	44.110764326327	44.4263723325236	44.2940561559996	SSU72
51714	46.4244625321533	43.5071474098191	56.5131563983627	43.9737037143981	30.7611410139328	46.0610509746809	SELT
3337	55.3118851535901	43.4146424999937	42.7959360857869	42.9435236396594	51.4111315388863	45.9250207126013	DNAJB1
4074	46.6983057293542	43.4059516103735	47.3049250631699	42.6670476000043	37.5100140892886	44.4843077934587	M6PR
5834	46.9352834773929	43.3858334008039	50.2918206549	47.7322482263626	46.7716430138754	43.0259984168207	PYGB
6146	43.5903003698539	43.299729042777	46.4394612541846	42.4777065441716	37.4411120258544	48.4837154982486	RPL22
155370	0	43.2837912267851	46.5285560373838	53.116831566776	32.7349979529431	50.7033610167198	SBDSP1
79921	0	43.2275639064073	38.4417289175363	50.608460174676	45.1962496391719	47.4471818688571	TCEAL4
3192	47.0267870883193	43.2170182039	41.0622174017354	40.2497406402348	41.0181627800778	43.1999207742741	HNRNPU
669	0	43.1268993818336	48.6750038814493	40.5026733656035	68.5522440090768	41.4547696940154	BPGM
4925	41.6350187155466	43.1125141585575	41.7849937274679	46.4655058597608	30.0835914498286	46.7733801752857	NUCB2
26826	47.9027595731108	43.0866207566605	56.1311749072318	34.1040502140554	34.0151279189135	47.9605900096312	RNU6-6P
8460	0	43.0426360603127	48.6974204537083	46.8507614845107	28.1222983692006	47.6581066168902	TPST1
51398	55.0121624441177	42.9974824950776	49.6281729362721	44.7335355735672	41.7781623394321	43.3408051789856	WDR83OS
55011	63.8242810892875	42.9872033933576	48.6530247992058	45.4532311142643	54.220451423352	42.0738516148799	PIH1D1
316	26.2017005947314	42.9807380495922	45.8184651274577	45.2215237533092	24.8466990887962	43.8124759018771	AOX1
10548	42.9560890699424	42.9737296241004	51.2027809967012	42.4870537002577	36.428088921634	44.8435330099687	TM9SF1
64359	22.7105833276809	42.921675304363	52.3076590399241	45.7814024017339	23.8560885341006	45.7954519098879	NXN
123803	55.2737582814854	42.8275004542232	48.8371508298083	53.6907288557899	43.0472678372123	51.4638612339364	NTAN1
26822	8.86566936870147	42.808548136288	13.7277329936165	4.8429664574658	26.4692818538976	15.8915699716345	SNORD14A
801	47.1617109204554	42.7634470732023	52.5642847774755	48.5782652754373	37.3567677948727	48.3443492728745	CALM1
51759	0	42.7600049743157	43.649861674972	46.2653954916003	38.6152836073174	46.8730135514121	C9orf78
26503	37.0762155416503	42.7461467430621	48.3356488809634	47.4443792375728	32.2058523103445	48.5912941300101	SLC17A5
2617	0	42.7438862733688	47.303271944549	38.7045965772418	41.8976418597923	42.9619994848737	GARS
83692	0	42.6825024681033	51.1923114354145	48.9461897245704	35.3594184264149	43.5711955000014	CD99L2
64782	51.2113124170261	42.6622880626713	48.9751706607948	45.3592058806863	46.6224387218624	41.2224935354428	AEN
63875	51.0699384405021	42.6387502667052	42.2140360737767	41.5338844022919	46.9625983226911	41.6367704968678	MRPL17
9770	31.092018459808	42.5990891983878	44.1727829691822	44.708833225697	21.7577871571288	42.3036372964853	RASSF2
10933	48.665035198038	42.5973780544248	42.4667149323885	44.1297905414554	37.5633770039843	47.6914571518413	MORF4L1
54940	40.97194910407	42.5848750255614	48.4257750928332	45.1751763472853	30.3427087402362	47.0205114941157	OCIAD1
94056	0	42.5423083933782	50.309058361003	47.3430692950917	34.7388540448478	44.1619269436659	SYAP1
51202	45.113912483772	42.5167664060504	43.7318076378922	47.8983686763706	37.1048594812684	47.6268148878641	DDX47
8702	33.8276509322845	42.4702605807872	47.5941596109741	44.6482205337319	26.4176596562303	41.4929331024368	B4GALT4
83440	37.6853703873195	42.4679783978233	47.9011310188066	44.6355712130253	27.3541802650132	43.227251919753	ADPGK
57590	37.0780662685821	42.4278593393504	45.3012209033973	44.5090844885258	29.6911652918117	44.0812147546457	WDFY1
692212	5.82601129943239	42.4133923073376	2.63114882377649	2.47529396714919	13.9152796031919	5.22151584782275	SNORD99
2821	50.0172315626281	42.3890152378718	46.6479044930602	43.6634331442588	43.7612838660952	43.0419098050297	GPI
84061	0	42.3772368262203	49.0118522817839	45.3701320880751	28.2318949681864	44.919057268689	MAGT1
9416	52.1612581905104	42.3596082163449	46.292756164883	48.9906666409141	43.5305042989351	46.2856133923927	DDX23
55243	37.5934099343562	42.3161523376236	34.6839872619569	39.2321080349489	34.2106417471942	39.9343381388547	KIRREL
10404	0	42.2472156647833	49.070370468743	47.7042413289194	38.5679294909142	42.3008878810957	CPQ
51187	52.8414874137249	42.2447424106641	50.3008492040367	49.2033994284645	38.0237613053953	50.1946126308012	RSL24D1
55742	45.3926186240386	42.1949073501846	44.1517954588637	41.6799338319068	37.2746704116409	41.6690189358338	PARVA
10055	46.243130176549	42.1912114898377	40.2008987589991	44.154403462898	42.468710477274	41.5115163659349	SAE1
92675	51.8719427098586	42.1653607733766	45.1603613905497	48.8182976854423	46.1808255836924	45.9554464969195	DTD1
51399	44.9573871939533	42.1609316388416	46.8344490632216	48.3094872588616	42.0357404679755	43.7446994362039	TRAPPC4
79627	40.2128710955075	42.1348150179627	46.8163032092645	58.0982790910188	38.187046037495	57.7367614437412	OGFRL1
8727	0	42.1284060312439	46.7042367901431	45.7802835151273	26.8061214441856	47.0399137319874	CTNNAL1
550	51.6454276761911	42.1072266557117	42.0852500571611	46.3866692284227	47.2234067631715	44.4301161349359	AUP1
5672	50.7768996618837	42.1032831397362	48.0650808752871	47.5568289751497	45.8820734947764	47.8638952717085	PSG4
272	41.9938153214079	42.0568512819585	37.8654815706587	36.6898140951535	31.1058998021519	39.1467595635789	AMPD3
7534	0	41.9536939988847	46.209055760216	46.7397332498671	36.0745334002222	46.7567127138186	YWHAZ
4779	30.265614711044	41.9434860322871	41.869491746431	37.398573602968	28.7213198211142	38.3811054112973	NFE2L1
7756	41.7075195478092	41.9412919440372	43.5391135540114	43.2617025683413	31.5085539013299	42.8570392445776	ZNF207
3914	39.6992544080931	41.9338405172909	41.4151482266286	38.4886749805278	37.3095313504878	38.2462299095006	LAMB3
10362	43.0330380071711	41.8855200004822	45.5800023512796	42.0049885334407	43.6609467347624	40.1722683914983	HMG20B
112812	47.3276927412323	41.8808861942153	44.2482985091154	47.2128516774536	43.5472229862359	41.3421682329592	FDX1L
80700	47.4441361714941	41.8631217885484	46.5764829417133	52.4121452151007	54.3205596150692	41.7441808874272	UBXN6
27348	0	41.8597840808631	46.2565275339255	47.55711052811	32.288072029797	47.5197541947033	TOR1B
55111	36.250736974246	41.8399014060626	47.642200924348	48.9354412270975	35.2749474714659	44.0641502000076	PLEKHJ1
4061	0	41.8363393507752	58.9771113900921	41.7600614865985	65.4941093568598	41.4406019668472	LY6E
5705	39.2814398219305	41.8166670908924	39.2280370090313	42.3800330739179	37.5817968071054	44.8839392575471	PSMC5
537	0	41.7985381208908	51.2440990547799	45.4020094022123	40.506125953074	42.4222249919981	ATP6AP1
310	43.3514452407855	41.786593406244	49.5190804039242	45.4627494510885	35.514268497257	43.7495429475772	ANXA7
80097	46.2708935999936	41.7574816316308	41.8502128026186	41.7059176458577	43.4013543893766	44.9210795339663	MZT2B
79932	28.4399429392492	41.7284117404456	39.9812140470775	39.6396826908803	25.621233849601	40.7998744551404	KIAA0319L
55738	40.107114372312	41.6929557655318	42.8042991575346	43.0006860512685	38.7973268204847	38.3972445882575	ARFGAP1
51107	42.6637556555054	41.6854198360964	53.8009234135385	42.6080752316954	38.077900787172	38.896993341783	APH1A
6734	34.9146149348261	41.6805051920658	48.9808946625404	37.2094642927213	31.5929051793037	36.2961774329033	SRPR
4257	27.2391580929602	41.6692977054545	56.962064009477	36.347737728138	20.3236320520303	35.6040203424639	MGST1
391356	43.8987914345343	41.6295284135457	42.6871697284018	46.7363196594602	36.1262066621328	46.9814712647921	PTRHD1
16	55.1589466925926	41.6197719283811	41.1667782476035	40.741680607623	53.950837337136	41.1808546530837	AARS
26229	34.301550577102	41.5982349754946	43.8646447458994	44.4248320872545	34.3056997152199	39.9760991400577	B3GAT3
197370	50.9090252907087	41.5918253861301	47.7669955954904	46.0563171288775	40.618989425513	43.6601325128682	NSMCE1
8365	59.1947672134842	41.473752599994	43.0551625708881	38.519280451359	45.0200222456208	38.9054121994636	HIST1H4H
374882	41.4344124075462	41.4542367173758	45.1866794137368	45.7212599955278	43.6262819991962	43.4387109914109	TMEM205
51582	0	41.429562140135	56.5926950321016	45.6802180138111	33.9560985717263	43.2964699555741	AZIN1
4832	50.5035890749613	41.4095250337912	48.8864337672082	49.7499911740635	48.6485859894628	47.5120179709841	NME3
24145	39.4081587715308	41.4002673711411	48.8031071105672	43.7668445762456	30.4035542070462	42.6923505939715	PANX1
23597	0	41.2591193261883	39.9166758442062	43.0274029495186	43.0672666352407	43.0943867309208	ACOT9
11171	40.3268742278488	41.1774338379726	53.1472746155587	40.004488761163	29.3702152086247	36.5077143703741	STRAP
8678	49.8323784967783	41.1382479882516	44.2003535492085	46.3872168552083	38.6030505090881	42.2009586954223	BECN1
9060	46.2849264716441	41.0533242580836	48.2036285289068	50.1218156334096	36.2309444308094	44.338221662694	PAPSS2
23265	39.8962528165809	41.0315023324118	41.6675497940745	41.6023091320863	39.0061833711305	40.306438123544	EXOC7
115939	48.243631773539	40.964049997832	48.3397109484518	46.5042770240154	50.9687566861098	42.3850621977196	TSR3
160	35.5654762377468	40.953608299046	40.3658384853736	43.2239100865434	34.0624092030119	43.6345022550264	AP2A1
285362	41.5989608284321	40.9357789176393	42.5172220852731	45.7030214202927	36.2209383470404	41.1406801645513	SUMF1
79770	39.1980483740613	40.8973964470707	43.25097985194	50.3244910642963	31.9308327029058	48.2378043084303	TXNDC15
84313	53.6035372054952	40.8889976441571	42.2513271610975	49.3260214707113	42.2766669143296	48.8163516139166	VPS25
51643	45.0745918265557	40.8719364195159	49.8990999399022	48.9879213542631	33.1024272498838	50.374976681638	TMBIM4
57175	40.1546624945494	40.8287161112393	31.3578967510593	41.3818376046479	39.712067175263	38.7373996231636	CORO1B
112770	48.9605492166811	40.8269517658734	41.3679676268203	42.4782308558094	47.7596978178952	45.9449470184866	GLMP
100131801	58.260112994324	40.8174171722297	59.3695119211106	63.8152710411888	51.8984787065432	68.9710718049625	PET100
151987	50.4495916900233	40.7805140027557	45.4242108838021	40.5663771907623	35.2165078876949	43.1911981210692	PPP4R2
24148	40.4119648664272	40.7779747295405	40.9308672231467	45.0677514947575	39.0624021108627	42.3872811810786	PRPF6
3329	45.9432171847686	40.7668015433535	47.1360158742226	33.7558561529951	32.9602476643749	37.7538173780725	HSPD1
6320	43.9745842217285	40.6951525336928	47.7234669387179	47.2891981783725	58.5490087071045	45.473329203024	CLEC11A
6237	37.9905721560139	40.6813528888865	35.1176730091023	43.5631593404689	41.759994739996	47.3105810287636	RRAS
3028	0	40.6453811460319	40.8743368678051	44.4164898778172	44.7225237506531	46.1965888093975	HSD17B10
116540	50.0318178149308	40.6232166580019	40.8340629144534	44.2016779848069	45.6312740234539	38.7657994762598	MRPL53
51566	0	40.6210308513483	46.5026129777987	45.0339196793895	32.4489059722339	43.2187805239701	ARMCX3
9146	40.627972991576	40.60878853198	40.5654274170694	38.8768258942153	41.4207824670758	37.3332703009335	HGS
4771	41.2826533520791	40.5978628790194	45.1075795463892	41.6564272825366	42.1678184076508	40.4953373478316	NF2
23659	32.8421863555958	40.5865524204312	40.5059708750314	49.1422665677874	33.9066765211819	48.4503490347612	PLA2G15
2037	0	40.5699211172456	34.5169053750008	46.0393602748956	21.3087447167446	42.7533512372064	EPB41L2
8451	47.5350921933606	40.5601073999845	44.033129131172	40.4816356316468	38.6575352519157	40.9762623691136	CUL4A
4141	50.860349089857	40.5599064692199	47.520712924593	41.1633859009281	49.1888953415155	40.0285078948177	MARS
23180	38.8336062963498	40.5282629452431	40.7381070383516	37.4180014088041	29.3880322066078	39.8194213222814	RFTN1
60673	56.5573121969951	40.5202008224987	48.7778738103032	47.1632211694814	51.61338920321	41.9562303336998	ATG101
23559	38.1066146795492	40.5150614437965	39.2075052195364	41.5594420578867	33.6236155218757	38.7841348811098	WBP1
1207	52.3195333736354	40.5113870961772	47.8321009770293	45.1430159777244	40.9451781477751	46.0416255384613	CLNS1A
4641	45.6247008532586	40.4809161402432	43.7096047977316	44.6767484237565	46.1976358170738	42.1957237502824	MYO1C
4733	44.438403428774	40.4494224172442	43.041965586192	42.9847600640114	35.4599711267545	46.4774927879763	DRG1
56650	56.7245395991156	40.425488003397	41.6926336041373	44.8123636381611	39.5507061892452	44.6423856908003	CLDND1
10969	46.8351700076173	40.4060071137417	39.1627754281958	42.4809890342656	40.8475320873233	42.9932364571033	EBNA1BP2
5684	46.8846216761226	40.3937069593692	54.4962863177008	46.3550197084249	33.4747287110226	40.6305656047768	PSMA3
10961	44.3679257246176	40.3799862708639	50.4065195859355	45.9409179229047	41.0273868735413	43.4653357259883	ERP29
5757	70.2690270138493	40.3769877097999	46.5242871488956	42.8258641667367	55.2925017345373	40.2852050510828	PTMA
5515	50.7654333053076	40.37078204055	48.103333774075	44.354870330755	39.5398221036591	43.0944629942642	PPP2CA
51495	48.1445011059703	40.2677914139846	46.7176549259068	39.8608747951767	37.3691190091952	43.5994403087112	HACD3
23509	34.52873200446	40.1961827199591	43.0590614355599	45.8181553234656	31.8792591398308	45.5056311866759	POFUT1
54532	43.0391615630548	40.1762730553422	43.5825166807193	43.2604067708287	32.7151493930994	42.426630664442	USP53
51030	45.559473493046	40.1340492567237	47.2989078662113	46.7386418168248	30.7240662004516	46.9712660951896	TVP23B
286451	0	40.0892317812835	47.422380810444	36.5282074549151	31.8746145014488	38.4252255021239	YIPF6
5092	44.5348179847268	40.0524082425157	38.6041318478539	44.6340283937239	39.1453690626571	40.9693489981586	PCBD1
8323	0	40.0393761965677	39.3902981805136	52.2499123195335	36.619156850505	52.8214366976967	FZD6
54776	42.3003487985464	40.0345289905102	40.3130873136754	39.7706260522123	44.7344829924773	37.7149161101288	PPP1R12C
3188	0	40.0185602208696	42.8712456297405	44.6087534814099	34.442571112868	43.4863177304633	HNRNPH2
976	29.3012507667092	40.0126342522053	42.840604418062	38.1744995985334	25.4589789213981	34.0025714969053	ADGRE5
25994	42.7558668848688	40.0036531605798	52.0545449784128	48.5497919841503	28.1949527802808	48.5860198038542	HIGD1A
55851	45.0311249309511	39.9988812522475	42.5731749531354	41.6891615519863	39.6533155609754	47.3208052775114	PSENEN
58515	42.7335792134406	39.9986584805489	35.3821968967499	33.9520761753226	40.0617157280158	35.1505467832241	SELK
6709	0	39.9936169094859	26.1143608973169	33.6639979532289	28.5196968629228	32.7900144416078	SPTAN1
6386	0	39.9836185638426	37.0570660367598	41.6699233602226	29.7634153026278	43.8539863545796	SDCBP
374395	39.6034708657485	39.967694709558	46.6190127165768	48.2243273369813	36.0222961923472	43.7879756621505	TMEM179B
4358	45.7634055397321	39.8922955025746	42.5373414608553	43.2131757124952	40.6265362794282	51.2991030663288	MPV17
637	28.8837608619054	39.8891737248651	41.8637822076659	37.1960008130412	21.097531911834	36.8703501834473	BID
2869	31.5442754093584	39.8647041512617	39.8272409916442	38.1648139422846	21.8956217368442	39.4097208634211	GRK5
84299	41.5702132505919	39.8579814028789	40.0604621975519	39.197625951938	43.0007977127813	40.6271790104688	MIEN1
5654	64.4708608890019	39.783990627907	44.0345095601839	51.3973775631637	57.4005283631665	49.9820573609197	HTRA1
9510	43.4915313516003	39.7336506856835	45.2573437759878	79.6181417943492	61.154228142172	63.2584418344412	ADAMTS1
1968	0	39.7117352834318	44.7712942712444	39.9904635731635	37.0270932009897	47.9605900096312	EIF2S3
55082	42.5887747759764	39.6555010069421	28.850975109371	33.3337702714893	33.1391867191948	36.8975191835485	ARGLU1
3191	46.5217391395158	39.6546836036975	35.878194243622	47.0065088712907	44.2465930874999	47.7248322048953	HNRNPL
10413	46.4484175629378	39.6308251079756	40.9187093957651	37.1381069561737	36.3039181495783	38.9320331309904	YAP1
7162	51.0404152655851	39.6155648184037	40.9726912868703	40.0972001464017	46.0308487161365	42.3366149823466	TPBG
619571	13.7558600125487	39.5521713977156	21.9262401981374	10.3137248631216	32.8555212853142	21.2728423429816	SNORD96A
54431	40.7251111820567	39.5074152731631	46.1847253589196	39.0922886965464	28.3416379230286	37.7074886410858	DNAJC10
8209	39.6322544304519	39.4729145991676	39.9012851020214	39.3790018049169	34.8508052449467	33.9539482845822	C21orf33
54884	36.3003965893356	39.4726182020655	42.6578281064096	44.0783244648493	34.6726235959931	39.6568162246802	RETSAT
387066	31.7155644702829	39.4376428893249	34.0440557869305	33.5897879565807	38.9737614132791	42.70588898548	SNHG5
56900	37.5830692552475	39.4169136819881	48.2983245906318	43.3491481665108	28.3112688654031	41.8480761040049	TMEM167B
832	41.9404673076098	39.3661477472449	27.3270193627313	36.3332623248214	36.5377809463927	36.2350807373275	CAPZB
3842	38.6705848768021	39.2850602019864	41.7575525316848	39.5000975740757	27.7650416979167	38.8715511439507	TNPO1
26517	41.8186087137172	39.2475665011662	40.8393038291689	39.4072873911174	44.2500200060601	38.0134896078711	TIMM13
91272	38.9806547128517	39.2240856616832	40.9229351702156	39.5483886168096	34.1766174328653	37.1499783174979	BOD1
79901	30.7547073415068	39.132852209203	46.9101768719206	45.9835422770381	26.7478693313592	46.866210639321	CYBRD1
51009	45.2330069831708	39.0854813125041	43.1443036942232	41.2915053969873	35.8685778591592	41.6362221997342	DERL2
3182	34.3272692202239	39.0702347324515	40.4524642950659	35.1938822862291	35.7460238705342	39.2955487813386	HNRNPAB
51368	45.5234169236325	39.0121168412243	42.7515295485264	43.8500595590885	40.3817881291499	43.7949425130032	TEX264
5130	38.128538889526	39.003020269991	43.4812717814233	44.6584938103479	37.4473096080843	43.2762400021696	PCYT1A
3295	28.6067620690692	38.9802295638972	40.6488860200201	30.7929533937271	20.7531396776645	31.344728367918	HSD17B4
4313	61.746926938819	38.9589578050746	45.2697268353114	33.3002076767143	66.7882727767042	33.9133581997543	MMP2
1209	26.9237703226098	38.921275356962	38.9610372609431	36.3925358475154	27.2218713987107	36.3468822888809	CLPTM1
80219	44.772336075172	38.920380261763	49.9038561105329	39.0228714577926	32.3561972536225	38.2311596017552	COQ10B
54539	0	38.9202710293566	44.8512557504961	41.7981134310423	41.1639721357767	39.7033411441801	NDUFB11
6251	44.1256355142097	38.9199552007983	42.1824658299187	43.7181080962274	42.3572958360808	44.7015524513117	RSU1
9049	50.6527503081227	38.9194840776404	38.4109317339634	44.2461306050025	43.5064094649673	41.0493865516857	AIP
5894	41.6448624487671	38.9074652223909	39.0454451406221	39.2872611946304	35.053757779033	39.4549960857365	RAF1
23560	42.219485936292	38.8771375085704	42.6085125375963	36.8392975802179	33.4198908229221	37.2303553498579	GTPBP4
54206	106.782278051278	38.8445715055103	43.7599823551705	48.3350787449074	122.453571068676	50.7967217666106	ERRFI1
6773	49.5422186965576	38.8360063284377	45.7430223988565	39.2043922549139	41.8131066960336	41.2734190505406	STAT2
5432	47.0214659200309	38.8263236516331	43.1135028995749	42.2062319454041	39.9177228084911	40.9848472312473	POLR2C
2130	42.3781654967179	38.8001184525061	36.2105953939305	40.1512296059756	35.2005210415995	38.4761885704785	EWSR1
84679	0	38.7504175171585	37.8407039928583	39.964746233245	37.2866242094619	41.075924669539	SLC9A7
29058	39.5974027036631	38.717199344621	44.6195934238197	39.5495437202444	28.7995898194194	40.8412715896554	TMEM230
401115	32.7982858338416	38.7106358360621	33.5227850140412	37.5877972789321	26.1555718467403	33.9076214315403	C4orf48
7818	36.3949374153404	38.657657810389	47.972277586046	42.7033160192202	32.8929581419276	43.2387026623579	DAP3
3727	52.7456531012783	38.6548334779632	33.2059423749333	36.9838039797584	48.1453791618457	38.1235809495222	JUND
51290	44.1294947047609	38.6320230599032	41.8140927312595	42.1231792721392	30.6574674431605	45.1336428939547	ERGIC2
51247	56.1127613975543	38.6241941167382	42.7979011094037	41.8780852448201	42.5025609632236	44.8009214737662	PAIP2
1500	43.8739937541507	38.5966640907043	40.1094812821361	42.0371183334438	37.2315906233433	42.1120049795006	CTNND1
27183	43.3202494599339	38.5930683678899	38.2580646986619	42.976381470081	41.2790118743583	42.0408812747493	VPS4A
150684	35.6260999516483	38.58080566526	42.6592993027437	40.7572947746584	33.5684164340674	42.3775199243586	COMMD1
100506723	5.2963739085749	38.5576293703069	13.5544030315759	5.25062356668009	22.1379448232598	12.1307943939316	TMSB10P1
728392	17.4429139373495	38.5539399980583	40.8154097512817	38.4972042312151	17.1028386281695	38.0975972107273	LOC728392
293	0	38.5223677724038	28.9355450161943	37.6965253757221	39.0781184274274	39.4545806650398	SLC25A6
619499	61.4967859384531	38.4701971041611	40.0936963623084	42.4336108654146	27.0574881173176	30.389774775688	SNORA27
5226	32.8747049575612	38.4126010424151	41.7832410012209	36.4201745295569	25.9340007060004	34.0014041785601	PGD
348262	45.3820619164595	38.3509583203146	42.4932681164556	43.5296394222973	48.4651255347711	39.2394502538936	FAM195B
7408	54.496474092901	38.3484559740847	37.9455072621455	42.6558733404844	49.0770227820997	39.6874709574073	VASP
55699	45.3079492432612	38.3449982378458	38.4033556133058	42.3638646279632	35.2096959246726	41.9408317183997	IARS2
23164	39.029199222748	38.3388246345525	43.1826680355322	40.1933946075275	43.2044111718784	39.6631803509652	MPRIP
476	43.2479722506702	38.3270521847038	39.8955589093552	39.6277294647791	41.5516721174381	37.6434863447687	ATP1A1
115701	44.8657915213033	38.3057123849255	34.1548553326046	28.4169034925082	30.6105664556042	31.1064972594744	ALPK2
3716	43.0177086051499	38.287286657807	36.5955154037229	36.063950497036	33.5420751171338	35.6574523759226	JAK1
7920	33.6974051377891	38.2445859119541	40.0452154719066	40.2472223437316	27.0621620658609	37.9108849141934	ABHD16A
113402	0	38.2308022451917	43.8651728652752	39.117525501113	29.7033826551491	41.5101694028552	SFT2D1
55666	40.0812555500781	38.2269593822288	38.9417232900406	40.9177788406629	36.8130770602588	38.1234619764948	NPLOC4
5037	36.0657842345815	38.1180051588413	43.4818960548979	38.5488436735105	31.7783548282149	34.4599033820093	PEBP1
100505584	43.851697952717	38.1134170503725	46.9645919082686	60.9507869330283	56.4840650559671	49.4078918933766	NA
3265	46.5514355043788	38.1023297412526	40.2561505615074	42.0438910465534	49.8987943631476	42.9907625720252	HRAS
6744	48.6399847575888	38.0737207671061	44.5799029881496	40.4520929828839	48.0974948687692	38.4995954067062	SSFA2
115908	0	38.0429256527174	39.5103659439224	44.108926922806	34.3889901669045	43.5982306856457	CTHRC1
11054	35.1727376383088	38.0318435152573	38.4887059345817	40.7502940707535	38.9857833510913	35.2991732522232	OGFR
100033436	7.43746123331795	38.0302453819593	21.2731181496823	3.68660803617964	30.34715232611	4.44384327474277	SNORD116-25
64976	38.5898171122197	38.0252615126536	37.4328389362016	32.0257106058993	29.9465424450135	40.2828284479796	MRPL40
92856	38.6549462765009	38.0062809999022	34.8144382021141	35.3950519611418	38.6682936542463	37.099807549195	IMP4
388962	40.4876236512901	37.9511272064109	41.6044471052023	40.2123568670445	35.6673231706362	46.3715847857183	BOLA3
7347	30.5796564650302	37.9049951561853	50.1289965477796	38.8304409064635	28.2757162553011	39.9243865773493	UCHL3
27230	46.6154371940713	37.8977528092947	40.280134578369	43.4815194985979	40.9737425894742	43.8967284390311	SERP1
23034	34.4688390936169	37.8960533706893	36.1119714010605	33.8554441770227	28.8973147750152	33.4371091955277	SAMD4A
715	61.9334799071054	37.8824579817364	46.7759790893599	40.0761880395582	46.1081685264493	37.1123613169765	C1R
100505506	34.8221365023545	37.8400818067654	36.6949491132047	36.6077958359994	43.9850792054916	38.9446392736716	BANF1P3
1855	51.3262828568326	37.838017565565	40.4570626255099	40.6848933177804	58.0596481391727	39.3339907916242	DVL1
8683	37.571010099521	37.8235140831926	25.700645432589	39.3322721521212	40.561305120224	39.9283585038438	SRSF9
307	50.1004333032422	37.8195981825466	38.5213945441787	44.6061377833607	44.5003105891057	39.0354219311243	ANXA4
90843	0	37.7941119570335	40.2921800076664	40.3154314451526	27.8994467291719	43.3115836002019	TCEAL8
10609	43.728670514187	37.7701341399482	40.5289949488708	44.616174888277	42.703115922939	44.736738393849	P3H4
28958	46.7318834642386	37.7383437528768	41.5113519607765	38.7237223546048	41.4871217917208	39.2942759685643	COA3
4720	41.6984727889955	37.6960604489016	38.5192789139863	41.3056524043612	41.0243963696914	41.4784738702264	NDUFS2
10120	42.3921017049045	37.6745557380122	39.1992233976268	37.0526732017903	35.0963318601319	33.2684712122867	ACTR1B
4734	58.4592143268492	37.6620347418882	41.3762677808385	41.0336586667791	37.1659413166219	42.1674465944045	NEDD4
4126	47.9664959294857	37.6426405385483	39.2566450904738	42.7176977598624	30.3437990743115	41.570268120993	MANBA
4718	44.7556450551057	37.6239928292668	45.4277636726459	42.9371380709373	40.8958358888305	49.0045176656504	NDUFC2
4669	34.8346489480974	37.6214475165954	38.2334381723038	37.107173664917	29.9756023072711	36.7988971716242	NAGLU
9867	41.1733515739307	37.5937734825183	45.457432543865	37.9250215545963	31.7802236983968	37.2051324324907	PJA2
221749	48.7005684738332	37.5860313389025	40.1028334854539	40.2996811789284	57.8112003569253	36.2063177293574	PXDC1
53339	44.119308869488	37.5749713402384	40.6167633961614	40.3286668798275	34.7037616317468	40.8934250865083	BTBD1
128	44.4663040932473	37.5597309226963	41.9550810931985	42.8027383426856	34.630310056355	40.761001172111	ADH5
6418	0	37.4431886331805	44.3885742886499	42.1677523621319	41.5076799899611	45.9169975533883	SET
200058	18.0762882790633	37.4426024943582	39.0847134809051	32.1961313209614	16.3377776717638	28.6219271354092	FLJ23867
3032	40.6329672894599	37.4398709842782	45.6482675276763	40.1839313131349	34.3748109027661	37.3238152924807	HADHB
11041	38.0520158301092	37.4373559427777	40.8272947921261	40.6570023589721	33.3765039757718	39.9895803095733	B4GAT1
4891	29.3826168694372	37.4227958156272	39.1134482017972	32.2352022584513	19.3955072793938	34.8766054866084	SLC11A2
152137	38.4624815700599	37.4213909427478	39.9156066952617	42.7181137877439	26.892922196581	43.0371001157008	CCDC50
4047	42.4543374799176	37.4018944212539	41.1620764374266	36.8645333168798	34.3940398081411	35.1168669692709	LSS
55450	35.9324388948404	37.3955351752731	38.1857923722901	36.7029977434371	32.2282847466524	33.9069085254901	CAMK2N1
58477	34.2306500472487	37.3573918801806	41.3612499924398	39.4541019312849	27.5893675896323	38.7380942276863	SRPRB
9703	32.8815655898526	37.3523559912939	32.5326273622102	34.9092730126813	30.9821425157865	34.3182389998201	KIAA0100
112398	40.8532888312394	37.3308070428032	33.4462014357827	37.8969859524606	38.6465551677602	37.0635439084929	EGLN2
56993	45.0268652677467	37.3304686594751	39.9445815627026	41.2069982629915	37.8681411552755	42.1358898605145	TOMM22
6400	32.6678152965589	37.2808312292582	41.1609419278122	36.3223711184956	26.978171658111	36.1064236160941	SEL1L
57169	34.0344656835652	37.2371779662072	37.8234336409384	30.7136597796045	29.0727589050543	33.2091524821504	ZNFX1
152302	24.2327244584112	37.1994349893568	32.373288143103	31.627043714758	22.094622034956	32.4258518403605	CIDECP
1069	0	37.1958718250858	41.5136814418069	39.3755095885398	27.7017140248727	43.7060215410349	CETN2
8406	0	37.1885310524513	40.4834669259988	40.9470594250428	33.5633911606152	38.0112451629906	SRPX
222901	0	37.1884701738743	28.3741479275323	29.0598565168184	33.2583164512234	31.5487382009941	RPL23P8
51528	40.5170373014443	37.1863717606156	41.0077954843008	39.266879023942	29.0145888946082	41.6137657290676	JKAMP
9513	42.4809260467484	37.1413847217634	38.3705533189501	38.7826440115775	44.8391584133652	35.9638386483227	FXR2
22822	29.4108637388901	37.1351583005464	44.7468841060315	25.8036732851473	20.3681286936624	27.4218623588233	PHLDA1
677772	77.0960893759475	37.1288020735555	21.7613812492793	31.0807588356326	42.6351611902308	25.6495515331644	SCARNA6
7422	45.9144418628124	37.1121319128338	34.5167639252383	33.6618349437546	43.4899986506093	33.1180797629974	VEGFA
10227	36.6896614027669	37.0932455370792	46.4622377661995	41.0778052499587	35.1615357778215	36.0327044848126	MFSD10
9246	38.2122723878001	37.0856016480415	44.6085576444865	36.4892472743544	35.887825988117	38.96131078021	UBE2L6
8887	0	37.0780665583477	40.2339548932932	36.8508853736001	32.8610973895342	35.8144364557336	TAX1BP1
6774	34.7006745805726	37.0634395446615	41.4169173386736	37.9979773682222	31.8291384448638	36.3570659073549	STAT3
10455	40.7413377582685	37.0553840701651	39.6763191989691	40.6306994480559	33.4833650973181	44.6135874092421	ECI2
79647	40.3503643922537	37.0300343695758	45.01716109352	36.7026346853155	35.5538967117504	39.0240949644077	AKIRIN1
1487	43.7361460416512	36.9936728254553	35.8166855592612	37.2440526027763	38.4169318082482	36.0578299385155	CTBP1
3550	43.3864717440934	36.9805952860581	36.224188457574	40.2443143186116	38.7254680429914	42.5276949672799	IK
10534	41.5125575769954	36.9658006348355	40.3925599246422	37.4700462917079	42.2352140861405	40.6650163887521	SSSCA1
51526	37.8764856744269	36.9633253569037	37.6930480352714	31.7757202653121	34.4783804417509	33.0828866694113	OSER1
1665	42.0917726175835	36.9449736894628	38.9088983887373	36.292274279621	32.1583218946444	37.2569698425549	DHX15
9219	39.1256641187372	36.8889588555415	36.6297189192414	37.5500476977337	36.6526645757277	38.4958815447324	MTA2
52	41.4287261281996	36.8756145847879	41.4723829472577	38.5425486547074	30.1879538922139	36.9360547493356	ACP1
5496	46.752900263532	36.8706872445374	39.8934948158921	41.221939479555	42.0608318232298	43.3233627379642	PPM1G
523	39.3182121109199	36.8684702781492	44.8839632281943	40.6799245953117	29.6720624644892	40.2049450640591	ATP6V1A
85014	0	36.8627885188649	35.4499771595061	35.7734792455127	42.4107880680032	36.5952392753389	TMEM141
26091	37.4169997335696	36.8479675727431	40.6351432248501	48.9250045134114	28.3727529655518	48.7973409319071	HERC4
56672	39.5405977302827	36.8319372074408	39.1596498288178	38.9896003643138	35.462118694841	36.4610859469431	AKIP1
9159	52.909011915626	36.7995481885872	36.6125416121367	42.9837213009546	61.66817367201	39.5660213497476	PCSK7
7259	42.174605470506	36.7875374561511	42.9669254584379	40.6288981259399	37.4937273202565	38.6558313383848	TSPYL1
79006	48.4967424101103	36.7871259808541	41.3466243736306	37.6734301593585	48.1045608993126	38.826656304323	METRN
5049	49.7220726443231	36.7867827693414	40.3289805439747	39.369148140479	36.38277307829	39.4974616709743	PAFAH1B2
23191	41.2219930947711	36.7075441470558	34.9584562032276	40.8868980019713	37.1836305515652	39.3997009591842	CYFIP1
7205	0	36.6932560649749	49.7995976007012	43.7980096927082	40.7053698438119	39.6580884027938	TRIP6
8531	41.4667977492529	36.6796959091536	29.3771631590851	28.8157322011592	39.6874489189313	31.5653946896411	YBX3
10011	45.997974222418	36.6404929143764	40.3046616537426	39.8995023452179	40.7529107475409	44.1380703084264	SRA1
200081	40.0872337116908	36.6373280386272	41.8482135691557	37.7177821349588	36.3839879532999	34.3455838085867	TXLNA
3801	55.6362082289377	36.6353928005282	35.7631878959912	40.6941532463361	55.9538346503751	34.7913299748851	KIFC3
4898	36.3510690118584	36.6011532508144	38.1144062102943	35.5861934472416	30.3122210928944	34.9484468569292	NRD1
1307	39.9494936703557	36.5887123568211	35.3395705199207	32.4217408232972	39.8220215005384	30.5710526715888	COL16A1
23381	44.3685936128152	36.5827293468317	40.1563015752345	39.6220625379304	39.8581425408104	38.2964563606841	SMG5
440957	33.3471025379538	36.5702491736828	45.4737525000124	42.6698781864915	35.9503882844156	43.4157219715032	SMIM4
526	0	36.5653283595735	37.3408768683129	36.1861305972861	38.6281578997935	37.4174328823391	ATP6V1B2
10342	37.1380317985849	36.5632692304635	41.8866795509246	36.1810210140772	29.1900980181899	34.5100185344607	TFG
5307	28.8000055003414	36.5628308482414	34.9789319081994	38.7238603001769	20.7882481692669	36.5192044189589	PITX1
1847	37.7261886755175	36.5508721002994	36.9276741564834	25.1250170874399	30.24701796659	25.7220242714475	DUSP5
80273	45.0896087269901	36.5396531371155	38.8374360956371	36.5698350731748	35.4358516490857	37.6337977329778	GRPEL1
126119	31.0619588136188	36.4804024490012	38.3210231811401	43.7119532820363	31.2143788238049	40.1968450183494	JOSD2
56664	23.7796379568669	36.4779904684099	41.8835935213401	13.6393749210261	38.3380152332838	14.2082063886333	VTRNA1-1
90488	36.2980045043295	36.4550507598581	49.0772906162407	38.1323113372047	23.8529948674482	36.6802834862388	TMEM263
7511	41.234116995195	36.4163825246144	40.8299581161063	43.3639526029129	36.9119370332798	43.4886392787023	XPNPEP1
5524	0	36.3663185759779	36.4926639764386	40.6130961386574	34.76526677396	35.9803860662978	PPP2R4
4249	22.9815811274595	36.3643470953924	37.2555892932913	40.8152561621625	18.7663725338379	37.3838391968585	MGAT5
83605	0	36.3543362634323	35.5508218954501	42.2282869418723	35.0447018578081	35.5800987725679	CCM2
8324	25.658050282621	36.3134285882462	36.3209222207111	36.1234798633561	22.5296723775387	35.8315395495012	FZD7
57493	27.7620001085884	36.2378668593554	32.7600443327348	29.6137725165489	29.0661557897602	30.9930080030953	HEG1
10519	33.9304035760188	36.2178989727814	37.1646404996065	36.6353641402019	27.9872307269929	30.071370696434	CIB1
84337	38.6494959609058	36.211630331093	34.7032779112425	38.9148276287831	38.4411306015556	39.7634572905835	ELOF1
623	20.0678744526609	36.1945163212346	35.7623951843011	43.5912901895163	13.5482357657144	48.0698123047556	BDKRB1
10175	34.9642561469801	36.1925343451832	38.7553614521119	34.1983692158489	26.5006378950457	36.4490916526395	CNIH1
100507165	34.6554845125569	36.1336726138818	34.9755139549045	33.6549832255792	26.3946881699391	32.0105068667738	NA
83606	36.8910723812132	36.0654098316186	40.3535217441962	36.2064069051264	31.557246230693	35.3987988722185	GUCD1
692063	53.4452276228922	36.0538872034039	13.9168202249335	28.6397649091641	21.8504390463344	37.9746607114382	SNORA32
64847	39.1305937295977	36.0475486156396	33.2249402680177	37.6753604205906	38.5379051534505	35.9984828685082	SPATA20
81031	29.8039813169736	36.0167684573979	37.7156177005922	36.6736188334001	26.6249625079958	38.672416713651	SLC2A10
4921	24.5437745394292	35.9593424499919	38.900871908725	26.9146355099616	21.5233260775078	26.888986899817	DDR2
116138	41.9510020656308	35.9544837091777	46.6017205190429	42.181433117678	35.8064805116726	40.0899779836382	KLHDC3
10528	34.4827215785961	35.8906768023493	31.8671024287337	33.5573627100527	26.391047523295	34.7936625224152	NOP56
22931	40.3226803555697	35.8765612348806	38.3638473660314	38.7175013356238	27.7058703210505	38.9773369381082	RAB18
80149	32.0688029920892	35.8724672997049	32.3952933236693	19.5034208015437	22.261373297448	21.1731570461541	ZC3H12A
10670	0	35.870198613435	36.8233418920778	40.5756420280871	36.3886246282015	40.0779787835305	RRAGA
767600	3.28225988700417	35.8423033583135	5.92934946203153	1.39453181247841	9.79949267830415	3.92226542559455	SNORD114-22
329	40.7960876724881	35.8233797092241	42.233347938149	38.1709772331956	26.4698879975224	39.0230305413915	BIRC2
2247	80.0367008451696	35.8230284261013	39.7274729400442	32.3242551423113	57.6105722573836	33.2068058346921	FGF2
10063	55.2300361955648	35.81002390015	51.2545302787667	49.0377386399768	48.6870302901277	49.5406231739842	COX17
9927	35.314821539215	35.8076350338988	38.5699301599565	32.5487660850278	32.1179053488254	29.5331407371687	MFN2
1861	0	35.7616650644558	42.5781348121096	37.822867931083	28.2468282543425	37.7853283574638	TOR1A
4814	0	35.7583635378022	34.1782329645908	30.5692041844654	34.3808430476989	33.3698748952711	NINJ1
497661	39.5115128020016	35.7204988403996	43.7591772464956	43.7565263341798	26.3995552755591	45.4876735206308	C18orf32
4884	11.5834434700872	35.7168928098524	39.5470814565045	70.3753800702448	6.97427568855948	78.5836374424332	NPTX1
10922	0	35.6934672996802	36.5405765375439	41.0054097797716	39.4466619420936	36.2761900154712	FASTK
140876	47.9765161174365	35.6498277624131	32.1168481221188	37.8084826829091	31.6935681833147	36.8175994873329	FAM65C
9320	30.652722798196	35.6115646139927	30.4211233016598	27.4330961760591	25.0141654970259	29.4163805075432	TRIP12
126321	27.8482513141783	35.6060922949159	41.1198701913118	35.2057424426328	27.2083714029763	34.6865779528892	MFSD12
83700	30.711743057308	35.5938544680171	33.6844482432723	36.4033683026852	27.2800229055754	35.4654664406915	JAM3
10114	40.4983328151562	35.5904072070849	39.3202253066156	35.8012157171482	30.2480566537863	34.3036967780217	HIPK3
7280	42.9133713233947	35.5843390117083	40.0596872120937	42.5426834822803	29.1439693108183	39.0405750003774	TUBB2A
8943	36.8570160386908	35.5640246055316	33.6266487091339	35.7421785443959	38.007529749843	34.7267946693384	AP3D1
2193	44.4575282104555	35.5434102521594	40.5534864582065	38.7123686821281	39.7633057198602	33.4011699133976	FARSA
8751	32.1638237562193	35.5333923707292	39.161284818999	35.3065186011977	32.8301170280901	31.0909268548035	ADAM15
7533	48.9670888357201	35.5162738546824	45.6672344651001	42.2166701145689	44.7027387141022	39.4113298794578	YWHAH
8840	0	35.5141240600601	35.094522553016	39.739172624854	7.48480907891486	46.9028228408191	WISP1
26519	44.7755764555783	35.5093047083475	37.6324549869516	46.4943941010515	45.0078776483061	41.9373973138682	TIMM10
5223	44.6435051898366	35.5088865828873	42.4043287180723	39.6622684503672	36.1635464106208	40.2340058351613	PGAM1
6560	34.6593191112273	35.4911679133654	32.7296905018914	38.1390300071693	33.2515933215946	34.4361013335651	SLC12A4
6171	57.8610711244998	35.4828282023226	43.9726241781825	42.2156299876813	34.192510668802	47.3274381640555	RPL41
23788	43.5177328035989	35.4828282023226	39.6074001022062	40.1623039418726	34.9470492317604	42.2807675957641	MTCH2
1289	0	35.4755254330329	38.8358688813366	39.5565996456617	46.5491578620816	42.7588049757322	COL5A1
79005	41.4882622838368	35.4504211426632	36.431291406136	42.8704759345418	37.7885798082017	39.029512397867	SCNM1
6182	33.2082644067647	35.4454778568464	35.1521482856539	35.8422566443202	34.231587823852	34.6012450182388	MRPL12
84272	35.7862373456229	35.4292895391719	42.9553456828244	36.657025162362	32.2919465600789	38.4771244155081	YIPF4
6728	42.2813235387701	35.4242779993565	36.1114782134561	39.783505747409	33.217625689335	40.7820425134689	SRP19
22916	35.1440036449632	35.4049910768296	35.1628183822665	34.2890952315689	27.381679219184	34.7138565120996	NCBP2
4710	35.1427989279864	35.3833336922936	33.4628158100805	31.0363782034859	32.6027865061964	35.3010173985282	NDUFB4
3017	52.0318603802314	35.3557390535236	34.9257171262982	30.7068761626302	41.3739382411162	32.8719037784238	HIST1H2BD
6522	0	35.2689138625202	38.5969586027667	38.8445455974643	42.3807948320294	35.1798894881475	SLC4A2
203	0	35.2687331064042	36.1811991830872	38.9318080270066	30.8887274510394	34.7793818166246	AK1
9367	0	35.2557470084781	47.0247874887714	34.8510399445056	31.9884087085401	32.1373593347339	RAB9A
6428	36.6905291758147	35.2288627489155	39.9693599947727	37.3341093900173	28.3926586051132	36.3601739699956	SRSF3
5886	36.7821795368515	35.2121383031199	35.1015503986245	33.4364862712511	39.65815882449	35.8002425111922	RAD23A
55177	28.780651110479	35.2076646176288	30.9519417386057	37.1459041360726	24.8818304766092	32.9698557309584	RMDN3
59342	33.0989330893203	35.201713776931	37.5530546776532	37.2375843078587	27.6159276443808	34.5774417069188	SCPEP1
51292	49.1393565185195	35.1979464995558	42.7648463178448	41.1460474750392	40.7545128220132	35.0550316373911	GMPR2
124565	32.3957047433342	35.1955340902337	33.9613593856319	38.3758698467483	33.3372161398951	33.5565169033356	SLC38A10
3843	43.7872991865037	35.1812900916532	33.2115686253427	30.724658539256	31.6698965977343	32.5946007605952	IPO5
9685	32.2004069775928	35.1690610665223	37.4890693723483	37.1908401604371	28.5415588941381	36.06022039528	CLINT1
7919	41.8445818599645	35.1669544414198	34.6872503162658	35.9747365127167	36.5006982559112	35.1854607529484	DDX39B
6605	35.580712307049	35.1550179537108	38.3659473850461	37.9715198259586	30.0684804621548	41.4850331277189	SMARCE1
11267	38.2961863010466	35.1365358724002	31.3830601056702	41.5131673568018	38.0549656364062	36.0717569278474	SNF8
51652	36.9966319046036	35.1356915327971	36.9613763340031	38.4787238878266	32.1507478300564	40.2846272804036	CHMP3
3588	30.9215173360055	35.1331311693118	40.4666609796323	38.8115860275485	24.5944476707578	37.7784092348933	IL10RB
6301	43.6997041647879	35.0994794297278	37.4352477750122	37.6985779582949	40.5145153052019	36.9850472358732	SARS
5552	61.1870564701153	35.0787455173469	44.5658700295157	46.1107392923485	60.0332238064339	45.5251780458762	SRGN
7251	41.435321562456	35.0745877900129	36.3626825710962	35.3705630768645	34.5614180496487	35.8539549741849	TSG101
3655	27.8465290508154	35.0611814451117	40.3593774827816	45.6289128884127	32.2015377392281	42.203508470526	ITGA6
26133	31.5744082410879	35.0546018439194	38.6787177249163	37.527642921511	28.6865464374949	33.3386374637011	TRPC4AP
10944	43.7094204034679	35.0512813957223	39.4413352225551	38.7008313663039	32.9905804568784	39.2641546037065	C11orf58
23353	0	35.0499108503202	38.3371695141427	39.7858875322623	26.0480852851999	36.8559956075957	SUN1
5236	49.1553413841165	35.0388000868849	38.7335239909358	40.2484423170216	42.5592580765681	40.3020668480921	PGM1
28962	33.7013951146929	35.0223476726297	36.684116575957	33.1590756646983	25.7153868646405	34.8334838292183	OSTM1
2294	21.8759674865494	35.0015727750974	39.231024616808	34.5690937332544	18.4396464687106	32.2285599558563	FOXF1
79086	36.6194300903872	34.9951306832991	42.0830503788287	36.0567220269364	31.6210286685788	37.4722040450693	SMIM7
54681	36.1350503723008	34.9795701527257	34.4365864452219	37.3191495178603	29.9577745289917	35.8011949501761	P4HTM
23385	24.2370010105859	34.9711786656753	41.0226133478747	29.9565389141871	21.0270068279918	29.8643427707386	NCSTN
6583	29.0237424223548	34.966723976005	35.4340845245812	29.6990106459962	20.472982080426	31.5704790312397	SLC22A4
9637	44.4667879130902	34.9661038524181	37.7780222525999	39.604703474387	33.9081156917874	41.0410314848757	FEZ2
2882	45.0342614683546	34.954196380219	41.0193746652218	45.1957661699168	36.96776884005	43.2789596716743	GPX7
80146	28.2354674300706	34.947146663984	31.6646892995751	35.2052366536957	25.406736511586	32.3379868246476	UXS1
10602	30.0739844771002	34.9449703009464	38.2808690964919	34.1106825013324	32.7695921326109	36.3228281534886	CDC42EP3
51474	47.4199960347641	34.8919637368043	41.6094830399797	38.9072967419107	40.4354628206863	36.9104881946572	LIMA1
1176	36.3843219243063	34.8783520913715	42.1310409020534	41.2869048050485	29.2555529283553	42.3446436482341	AP3S1
128240	44.0199069635971	34.8625436959765	32.4844778956884	38.9069399653601	42.3913290320252	40.3685435751982	APOA1BP
873	38.7464847865865	34.8456556420582	38.2943105918314	34.5149423853091	39.3427985568156	34.2788670919983	CBR1
10079	24.0957063637474	34.8036016031187	35.4476144965772	39.0495583894063	22.0294663902774	37.6849244038993	ATP9A
663	36.233255341188	34.7709927857159	39.8747573928955	36.6280592597215	25.0895033353817	34.9759997219792	BNIP2
83941	33.6510412655215	34.7547454678412	43.0245455663932	43.4463597114025	26.6616757197157	43.9442773752763	TM2D1
9775	41.0575882808904	34.7329971605648	32.71486080774	36.9152837315328	35.3499461661247	34.6495053953943	EIF4A3
55352	66.0944504940943	34.7247929090415	38.638855725896	44.1167654764049	61.2599022018853	43.5404950099485	COPRS
9361	50.35726256565	34.706646963161	33.6949434713132	36.679862386878	50.9466520991178	35.3360056732546	LONP1
6829	36.7625829282013	34.6947498534737	34.5380775834227	34.769245492049	34.5904366363581	30.4026245747474	SUPT5H
7485	31.1794952284716	34.6492020309923	35.3140359270543	44.415377017277	25.2282429366347	42.2828703652113	WRB
140739	37.3914609985728	34.5912136036843	35.3669930522394	40.6211461964955	33.8632542780777	37.3295963123517	UBE2F
10294	40.8470674110467	34.5294630848544	38.9147601626786	37.9090296543714	32.1174514463435	36.6145665094482	DNAJA2
84967	38.8629224326843	34.50097794412	34.6692550897608	37.9739215666181	32.8236889463526	37.8406324971625	LSM10
9652	36.9334797663877	34.4911552849943	35.3341514553435	37.1207303558803	27.103568792332	38.1422090333008	TTC37
4121	17.2292765017178	34.4551852666526	33.4478889776536	28.1157844594675	11.5960663359932	30.7058573874875	MAN1A1
26994	36.1235443614774	34.4345182456171	38.1747682304592	35.6558285183363	30.2161650459681	35.5348443514808	RNF11
51060	38.2696117231465	34.385143049163	42.8877258275568	40.3782328391211	28.1784411964636	37.638426736389	TXNDC12
26578	0	34.3792593504151	36.8721541184215	35.8568859521535	31.6352700803715	38.1240913387617	OSTF1
84888	34.057528740463	34.3647954728962	43.7739386403412	38.7672905899783	24.2305863737172	40.4212868617522	SPPL2A
6139	36.1700808922871	34.3628527516868	33.6877486352479	32.3835451341322	40.3558055087198	38.7360574174319	RPL17
5431	39.0784215762354	34.3368063960913	35.8307993504675	34.685816209892	27.9382281254053	35.6088434019075	POLR2B
22836	33.7774675948048	34.3230393575883	38.1767120029086	34.7946460635559	24.2879880246154	33.5467852529899	RHOBTB3
5376	22.6827602905466	34.3183959026029	37.6407809598609	33.2695446691279	21.7688730210899	36.1408742786927	PMP22
2734	28.4295031732023	34.271957006474	33.082396695179	31.594810590331	26.0128306598497	33.4123908473879	GLG1
5366	47.3363418078882	34.2699709094855	44.4685896249829	34.5722876403481	33.3866083454681	33.4076323872406	PMAIP1
5434	29.6789131094602	34.2698180292066	36.5753555963906	35.9634475897041	32.3848272691172	33.2554324059983	POLR2E
1845	38.6422001277248	34.264094222085	36.792677875419	37.0993841073451	34.8388368522417	37.4449316986027	DUSP3
330	25.1468875555917	34.2639677219893	36.7928097140059	26.4428994080997	12.2946245490049	24.5115335649689	BIRC3
22826	40.7655748147253	34.2602715683715	36.4932142810473	33.9388747903741	34.1377680916832	34.4748241812811	DNAJC8
8773	43.0069234630835	34.221716624225	41.6513025766439	39.0982714186894	33.0540668511017	37.8127979038977	SNAP23
80152	38.7075718742673	34.2097663203868	33.7953955531548	39.9002609630018	31.1536110519221	37.9125841516398	CENPT
25793	38.0263631682175	34.2081479455046	33.7332600819379	34.1301872273875	31.2567835579256	37.6520538025865	FBXO7
3597	0	34.1975180111584	40.2750988202632	32.5507953543233	30.6719717663965	36.0613925253194	IL13RA1
10101	38.4044594340298	34.1972772376714	37.0873944190782	37.2906081013358	39.3192234807991	37.6815615453103	NUBP2
10525	36.0982743059604	34.1782797011448	37.7981561671991	35.4733084687092	30.6311186233784	32.7491299759345	HYOU1
57060	34.2584965988796	34.1510431565576	40.4181797142429	39.4290728603099	34.6185004762335	37.3571865535286	PCBP4
11137	35.1824427634369	34.1373691842267	35.271309650625	34.2774113313805	25.3448832492027	35.2421792787029	PWP1
4016	28.2787333720861	34.1319124879041	35.3494454426897	41.307319909224	25.0781510849562	42.2557233371735	LOXL1
8775	37.9228422802358	34.0780785096958	39.9386108104184	36.1484298134164	35.3170098506634	37.0022730004956	NAPA
26986	0	34.0663011139855	26.4586853747594	22.3295749484087	18.9510538651862	26.5822624980067	PABPC1
667	28.3839389123371	34.0441762502934	25.0903698775067	25.9552093949012	21.5259321883272	26.365736561022	DST
6687	29.9450345571222	34.0231223262624	37.6269264821318	36.5012400800707	25.2707541196862	34.7670131717702	SPG7
5585	48.6553686008082	34.0049063688567	37.9234460569826	41.8021583227745	54.7115425724987	38.1179537020054	PKN1
79763	41.0808489062541	33.9721432889054	38.5901827487219	35.1195554313474	33.896193905211	30.9423161352459	ISOC2
60592	40.9060367832487	33.9307138458701	39.9486766095086	39.7943004591048	25.0771102636245	37.2394066423444	SCOC
88745	46.6483044510204	33.9286227134995	41.3174362318655	39.2117318695937	34.8182147103162	39.8859536721807	RRP36
833	36.9921835248714	33.9281419083913	33.1709034592834	32.2742609229285	32.5608682614483	30.6851019756498	CARS
8896	0	33.9260664395085	37.1337590469703	37.0700783958488	38.0235348696998	36.8459795205901	BUD31
27258	36.5487903101083	33.9132777133697	36.9496583022425	36.8266757126944	29.6325378600345	43.0743753393531	LSM3
29997	48.6521705754177	33.8781648709821	34.5057362172003	36.2674477446957	48.3651965183213	36.3196108906812	GLTSCR2
[truncated: 12,575 more rows]
